# Supplementary material for: ﻿But wait, there’s more! Descriptions of new species and undescribed sexes of flattie spiders (Araneae, Selenopidae, Karaops) from Australia
Source: Zookeys. 2023 Feb 27;1150:1–189. doi: 10.3897/zookeys.1150.93760 (PMC10208737; doi:10.3897/zookeys.1150.93760)
Supplement: XML Treatment for Karaops [file zookeys.1150.93760-treatment2.xml]

<!DOCTYPE tp:taxon-treatment
  PUBLIC "-//TaxonX//DTD Taxonomic Treatment Publishing DTD v0 20100105//EN" "tax-treatment-NSO.dtd">
<tp:taxon-treatment xmlns:tp="http://www.plazi.org/taxpub"><tp:treatment-meta><kwd-group><label>Taxon classification</label><kwd>
                <named-content content-type="kingdom">Animalia</named-content>
              </kwd><kwd>
                <named-content content-type="order">Araneae</named-content>
              </kwd><kwd>
                <named-content content-type="family">Selenopidae</named-content>
              </kwd></kwd-group><mixed-citation publication-type="journal"><person-group><name><surname>Crews</surname><given-names>Sarah C.</given-names></name></person-group><article-title>﻿But wait, there’s more! Descriptions of new species and undescribed sexes of flattie spiders (<tp:taxon-name><tp:taxon-name-part taxon-name-part-type="order">Araneae</tp:taxon-name-part></tp:taxon-name>, <tp:taxon-name><tp:taxon-name-part taxon-name-part-type="family">Selenopidae</tp:taxon-name-part></tp:taxon-name>, <italic><tp:taxon-name><tp:taxon-name-part taxon-name-part-type="genus" reg="Karaops">Karaops</tp:taxon-name-part></tp:taxon-name></italic>) from Australia</article-title><source>Zookeys</source><day>27</day><month>02</month><year>2023</year><volume>1150</volume><fpage>1</fpage><lpage>189</lpage><pub-id pub-id-type="doi">10.3897/zookeys.1150.93760</pub-id></mixed-citation></tp:treatment-meta><tp:nomenclature><label>﻿Genus</label><tp:taxon-name>
              <object-id xmlns:xlink="http://www.w3.org/1999/xlink" content-type="arpha" xlink:type="simple">6041A88E-280C-5573-BB59-72F4DF46EDAA</object-id>
              <tp:taxon-name-part taxon-name-part-type="genus" reg="Karaops">Karaops</tp:taxon-name-part>
            </tp:taxon-name><tp:taxon-authority>Crews &amp; Harvey, 2011</tp:taxon-authority></tp:nomenclature><tp:treatment-sec sec-type="type species" id="SECID0EZ4AE"><title>Type species.</title><p><italic><tp:taxon-name><tp:taxon-name-part taxon-name-part-type="genus" reg="Karaops">Karaops</tp:taxon-name-part><tp:taxon-name-part taxon-name-part-type="species" reg="ellenae">ellenae</tp:taxon-name-part></tp:taxon-name></italic> Crews &amp; Harvey, 2011.</p></tp:treatment-sec><tp:treatment-sec sec-type="diagnosis" id="SECID0EK5AE"><title>Diagnosis.</title><p><italic><tp:taxon-name><tp:taxon-name-part taxon-name-part-type="genus" reg="Karaops">Karaops</tp:taxon-name-part></tp:taxon-name></italic> do not have scopulae or teeth on the tarsal claws. In almost all species (except <italic><tp:taxon-name><tp:taxon-name-part taxon-name-part-type="genus" reg="Karaops">K.</tp:taxon-name-part><tp:taxon-name-part taxon-name-part-type="species" reg="yumbu">yumbu</tp:taxon-name-part></tp:taxon-name></italic> Crews, 2013), the embolus arises from a tegular lobe.</p></tp:treatment-sec><tp:treatment-sec sec-type="Nomen dubium, here designated" id="SECID0EC6AE"><title>Nomen dubium, here designated.</title><p><italic><tp:taxon-name><tp:taxon-name-part taxon-name-part-type="genus" reg="Selenops">Selenops</tp:taxon-name-part><tp:taxon-name-part taxon-name-part-type="species" reg="australiensis">australiensis</tp:taxon-name-part></tp:taxon-name></italic> L. <xref ref-type="bibr" rid="B37">Koch 1875</xref>: 615, pl. 48, fig. 6; L. <xref ref-type="bibr" rid="B38">Koch 1876</xref>: 832, pl. 71, fig. 3.</p></tp:treatment-sec><tp:treatment-sec sec-type="discussion" id="SECID0E26AE"><title>Discussion.</title><p>In <xref ref-type="bibr" rid="B14">Crews and Harvey (2011)</xref> it was reported that the holotype of <italic><tp:taxon-name><tp:taxon-name-part taxon-name-part-type="genus" reg="Karaops">Karaops</tp:taxon-name-part><tp:taxon-name-part taxon-name-part-type="species" reg="australiensis">australiensis</tp:taxon-name-part></tp:taxon-name></italic> was a juvenile. The types in <abbrev xmlns:xlink="http://www.w3.org/1999/xlink" content-type="institution" xlink:title="Zoologisches Museum, Hamburg" id="ABBRID0ERAAG" xlink:type="simple">ZSMH</abbrev> were not examined at that time. A re-examination of L. <xref ref-type="bibr" rid="B37">Koch (1875)</xref> lists the figure from page 615, pl. 48, fig. 6 as “Femina”, although the illustration appears to be an immature male. The material at the <abbrev xmlns:xlink="http://www.w3.org/1999/xlink" content-type="institution" xlink:title="Zoologisches Museum, Hamburg" id="ABBRID0E1AAG" xlink:type="simple">ZSMH</abbrev> was photographed, and <abbrev xmlns:xlink="http://www.w3.org/1999/xlink" content-type="institution" xlink:title="Zoologisches Museum, Hamburg" id="ABBRID0E6AAG" xlink:type="simple">ZSMH</abbrev>-A0000791 is the holotype juvenile male from Bowen. The other specimen, <abbrev xmlns:xlink="http://www.w3.org/1999/xlink" content-type="institution" xlink:title="Zoologisches Museum, Hamburg" id="ABBRID0EEBAG" xlink:type="simple">ZSMH</abbrev>-A0000792, is the female, presumably, from L. <xref ref-type="bibr" rid="B38">Koch (1876)</xref>, denoted as the syntype. The locality data for the female denoted as the syntype says Sydney. After closer examination of the holotype male, it is believed that this is actually an immature of <italic><tp:taxon-name><tp:taxon-name-part taxon-name-part-type="genus" reg="Karaops">K.</tp:taxon-name-part><tp:taxon-name-part taxon-name-part-type="species" reg="raveni">raveni</tp:taxon-name-part></tp:taxon-name></italic> Crews &amp; Harvey, 2011 or a member of the <italic><tp:taxon-name><tp:taxon-name-part taxon-name-part-type="genus" reg="Karaops"/><tp:taxon-name-part taxon-name-part-type="species" reg="raveni">raveni</tp:taxon-name-part></tp:taxon-name></italic> species group based on the leg spination and the curvature of the eye rows; thus, it could also have been found in Sydney as <italic><tp:taxon-name><tp:taxon-name-part taxon-name-part-type="genus" reg="Karaops">K.</tp:taxon-name-part><tp:taxon-name-part taxon-name-part-type="species" reg="raveni">raveni</tp:taxon-name-part></tp:taxon-name></italic> and <italic><tp:taxon-name><tp:taxon-name-part taxon-name-part-type="genus" reg="Karaops">K.</tp:taxon-name-part><tp:taxon-name-part taxon-name-part-type="species" reg="marrayagong">marrayagong</tp:taxon-name-part></tp:taxon-name></italic> Crews &amp; Harvey, 2011 of the <italic><tp:taxon-name><tp:taxon-name-part taxon-name-part-type="genus" reg="Karaops"/><tp:taxon-name-part taxon-name-part-type="species" reg="raveni">raveni</tp:taxon-name-part></tp:taxon-name></italic> group both occur there. Adult specimens previously determined as <italic><tp:taxon-name><tp:taxon-name-part taxon-name-part-type="genus" reg="Selenops">Selenops</tp:taxon-name-part><tp:taxon-name-part taxon-name-part-type="species" reg="australiensis">australiensis</tp:taxon-name-part></tp:taxon-name></italic>, and that are here described as members of the new species <italic><tp:taxon-name><tp:taxon-name-part taxon-name-part-type="genus" reg="Karaops">Karaops</tp:taxon-name-part><tp:taxon-name-part taxon-name-part-type="species" reg="strayamate">strayamate</tp:taxon-name-part></tp:taxon-name></italic> sp. nov., occur far from New South Wales. Because of the uncertainty and inability to determine to which specimen Koch was referring to, <italic><tp:taxon-name><tp:taxon-name-part taxon-name-part-type="genus" reg="Karaops">K.</tp:taxon-name-part><tp:taxon-name-part taxon-name-part-type="species" reg="australiensis">australiensis</tp:taxon-name-part></tp:taxon-name></italic> is considered a nomen dubium.</p></tp:treatment-sec><tp:treatment-sec sec-type="distribution" id="SECID0EDEAG"><title>Distribution.</title><p>Australia excluding Tasmania.</p></tp:treatment-sec><tp:treatment-sec sec-type="Composition" id="SECID0EIEAG"><title>Composition.</title><p>With the new species described here, there are now a total of 54 <italic><tp:taxon-name><tp:taxon-name-part taxon-name-part-type="genus" reg="Karaops">Karaops</tp:taxon-name-part></tp:taxon-name></italic> species. Several others for which adults have not been collected are known via molecular and locality data.</p></tp:treatment-sec><ref-list><ref id="B37"><mixed-citation xmlns:xlink="http://www.w3.org/1999/xlink" xlink:type="simple"><person-group><name name-style="western"><surname>Koch</surname><given-names>L</given-names></name></person-group> (<year>1875</year>) Die Arachniden Australiens, nach der Natur beschrieben und abgebildet [Erster Theil, Lieferung 12–16]. Bauer &amp; Raspe, Nürnberg, 577–740. [pls 44–65]</mixed-citation></ref><ref id="B38"><mixed-citation xmlns:xlink="http://www.w3.org/1999/xlink" xlink:type="simple"><person-group><name name-style="western"><surname>Koch</surname><given-names>L</given-names></name></person-group> (<year>1876</year>) Die Arachniden Australiens, nach der Natur beschrieben und abgebildet [Erster Theil, Lieferung 17–19]. Bauer &amp; Raspe, Nürnberg, 741–888. [pls 65–76]</mixed-citation></ref><ref id="B14"><mixed-citation xmlns:xlink="http://www.w3.org/1999/xlink" xlink:type="simple"><person-group><name name-style="western"><surname>Crews</surname><given-names>SC</given-names></name><name name-style="western"><surname>Harvey</surname><given-names>MS</given-names></name></person-group> (<year>2011</year>) <article-title>The spider family <tp:taxon-name><tp:taxon-name-part taxon-name-part-type="family">Selenopidae</tp:taxon-name-part></tp:taxon-name> (<tp:taxon-name><tp:taxon-name-part taxon-name-part-type="class">Arachnida</tp:taxon-name-part></tp:taxon-name>, <tp:taxon-name><tp:taxon-name-part taxon-name-part-type="order">Araneae</tp:taxon-name-part></tp:taxon-name>) in Australasia and the Oriental Region.</article-title><source>ZooKeys</source><volume>99</volume>: <fpage>1</fpage>–<lpage>103</lpage>. <ext-link xlink:href="10.3897/zookeys.99.723" ext-link-type="doi" xlink:type="simple">https://doi.org/10.3897/zookeys.99.723</ext-link></mixed-citation></ref></ref-list></tp:taxon-treatment>
