# Supplementary material for: ﻿But wait, there’s more! Descriptions of new species and undescribed sexes of flattie spiders (Araneae, Selenopidae, Karaops) from Australia
Source: Zookeys. 2023 Feb 27;1150:1–189. doi: 10.3897/zookeys.1150.93760 (PMC10208737; doi:10.3897/zookeys.1150.93760)
Supplement: XML Treatment for Karaops manaayn [file zookeys.1150.93760-treatment6.xml]

<!DOCTYPE tp:taxon-treatment
  PUBLIC "-//TaxonX//DTD Taxonomic Treatment Publishing DTD v0 20100105//EN" "tax-treatment-NSO.dtd">
<tp:taxon-treatment xmlns:tp="http://www.plazi.org/taxpub"><tp:treatment-meta><kwd-group><label>Taxon classification</label><kwd>
                <named-content content-type="kingdom">Animalia</named-content>
              </kwd><kwd>
                <named-content content-type="order">Araneae</named-content>
              </kwd><kwd>
                <named-content content-type="family">Selenopidae</named-content>
              </kwd></kwd-group><mixed-citation publication-type="journal"><person-group><name><surname>Crews</surname><given-names>Sarah C.</given-names></name></person-group><article-title>﻿But wait, there’s more! Descriptions of new species and undescribed sexes of flattie spiders (<tp:taxon-name><tp:taxon-name-part taxon-name-part-type="order">Araneae</tp:taxon-name-part></tp:taxon-name>, <tp:taxon-name><tp:taxon-name-part taxon-name-part-type="family">Selenopidae</tp:taxon-name-part></tp:taxon-name>, <italic><tp:taxon-name><tp:taxon-name-part taxon-name-part-type="genus" reg="Karaops">Karaops</tp:taxon-name-part></tp:taxon-name></italic>) from Australia</article-title><source>Zookeys</source><day>27</day><month>02</month><year>2023</year><volume>1150</volume><fpage>1</fpage><lpage>189</lpage><pub-id pub-id-type="doi">10.3897/zookeys.1150.93760</pub-id></mixed-citation></tp:treatment-meta><tp:nomenclature><label>﻿</label><tp:taxon-name>
              <object-id xmlns:xlink="http://www.w3.org/1999/xlink" content-type="arpha" xlink:type="simple">8459675F-432A-56FA-A7D0-ECD4E4A5DC23</object-id>
              <tp:taxon-name-part taxon-name-part-type="genus" reg="Karaops">Karaops</tp:taxon-name-part>
              <tp:taxon-name-part taxon-name-part-type="species" reg="manaayn">manaayn</tp:taxon-name-part>
            </tp:taxon-name><tp:taxon-authority>Crews &amp; Harvey, 2011</tp:taxon-authority><xref ref-type="fig" rid="F1">Fig. 1G, H</xref><xref ref-type="fig" rid="F3">, Maps 1</xref><xref ref-type="fig" rid="F4">, 2</xref><tp:nomenclature-citation-list><tp:nomenclature-citation><tp:taxon-name>
                  <tp:taxon-name-part taxon-name-part-type="genus" reg="Karaops">Karaops</tp:taxon-name-part>
                  <tp:taxon-name-part taxon-name-part-type="species" reg="manaayn">manaayn</tp:taxon-name-part>
                </tp:taxon-name><comment>Crews &amp; Harvey, 2011: 57, figs 47–50, 96 (♂, ♀, examined).</comment></tp:nomenclature-citation></tp:nomenclature-citation-list></tp:nomenclature><tp:treatment-sec sec-type="New record" id="SECID0EJ4AK"><title>New record.</title><p>New South Wales • 1♀; Oxley Wild Rivers National Park, Yarrowitch River; -31.0759, 152.0563; 12 Nov. 2015; H.M. Smith leg.; (<named-content xmlns:xlink="http://www.w3.org/1999/xlink" content-type="dwc:institutional_code" xlink:title="Australian Museum" xlink:href="http://grbio.org/institution/australian-museum" xlink:type="simple">AM</named-content> KS.124572).</p></tp:treatment-sec><tp:treatment-sec sec-type="diagnosis" id="SECID0EU4AK"><title>Diagnosis.</title><p>The spermathecae of <italic><tp:taxon-name><tp:taxon-name-part taxon-name-part-type="genus" reg="Karaops">Karaops</tp:taxon-name-part><tp:taxon-name-part taxon-name-part-type="species" reg="manaayn">manaayn</tp:taxon-name-part></tp:taxon-name></italic> are further from the midline than are the accessory bulbs (<xref ref-type="bibr" rid="B14">Crews and Harvey 2011</xref>: fig. 48). The male has a sclerotized, quadrangular process on the conductor (<xref ref-type="bibr" rid="B14">Crews and Harvey 2011</xref>: fig. 49).</p></tp:treatment-sec><tp:treatment-sec sec-type="description" id="SECID0EN5AK"><title>Description.</title><p>The description of the male and female can be found in <xref ref-type="bibr" rid="B14">Crews and Harvey (2011)</xref>.</p></tp:treatment-sec><tp:treatment-sec sec-type="distribution" id="SECID0EX5AK"><title>Distribution.</title><p><italic><tp:taxon-name><tp:taxon-name-part taxon-name-part-type="genus" reg="Karaops">Karaops</tp:taxon-name-part><tp:taxon-name-part taxon-name-part-type="species" reg="manaayn">manaayn</tp:taxon-name-part></tp:taxon-name></italic> (Fig. <xref ref-type="fig" rid="F1">1G, H</xref>) is found only in a small area near the Macleay and Yarrowitch Rivers, New South Wales (Map <xref ref-type="fig" rid="F4">2</xref>).</p></tp:treatment-sec><tp:treatment-sec sec-type="natural history" id="SECID0EQ6AK"><title>Natural history.</title><p>This species has been collected in two adjacent subregions: the Macleay Hastings and Coffs Coast and Escarpment subregions of the New South Wales North Coast bioregion. While climate within the entire region ranges from subtropical to subhumid, the climate in the immediate area around Armidale is somewhat temperate (<xref ref-type="bibr" rid="B44">NSW National Parks and Wildlife Service (2003)</xref>) (Suppl. material <xref ref-type="supplementary-material" rid="S2">2</xref>: table S1). This species has been collected on a rock wall above a river and beneath bark.</p></tp:treatment-sec><tp:treatment-sec sec-type="discussion" id="SECID0E56AK"><title>Discussion.</title><p><italic><tp:taxon-name><tp:taxon-name-part taxon-name-part-type="genus" reg="Karaops">Karaops</tp:taxon-name-part><tp:taxon-name-part taxon-name-part-type="species" reg="manaayn">manaayn</tp:taxon-name-part></tp:taxon-name></italic> (Fig. <xref ref-type="fig" rid="F1">1G, H</xref>) is known only from a small area in northeastern New South Wales, within the range of <italic><tp:taxon-name><tp:taxon-name-part taxon-name-part-type="genus" reg="Karaops">K.</tp:taxon-name-part><tp:taxon-name-part taxon-name-part-type="species" reg="raveni">raveni</tp:taxon-name-part></tp:taxon-name></italic>, with which it has been collected (Maps <xref ref-type="fig" rid="F3">1</xref>, <xref ref-type="fig" rid="F4">2</xref>, <xref ref-type="fig" rid="F13">4</xref>). Another species, <italic><tp:taxon-name><tp:taxon-name-part taxon-name-part-type="genus" reg="Karaops">K.</tp:taxon-name-part><tp:taxon-name-part taxon-name-part-type="species" reg="marrayagong">marrayagong</tp:taxon-name-part></tp:taxon-name></italic>, also occurs within the range of <italic><tp:taxon-name><tp:taxon-name-part taxon-name-part-type="genus" reg="Karaops">K.</tp:taxon-name-part><tp:taxon-name-part taxon-name-part-type="species" reg="raveni">raveni</tp:taxon-name-part></tp:taxon-name></italic>, but it is in the <italic><tp:taxon-name><tp:taxon-name-part taxon-name-part-type="genus" reg="Karaops"/><tp:taxon-name-part taxon-name-part-type="species" reg="raveni">raveni</tp:taxon-name-part></tp:taxon-name></italic> group. Molecular data has placed this species with members of the Central Desert Species group (Suppl. material <xref ref-type="supplementary-material" rid="S1">1</xref>). Although its placement with the group is stable, depending on the analysis, it is unstable within the group (unpubl. data). Morphologically, it also shares similarities with members of this group, such as the large median lobe of the epigyne, and the accessory bulb and spermathecae are connected by a duct with a loop (<xref ref-type="bibr" rid="B14">Crews and Harvey 2011</xref>: figs 47, 48), and the male has a two-branched median apophysis (<xref ref-type="bibr" rid="B14">Crews and Harvey 2011</xref>: fig. 49).</p></tp:treatment-sec><tp:treatment-sec><!--Section generated to contain objects referenced in tp:taxon-treatment.--><fig id="F1" position="float" orientation="portrait"><object-id xmlns:xlink="http://www.w3.org/1999/xlink" content-type="doi" xlink:type="simple">10.3897/zookeys.1150.93760.figure1</object-id><object-id xmlns:xlink="http://www.w3.org/1999/xlink" content-type="arpha" xlink:type="simple">88BF1DBF-A4B9-52F1-8551-4D868AA3F837</object-id><label>Figure 1.</label><caption><p>Species of the Central Desert species group <bold>A</bold><italic><tp:taxon-name><tp:taxon-name-part taxon-name-part-type="genus" reg="Karaops">Karaops</tp:taxon-name-part><tp:taxon-name-part taxon-name-part-type="species" reg="ngarutjaranya">ngarutjaranya</tp:taxon-name-part></tp:taxon-name></italic>, female paratype, southeast of Womikata Bore Homeland, South Australia (<named-content xmlns:xlink="http://www.w3.org/1999/xlink" content-type="dwc:institutional_code" xlink:title="South Australia Museum" xlink:href="http://grbio.org/institution/south-australia-museum" xlink:type="simple">SAM</named-content> NN10915) <bold>B</bold><italic><tp:taxon-name><tp:taxon-name-part taxon-name-part-type="genus" reg="Karaops">Karaops</tp:taxon-name-part><tp:taxon-name-part taxon-name-part-type="species" reg="ngarutjaranya">ngarutjaranya</tp:taxon-name-part></tp:taxon-name></italic>, male holotype, northeast of Mount Woodroffe, South Australia (<named-content xmlns:xlink="http://www.w3.org/1999/xlink" content-type="dwc:institutional_code" xlink:title="South Australia Museum" xlink:href="http://grbio.org/institution/south-australia-museum" xlink:type="simple">SAM</named-content> NN10914) <bold>C</bold><italic><tp:taxon-name><tp:taxon-name-part taxon-name-part-type="genus" reg="Karaops">Karaops</tp:taxon-name-part><tp:taxon-name-part taxon-name-part-type="species" reg="pilkingtoni">pilkingtoni</tp:taxon-name-part></tp:taxon-name></italic>, male holotype, Trig Hill (but see text), Old Telegraph Station, Alice Springs, Northern Territory (<named-content xmlns:xlink="http://www.w3.org/1999/xlink" content-type="dwc:institutional_code" xlink:title="Western Australian Museum" xlink:href="http://grbio.org/institution/western-australian-museum" xlink:type="simple">WAM</named-content> T76590) <bold>D</bold><italic><tp:taxon-name><tp:taxon-name-part taxon-name-part-type="genus" reg="Karaops">Karaops</tp:taxon-name-part><tp:taxon-name-part taxon-name-part-type="species" reg="pilkingtoni">pilkingtoni</tp:taxon-name-part></tp:taxon-name></italic>, female paratype, Alice Springs, Northern Territory (<named-content xmlns:xlink="http://www.w3.org/1999/xlink" content-type="dwc:institutional_code" xlink:title="South Australia Museum" xlink:href="http://grbio.org/institution/south-australia-museum" xlink:type="simple">SAM</named-content> N199359) <bold>E</bold><italic><tp:taxon-name><tp:taxon-name-part taxon-name-part-type="genus" reg="Karaops">Karaops</tp:taxon-name-part><tp:taxon-name-part taxon-name-part-type="species" reg="vadlaadambara">vadlaadambara</tp:taxon-name-part></tp:taxon-name></italic>, female paratype, Arcoona Creek, near Sambot Waterhole, Gammon Ranges National Park, South Australia (<named-content xmlns:xlink="http://www.w3.org/1999/xlink" content-type="dwc:institutional_code" xlink:title="South Australia Museum" xlink:href="http://grbio.org/institution/south-australia-museum" xlink:type="simple">SAM</named-content> N199354) <bold>F</bold><italic><tp:taxon-name><tp:taxon-name-part taxon-name-part-type="genus" reg="Karaops">Karaops</tp:taxon-name-part><tp:taxon-name-part taxon-name-part-type="species" reg="vadlaadambara">vadlaadambara</tp:taxon-name-part></tp:taxon-name></italic>, male holotype, Arcoona Creek, near Sambot Waterhole, Gammon Ranges National Park, South Australia (<named-content xmlns:xlink="http://www.w3.org/1999/xlink" content-type="dwc:institutional_code" xlink:title="South Australia Museum" xlink:href="http://grbio.org/institution/south-australia-museum" xlink:type="simple">SAM</named-content> N199353) <bold>G</bold><italic><tp:taxon-name><tp:taxon-name-part taxon-name-part-type="genus" reg="Karaops">Karaops</tp:taxon-name-part><tp:taxon-name-part taxon-name-part-type="species" reg="manaayn">manaayn</tp:taxon-name-part></tp:taxon-name></italic>, female holotype, Kempsey Road, West Armidale, above Macleay River, New South Wales (<named-content xmlns:xlink="http://www.w3.org/1999/xlink" content-type="dwc:institutional_code" xlink:title="Australian Museum" xlink:href="http://grbio.org/institution/australian-museum" xlink:type="simple">AM</named-content> KS043756) <bold>H</bold><italic><tp:taxon-name><tp:taxon-name-part taxon-name-part-type="genus" reg="Karaops">Karaops</tp:taxon-name-part><tp:taxon-name-part taxon-name-part-type="species" reg="manaayn">manaayn</tp:taxon-name-part></tp:taxon-name></italic>, male paratype, Kempsey Road, West Armidale, above Macleay River, New South Wales (<named-content xmlns:xlink="http://www.w3.org/1999/xlink" content-type="dwc:institutional_code" xlink:title="Australian Museum" xlink:href="http://grbio.org/institution/australian-museum" xlink:type="simple">AM</named-content> KS113351) <bold>I</bold><italic><tp:taxon-name><tp:taxon-name-part taxon-name-part-type="genus" reg="Karaops">Karaops</tp:taxon-name-part><tp:taxon-name-part taxon-name-part-type="species" reg="mparntwe">mparntwe</tp:taxon-name-part></tp:taxon-name></italic> sp. nov., holotype female, Alice Springs, Northern Territory (AMT AA 10.852). Scale bars: 1 mm.</p></caption><graphic xmlns:xlink="http://www.w3.org/1999/xlink" xlink:href="zookeys-1150-001_article-93760__-g001.jpg" position="float" orientation="portrait" xlink:type="simple" id="oo_816381.jpg"><uri content-type="original_file" xlink:type="simple">https://binary.pensoft.net/fig/816381</uri></graphic></fig><fig id="F3" position="float" orientation="portrait"><object-id xmlns:xlink="http://www.w3.org/1999/xlink" content-type="doi" xlink:type="simple">10.3897/zookeys.1150.93760.map1</object-id><object-id xmlns:xlink="http://www.w3.org/1999/xlink" content-type="arpha" xlink:type="simple">AF4A80F7-23C4-56EA-9599-EF3E21DB9294</object-id><label>Map 1.</label><caption><p>Map of Australia showing areas that are expanded in subsequent figures. <abbrev xmlns:xlink="http://www.w3.org/1999/xlink" xlink:title="copulatory duct" id="ABBRID0EMKBK" xlink:type="simple">CD</abbrev> = Central Desert group, D = <italic><tp:taxon-name><tp:taxon-name-part taxon-name-part-type="genus" reg="Karaops"/><tp:taxon-name-part taxon-name-part-type="species" reg="dawara">dawara</tp:taxon-name-part></tp:taxon-name></italic> group, F = <italic><tp:taxon-name><tp:taxon-name-part taxon-name-part-type="genus" reg="Karaops"/><tp:taxon-name-part taxon-name-part-type="species" reg="francesae">francesae</tp:taxon-name-part></tp:taxon-name></italic> group, K = Kimberley group, UA = species that are not assigned to a group, PG = Pilbara-Gascoyne group.</p></caption><graphic xmlns:xlink="http://www.w3.org/1999/xlink" xlink:href="zookeys-1150-001_article-93760__-g003.jpg" position="float" orientation="portrait" xlink:type="simple" id="oo_816383.jpg"><uri content-type="original_file" xlink:type="simple">https://binary.pensoft.net/fig/816383</uri></graphic></fig><fig id="F4" position="float" orientation="portrait"><object-id xmlns:xlink="http://www.w3.org/1999/xlink" content-type="doi" xlink:type="simple">10.3897/zookeys.1150.93760.map2</object-id><object-id xmlns:xlink="http://www.w3.org/1999/xlink" content-type="arpha" xlink:type="simple">9B8AD6D8-308F-56F3-92C7-25EAEB276DB6</object-id><label>Map 2.</label><caption><p>Species of the Central Desert species group; orange = juvenile from Morgan Range, light purple = <italic><tp:taxon-name><tp:taxon-name-part taxon-name-part-type="genus" reg="Karaops">Karaops</tp:taxon-name-part><tp:taxon-name-part taxon-name-part-type="species" reg="deserticola">deserticola</tp:taxon-name-part></tp:taxon-name></italic>, teal = <italic><tp:taxon-name><tp:taxon-name-part taxon-name-part-type="genus" reg="Karaops">Karaops</tp:taxon-name-part><tp:taxon-name-part taxon-name-part-type="species" reg="ngarutjaranya">ngarutjaranya</tp:taxon-name-part></tp:taxon-name></italic>, red = juveniles from Watarrka, blue = <italic><tp:taxon-name><tp:taxon-name-part taxon-name-part-type="genus" reg="Karaops">Karaops</tp:taxon-name-part><tp:taxon-name-part taxon-name-part-type="species" reg="larapinta">larapinta</tp:taxon-name-part></tp:taxon-name></italic> sp. nov., pink = <italic><tp:taxon-name><tp:taxon-name-part taxon-name-part-type="genus" reg="Karaops">Karaops</tp:taxon-name-part><tp:taxon-name-part taxon-name-part-type="species" reg="kwartatuma">kwartatuma</tp:taxon-name-part></tp:taxon-name></italic> sp. nov., yellow = <italic><tp:taxon-name><tp:taxon-name-part taxon-name-part-type="genus" reg="Karaops">Karaops</tp:taxon-name-part><tp:taxon-name-part taxon-name-part-type="species" reg="pilkingtoni">pilkingtoni</tp:taxon-name-part></tp:taxon-name></italic>, x = <italic><tp:taxon-name><tp:taxon-name-part taxon-name-part-type="genus" reg="Karaops">Karaops</tp:taxon-name-part><tp:taxon-name-part taxon-name-part-type="species" reg="mparntwe">mparntwe</tp:taxon-name-part></tp:taxon-name></italic> sp. nov., purple = <italic><tp:taxon-name><tp:taxon-name-part taxon-name-part-type="genus" reg="Karaops">Karaops</tp:taxon-name-part><tp:taxon-name-part taxon-name-part-type="species" reg="vadlaadambara">vadlaadambara</tp:taxon-name-part></tp:taxon-name></italic>, green = <italic><tp:taxon-name><tp:taxon-name-part taxon-name-part-type="genus" reg="Karaops">Karaops</tp:taxon-name-part><tp:taxon-name-part taxon-name-part-type="species" reg="manaayn">manaayn</tp:taxon-name-part></tp:taxon-name></italic>. Juveniles are treated as distinct species based on molecular data.</p></caption><graphic xmlns:xlink="http://www.w3.org/1999/xlink" xlink:href="zookeys-1150-001_article-93760__-g004.jpg" position="float" orientation="portrait" xlink:type="simple" id="oo_816384.jpg"><uri content-type="original_file" xlink:type="simple">https://binary.pensoft.net/fig/816384</uri></graphic></fig><supplementary-material xmlns:xlink="http://www.w3.org/1999/xlink" id="S2" position="float" orientation="portrait" xlink:type="simple"><object-id content-type="doi" xlink:type="simple">10.3897/zookeys.1150.93760.suppl2</object-id><object-id content-type="zenodo_dep_id" xlink:type="simple">7687713</object-id><object-id content-type="arpha" xlink:type="simple">EF0E359C-25FC-59E2-9D4F-BF09392EAC72</object-id><label>Supplementary material 2</label><caption><p>These data provide information related to the possible times of the year that adults of a species may be found in a particular region or subregion as determined by the <abbrev xlink:title="The Interim Biogeographic Regionalisation of Australia" id="ABBRID0EK2HO" xlink:type="simple">IBRA</abbrev></p></caption><statement content-type="dataType"><label>Data type</label><p>tables (word file)</p></statement><statement content-type="notes"><label>Explanation note</label><p>Information related to the possible times of the year that adults of a species may be found in a particular region or subregion as determined by the <abbrev xlink:title="The Interim Biogeographic Regionalisation of Australia" id="ABBRID0ES2HO" xlink:type="simple">IBRA</abbrev>. <italic><tp:taxon-name><tp:taxon-name-part taxon-name-part-type="genus" reg="Karaops">Karaops</tp:taxon-name-part><tp:taxon-name-part taxon-name-part-type="species" reg="nitmiluk">nitmiluk</tp:taxon-name-part></tp:taxon-name></italic> sp. nov., <italic><tp:taxon-name><tp:taxon-name-part taxon-name-part-type="genus" reg="Karaops">Karaops</tp:taxon-name-part><tp:taxon-name-part taxon-name-part-type="species" reg="jawayway">jawayway</tp:taxon-name-part></tp:taxon-name></italic> sp. nov., <italic><tp:taxon-name><tp:taxon-name-part taxon-name-part-type="genus" reg="Karaops">Karaops</tp:taxon-name-part><tp:taxon-name-part taxon-name-part-type="species" reg="yumbu">yumbu</tp:taxon-name-part></tp:taxon-name></italic> – Tanami, <italic><tp:taxon-name><tp:taxon-name-part taxon-name-part-type="genus" reg="Karaops">Karaops</tp:taxon-name-part><tp:taxon-name-part taxon-name-part-type="species" reg="yumbu">yumbu</tp:taxon-name-part></tp:taxon-name></italic> – O Victoria Plain, <italic><tp:taxon-name><tp:taxon-name-part taxon-name-part-type="genus" reg="Karaops">Karaops</tp:taxon-name-part><tp:taxon-name-part taxon-name-part-type="species" reg="keithlongbottomi">keithlongbottomi</tp:taxon-name-part></tp:taxon-name></italic>, <italic><tp:taxon-name><tp:taxon-name-part taxon-name-part-type="genus" reg="Karaops">Karaops</tp:taxon-name-part><tp:taxon-name-part taxon-name-part-type="species" reg="dejongi">dejongi</tp:taxon-name-part></tp:taxon-name></italic> sp. nov., <italic><tp:taxon-name><tp:taxon-name-part taxon-name-part-type="genus" reg="Karaops">Karaops</tp:taxon-name-part><tp:taxon-name-part taxon-name-part-type="species" reg="dalmanyi">dalmanyi</tp:taxon-name-part></tp:taxon-name></italic> sp. nov., <italic><tp:taxon-name><tp:taxon-name-part taxon-name-part-type="genus" reg="Karaops">Karaops</tp:taxon-name-part><tp:taxon-name-part taxon-name-part-type="species" reg="jenniferae">jenniferae</tp:taxon-name-part></tp:taxon-name></italic>, <italic><tp:taxon-name><tp:taxon-name-part taxon-name-part-type="genus" reg="Karaops">Karaops</tp:taxon-name-part><tp:taxon-name-part taxon-name-part-type="species" reg="malumbu">malumbu</tp:taxon-name-part></tp:taxon-name></italic> sp. nov., <italic><tp:taxon-name><tp:taxon-name-part taxon-name-part-type="genus" reg="Karaops">Karaops</tp:taxon-name-part><tp:taxon-name-part taxon-name-part-type="species" reg="garyodwyeri">garyodwyeri</tp:taxon-name-part></tp:taxon-name></italic> sp. nov., <italic><tp:taxon-name><tp:taxon-name-part taxon-name-part-type="genus" reg="Karaops">Karaops</tp:taxon-name-part><tp:taxon-name-part taxon-name-part-type="species" reg="yumbubaarnji">yumbubaarnji</tp:taxon-name-part></tp:taxon-name></italic> sp. nov., <italic><tp:taxon-name><tp:taxon-name-part taxon-name-part-type="genus" reg="Karaops">Karaops</tp:taxon-name-part><tp:taxon-name-part taxon-name-part-type="species" reg="kennerleyorum">kennerleyorum</tp:taxon-name-part></tp:taxon-name></italic> sp. nov., <italic><tp:taxon-name><tp:taxon-name-part taxon-name-part-type="genus" reg="Karaops">Karaops</tp:taxon-name-part><tp:taxon-name-part taxon-name-part-type="species" reg="markharveyi">markharveyi</tp:taxon-name-part></tp:taxon-name></italic> sp. nov., <italic><tp:taxon-name><tp:taxon-name-part taxon-name-part-type="genus" reg="Karaops">Karaops</tp:taxon-name-part><tp:taxon-name-part taxon-name-part-type="species" reg="badgeradda">badgeradda</tp:taxon-name-part></tp:taxon-name></italic>, <italic><tp:taxon-name><tp:taxon-name-part taxon-name-part-type="genus" reg="Karaops">Karaops</tp:taxon-name-part><tp:taxon-name-part taxon-name-part-type="species" reg="joehaeneri">joehaeneri</tp:taxon-name-part></tp:taxon-name></italic> sp. nov., <italic><tp:taxon-name><tp:taxon-name-part taxon-name-part-type="genus" reg="Karaops">Karaops</tp:taxon-name-part><tp:taxon-name-part taxon-name-part-type="species" reg="morganoconnelli">morganoconnelli</tp:taxon-name-part></tp:taxon-name></italic> sp. nov., <italic><tp:taxon-name><tp:taxon-name-part taxon-name-part-type="genus" reg="Karaops">Karaops</tp:taxon-name-part><tp:taxon-name-part taxon-name-part-type="species" reg="nyangumarta">nyangumarta</tp:taxon-name-part></tp:taxon-name></italic> sp. nov., <italic><tp:taxon-name><tp:taxon-name-part taxon-name-part-type="genus" reg="Karaops">Karaops</tp:taxon-name-part><tp:taxon-name-part taxon-name-part-type="species" reg="nyiyaparli">nyiyaparli</tp:taxon-name-part></tp:taxon-name></italic>, <italic><tp:taxon-name><tp:taxon-name-part taxon-name-part-type="genus" reg="Karaops">Karaops</tp:taxon-name-part><tp:taxon-name-part taxon-name-part-type="species" reg="durrantorum">durrantorum</tp:taxon-name-part></tp:taxon-name></italic> sp. nov., <italic><tp:taxon-name><tp:taxon-name-part taxon-name-part-type="genus" reg="Karaops">Karaops</tp:taxon-name-part><tp:taxon-name-part taxon-name-part-type="species" reg="banyjima">banyjima</tp:taxon-name-part></tp:taxon-name></italic>.</p></statement><media xlink:href="zookeys-1150-001_article-93760__-s002.docx" mimetype="application" mime-subtype="vnd.openxmlformats-officedocument.wordprocessingml.document" position="float" orientation="portrait" xlink:type="simple" id="oo_816464.docx"><uri content-type="original_file" xlink:type="simple">https://binary.pensoft.net/file/816464</uri></media><permissions><license xlink:type="simple"><license-p>This dataset is made available under the Open Database License (http://opendatacommons.org/licenses/odbl/1.0/). The Open Database License (ODbL) is a license agreement intended to allow users to freely share, modify, and use this Dataset while maintaining this same freedom for others, provided that the original source and author(s) are credited.</license-p></license></permissions><attrib specific-use="authors">Sarah C. Crews</attrib></supplementary-material><fig id="F13" position="float" orientation="portrait"><object-id xmlns:xlink="http://www.w3.org/1999/xlink" content-type="doi" xlink:type="simple">10.3897/zookeys.1150.93760.map4</object-id><object-id xmlns:xlink="http://www.w3.org/1999/xlink" content-type="arpha" xlink:type="simple">5A4B8047-3095-51C1-A130-AFF874F526E2</object-id><label>Map 4.</label><caption><p>Species of the <italic><tp:taxon-name><tp:taxon-name-part taxon-name-part-type="genus" reg="Karaops">Karaops</tp:taxon-name-part><tp:taxon-name-part taxon-name-part-type="species" reg="raveni">raveni</tp:taxon-name-part></tp:taxon-name></italic> species group; green = <italic><tp:taxon-name><tp:taxon-name-part taxon-name-part-type="genus" reg="Karaops">Karaops</tp:taxon-name-part><tp:taxon-name-part taxon-name-part-type="species" reg="jarrit">jarrit</tp:taxon-name-part></tp:taxon-name></italic>, red = <italic><tp:taxon-name><tp:taxon-name-part taxon-name-part-type="genus" reg="Karaops">Karaops</tp:taxon-name-part><tp:taxon-name-part taxon-name-part-type="species" reg="raveni">raveni</tp:taxon-name-part></tp:taxon-name></italic>, pale blue = <italic><tp:taxon-name><tp:taxon-name-part taxon-name-part-type="genus" reg="Karaops">Karaops</tp:taxon-name-part><tp:taxon-name-part taxon-name-part-type="species" reg="marrayagong">marrayagong</tp:taxon-name-part></tp:taxon-name></italic>.</p></caption><graphic xmlns:xlink="http://www.w3.org/1999/xlink" xlink:href="zookeys-1150-001_article-93760__-g013.jpg" position="float" orientation="portrait" xlink:type="simple" id="oo_816393.jpg"><uri content-type="original_file" xlink:type="simple">https://binary.pensoft.net/fig/816393</uri></graphic></fig><supplementary-material xmlns:xlink="http://www.w3.org/1999/xlink" id="S1" position="float" orientation="portrait" xlink:type="simple"><object-id content-type="doi" xlink:type="simple">10.3897/zookeys.1150.93760.suppl1</object-id><object-id content-type="zenodo_dep_id" xlink:type="simple">7687709</object-id><object-id content-type="arpha" xlink:type="simple">2B70519F-82AB-5390-BDAC-13A7C088E1EA</object-id><label>Supplementary material 1</label><caption><p>Tree from the IQTree full dataset (CO1, H3, 16S) analysis</p></caption><statement content-type="dataType"><label>Data type</label><p>.eps file</p></statement><statement content-type="notes"><label>Explanation note</label><p>Tree from the IQTree full dataset (CO1, H3, 16S) analysis. Orange = Central Desert species group; purple = Kimberley species group; blue = <tp:taxon-name><tp:taxon-name-part taxon-name-part-type="genus" reg="Karaops"/><tp:taxon-name-part taxon-name-part-type="species" reg="strayamate">strayamate</tp:taxon-name-part></tp:taxon-name> species group; green = <tp:taxon-name><tp:taxon-name-part taxon-name-part-type="genus" reg="Karaops"/><tp:taxon-name-part taxon-name-part-type="species" reg="dawara">dawara</tp:taxon-name-part></tp:taxon-name> species group; yellow = <tp:taxon-name><tp:taxon-name-part taxon-name-part-type="genus" reg="Karaops"/><tp:taxon-name-part taxon-name-part-type="species" reg="francesae">francesae</tp:taxon-name-part></tp:taxon-name> species group; red = <tp:taxon-name><tp:taxon-name-part taxon-name-part-type="genus" reg="Karaops"/><tp:taxon-name-part taxon-name-part-type="species" reg="raveni">raveni</tp:taxon-name-part></tp:taxon-name> species group; teal = Pilbara-Gascoyne species group. The lineages without a color are not assigned to a species group.</p></statement><media xlink:href="zookeys-1150-001_article-93760__-s001.eps" mimetype="application" mime-subtype="postscript" position="float" orientation="portrait" xlink:type="simple" id="oo_816463.eps"><uri content-type="original_file" xlink:type="simple">https://binary.pensoft.net/file/816463</uri></media><permissions><license xlink:type="simple"><license-p>This dataset is made available under the Open Database License (http://opendatacommons.org/licenses/odbl/1.0/). The Open Database License (ODbL) is a license agreement intended to allow users to freely share, modify, and use this Dataset while maintaining this same freedom for others, provided that the original source and author(s) are credited.</license-p></license></permissions><attrib specific-use="authors">Sarah C. Crews</attrib></supplementary-material></tp:treatment-sec><ref-list><ref id="B14"><mixed-citation xmlns:xlink="http://www.w3.org/1999/xlink" xlink:type="simple"><person-group><name name-style="western"><surname>Crews</surname><given-names>SC</given-names></name><name name-style="western"><surname>Harvey</surname><given-names>MS</given-names></name></person-group> (<year>2011</year>) <article-title>The spider family <tp:taxon-name><tp:taxon-name-part taxon-name-part-type="family">Selenopidae</tp:taxon-name-part></tp:taxon-name> (<tp:taxon-name><tp:taxon-name-part taxon-name-part-type="class">Arachnida</tp:taxon-name-part></tp:taxon-name>, <tp:taxon-name><tp:taxon-name-part taxon-name-part-type="order">Araneae</tp:taxon-name-part></tp:taxon-name>) in Australasia and the Oriental Region.</article-title><source>ZooKeys</source><volume>99</volume>: <fpage>1</fpage>–<lpage>103</lpage>. <ext-link xlink:href="10.3897/zookeys.99.723" ext-link-type="doi" xlink:type="simple">https://doi.org/10.3897/zookeys.99.723</ext-link></mixed-citation></ref><ref id="B44"><mixed-citation xmlns:xlink="http://www.w3.org/1999/xlink" xlink:type="simple">NSW National Parks and Wildlife Service (<year>2003</year>) The North Coast Bioregion In: The Bioregions of New South Wales: their biodiversity, conservation and history. NSW National Parks and Wildlife Service, Hurstville, 1–13. <ext-link xlink:href="https://www.environment.nsw.gov.au/resources/nature/bioregionscontentsintro.pdf" ext-link-type="uri" xlink:type="simple">https://www.environment.nsw.gov.au/resources/nature/bioregionscontentsintro.pdf</ext-link></mixed-citation></ref></ref-list></tp:taxon-treatment>
