# Supplementary material for: ﻿But wait, there’s more! Descriptions of new species and undescribed sexes of flattie spiders (Araneae, Selenopidae, Karaops) from Australia
Source: Zookeys. 2023 Feb 27;1150:1–189. doi: 10.3897/zookeys.1150.93760 (PMC10208737; doi:10.3897/zookeys.1150.93760)
Supplement: XML Treatment for Karaops kwartatuma [file zookeys.1150.93760-treatment8.xml]

<!DOCTYPE tp:taxon-treatment
  PUBLIC "-//TaxonX//DTD Taxonomic Treatment Publishing DTD v0 20100105//EN" "tax-treatment-NSO.dtd">
<tp:taxon-treatment xmlns:tp="http://www.plazi.org/taxpub"><tp:treatment-meta><kwd-group><label>Taxon classification</label><kwd>
                <named-content content-type="kingdom">Animalia</named-content>
              </kwd><kwd>
                <named-content content-type="order">Araneae</named-content>
              </kwd><kwd>
                <named-content content-type="family">Selenopidae</named-content>
              </kwd></kwd-group><mixed-citation publication-type="journal"><person-group><name><surname>Crews</surname><given-names>Sarah C.</given-names></name></person-group><article-title>﻿But wait, there’s more! Descriptions of new species and undescribed sexes of flattie spiders (<tp:taxon-name><tp:taxon-name-part taxon-name-part-type="order">Araneae</tp:taxon-name-part></tp:taxon-name>, <tp:taxon-name><tp:taxon-name-part taxon-name-part-type="family">Selenopidae</tp:taxon-name-part></tp:taxon-name>, <italic><tp:taxon-name><tp:taxon-name-part taxon-name-part-type="genus" reg="Karaops">Karaops</tp:taxon-name-part></tp:taxon-name></italic>) from Australia</article-title><source>Zookeys</source><day>27</day><month>02</month><year>2023</year><volume>1150</volume><fpage>1</fpage><lpage>189</lpage><pub-id pub-id-type="doi">10.3897/zookeys.1150.93760</pub-id></mixed-citation></tp:treatment-meta><tp:nomenclature><label>﻿</label><tp:taxon-name>
              <object-id xmlns:xlink="http://www.w3.org/1999/xlink" content-type="arpha" xlink:type="simple">46A9AF0D-4B9A-52ED-8446-15790D90358A</object-id>
              <tp:taxon-name-part taxon-name-part-type="genus" reg="Karaops">Karaops</tp:taxon-name-part>
              <tp:taxon-name-part taxon-name-part-type="species" reg="kwartatuma">kwartatuma</tp:taxon-name-part>
              <object-id xmlns:xlink="http://www.w3.org/1999/xlink" content-type="zoobank" xlink:type="simple">https://zoobank.org/5BDAB028-E2ED-4A26-BA4B-7DFA4943EAB8</object-id>
            </tp:taxon-name><tp:taxon-status xmlns:xlink="http://www.w3.org/1999/xlink" xlink:type="simple">sp. nov.</tp:taxon-status><xref ref-type="fig" rid="F2">Figs 2A, G</xref><xref ref-type="fig" rid="F6">, 4A–D</xref><xref ref-type="fig" rid="F7">, 5A, B</xref><xref ref-type="fig" rid="F3">, Maps 1</xref><xref ref-type="fig" rid="F4">, 2</xref></tp:nomenclature><tp:treatment-sec sec-type="material" id="SECID0EZQBK"><title>Material examined.</title><p><bold><italic>Holotype</italic></bold>: Northern Territory • ♂ (reared in captivity); West MacDonnell Range National Park, Ormiston Gorge; <named-content xmlns:xlink="http://www.w3.org/1999/xlink" content-type="dwc:verbatimCoordinates" xlink:type="simple"><named-content content-type="geo-json" specific-use="{&#34;type&#34;:&#34;Point&#34;,&#34;coordinates&#34;:[132.727700,-23.628633]}" id="NCID0EHRBK" xlink:type="simple">23°37.718'S, 132°43.662'E</named-content></named-content>; ~ 674 m; 19 Apr. 2016; S. Crews leg.; in rock cracks on cliff face above waterhole; sel_1093; SCC16_012; (<named-content xmlns:xlink="http://www.w3.org/1999/xlink" content-type="dwc:institutional_code" xlink:title="Museum and Art Gallery of the Northern Territory" xlink:href="http://grbio.org/institution/museum-and-art-gallery-northern-territory" xlink:type="simple">MAGNT</named-content> A004858).</p></tp:treatment-sec><tp:treatment-sec sec-type="diagnosis" id="SECID0ERRBK"><title>Diagnosis.</title><p><italic><tp:taxon-name><tp:taxon-name-part taxon-name-part-type="genus" reg="Karaops">Karaops</tp:taxon-name-part><tp:taxon-name-part taxon-name-part-type="species" reg="kwartatuma">kwartatuma</tp:taxon-name-part></tp:taxon-name></italic> sp. nov. (Fig. <xref ref-type="fig" rid="F2">2A</xref>) is similar to the other members of the Central Desert species group, <italic><tp:taxon-name><tp:taxon-name-part taxon-name-part-type="genus" reg="Karaops">K.</tp:taxon-name-part><tp:taxon-name-part taxon-name-part-type="species" reg="vadlaadambara">vadlaadambara</tp:taxon-name-part></tp:taxon-name></italic>, <italic><tp:taxon-name><tp:taxon-name-part taxon-name-part-type="genus" reg="Karaops">K.</tp:taxon-name-part><tp:taxon-name-part taxon-name-part-type="species" reg="ngarutjaranya">ngarutjaranya</tp:taxon-name-part></tp:taxon-name></italic>, and <italic><tp:taxon-name><tp:taxon-name-part taxon-name-part-type="genus" reg="Karaops">K.</tp:taxon-name-part><tp:taxon-name-part taxon-name-part-type="species" reg="pilkingtoni">pilkingtoni</tp:taxon-name-part></tp:taxon-name></italic>, by having a short embolus that is nearer to the middle of the bulb rather than the cymbial margin and by having spinules on the median apophysis (although this was not noted for the other species in <xref ref-type="bibr" rid="B14">Crews and Harvey 2011</xref>) (Fig. <xref ref-type="fig" rid="F6">4A, C</xref>). The new species can be distinguished from <italic><tp:taxon-name><tp:taxon-name-part taxon-name-part-type="genus" reg="Karaops">K.</tp:taxon-name-part><tp:taxon-name-part taxon-name-part-type="species" reg="vadlaadambara">vadlaadambara</tp:taxon-name-part></tp:taxon-name></italic> and <italic><tp:taxon-name><tp:taxon-name-part taxon-name-part-type="genus" reg="Karaops">K.</tp:taxon-name-part><tp:taxon-name-part taxon-name-part-type="species" reg="ngarutjaranya">ngarutjaranya</tp:taxon-name-part></tp:taxon-name></italic> by the <abbrev xmlns:xlink="http://www.w3.org/1999/xlink" xlink:title="retrolateral tibial apophysis" id="ABBRID0EFUBK" xlink:type="simple">RTA</abbrev> and median apophysis. The dRTA of the latter two species is directed away from the palpal tibia at a nearly 90° angle in ventral view, and both branches of the median apophysis are long. In the new species, the dRTA is not directed away from the palpal tibia at a nearly 90° angle in ventral view, and the two-branched median apophysis has a long branch and a smaller, broad, unsclerotized, inconspicuous lobe (Fig. <xref ref-type="fig" rid="F6">4A, C</xref>; <xref ref-type="bibr" rid="B14">Crews and Harvey 2011</xref>: figs 51, 52, 61, 62). <italic><tp:taxon-name><tp:taxon-name-part taxon-name-part-type="genus" reg="Karaops">Karaops</tp:taxon-name-part><tp:taxon-name-part taxon-name-part-type="species" reg="kwartatuma">kwartatuma</tp:taxon-name-part></tp:taxon-name></italic> sp. nov. can be differentiated from <italic><tp:taxon-name><tp:taxon-name-part taxon-name-part-type="genus" reg="Karaops">K.</tp:taxon-name-part><tp:taxon-name-part taxon-name-part-type="species" reg="pilkingtoni">pilkingtoni</tp:taxon-name-part></tp:taxon-name></italic> by the <abbrev xmlns:xlink="http://www.w3.org/1999/xlink" xlink:title="retrolateral tibial apophysis" id="ABBRID0EHVBK" xlink:type="simple">RTA</abbrev>, the median apophysis, the conductor, and the embolus. In lateral view, the dRTA of the new species is narrow, very slightly curved ventrally, and pointed distally (Fig. <xref ref-type="fig" rid="F6">4D</xref>). In <italic><tp:taxon-name><tp:taxon-name-part taxon-name-part-type="genus" reg="Karaops">K.</tp:taxon-name-part><tp:taxon-name-part taxon-name-part-type="species" reg="pilkingtoni">pilkingtoni</tp:taxon-name-part></tp:taxon-name></italic>, the dRTA is squared off distally (<xref ref-type="bibr" rid="B14">Crews and Harvey 2011</xref>: fig. 56). The conductor of <italic><tp:taxon-name><tp:taxon-name-part taxon-name-part-type="genus" reg="Karaops">K.</tp:taxon-name-part><tp:taxon-name-part taxon-name-part-type="species" reg="pilkingtoni">pilkingtoni</tp:taxon-name-part></tp:taxon-name></italic> is somewhat narrow and longitudinal, arising medially and extended to the anterior edge of the bulb (<xref ref-type="bibr" rid="B14">Crews and Harvey 2011</xref>: fig. 55) ending in a point. In the new species, the conductor is broader, with the point directed ventrally and is somewhat pyramidal (Fig. <xref ref-type="fig" rid="F6">4A, C</xref>). Finally, the embolus remains broad throughout its length in <italic><tp:taxon-name><tp:taxon-name-part taxon-name-part-type="genus" reg="Karaops">K.</tp:taxon-name-part><tp:taxon-name-part taxon-name-part-type="species" reg="pilkingtoni">pilkingtoni</tp:taxon-name-part></tp:taxon-name></italic> (<xref ref-type="bibr" rid="B14">Crews and Harvey 2011</xref>: fig. 55), but it narrows slightly in <italic><tp:taxon-name><tp:taxon-name-part taxon-name-part-type="genus" reg="Karaops">K.</tp:taxon-name-part><tp:taxon-name-part taxon-name-part-type="species" reg="kwartatuma">kwartatuma</tp:taxon-name-part></tp:taxon-name></italic> sp. nov. (Fig. <xref ref-type="fig" rid="F6">4A, C</xref>).</p></tp:treatment-sec><tp:treatment-sec sec-type="description" id="SECID0EPXBK"><title>Description.</title><p><bold>Male</bold> (holotype). Total length 3.34. Carapace: length 1.47, width 1.87. Chelicerae: promargin with three teeth, retromargin with two teeth, robust. Eyes: AER slightly recurved, PER recurved; diameters <abbrev xmlns:xlink="http://www.w3.org/1999/xlink" xlink:title="anterior median eye" id="ABBRID0EXXBK" xlink:type="simple">AME</abbrev> 0.10, <abbrev xmlns:xlink="http://www.w3.org/1999/xlink" xlink:title="anterior lateral eye" id="ABBRID0E2XBK" xlink:type="simple">ALE</abbrev> 0.06, <abbrev xmlns:xlink="http://www.w3.org/1999/xlink" xlink:title="posterior median eye" id="ABBRID0E6XBK" xlink:type="simple">PME</abbrev> 0.11, <abbrev xmlns:xlink="http://www.w3.org/1999/xlink" xlink:title="posterior lateral eye" id="ABBRID0EDYBK" xlink:type="simple">PLE</abbrev> 0.19; interdistances <abbrev xmlns:xlink="http://www.w3.org/1999/xlink" xlink:title="anterior median eye" id="ABBRID0EHYBK" xlink:type="simple">AME</abbrev>–<abbrev xmlns:xlink="http://www.w3.org/1999/xlink" xlink:title="posterior median eye" id="ABBRID0ELYBK" xlink:type="simple">PME</abbrev> 0.02, <abbrev xmlns:xlink="http://www.w3.org/1999/xlink" xlink:title="posterior median eye" id="ABBRID0EPYBK" xlink:type="simple">PME</abbrev>–<abbrev xmlns:xlink="http://www.w3.org/1999/xlink" xlink:title="anterior lateral eye" id="ABBRID0ETYBK" xlink:type="simple">ALE</abbrev> 0.09, <abbrev xmlns:xlink="http://www.w3.org/1999/xlink" xlink:title="anterior lateral eye" id="ABBRID0EXYBK" xlink:type="simple">ALE</abbrev>–<abbrev xmlns:xlink="http://www.w3.org/1999/xlink" xlink:title="posterior lateral eye" id="ABBRID0E2YBK" xlink:type="simple">PLE</abbrev> 0.11, <abbrev xmlns:xlink="http://www.w3.org/1999/xlink" xlink:title="posterior median eye" id="ABBRID0E6YBK" xlink:type="simple">PME</abbrev>–<abbrev xmlns:xlink="http://www.w3.org/1999/xlink" xlink:title="posterior median eye" id="ABBRID0EDZBK" xlink:type="simple">PME</abbrev> 0.60, <abbrev xmlns:xlink="http://www.w3.org/1999/xlink" xlink:title="anterior lateral eye" id="ABBRID0EHZBK" xlink:type="simple">ALE</abbrev>–<abbrev xmlns:xlink="http://www.w3.org/1999/xlink" xlink:title="anterior lateral eye" id="ABBRID0ELZBK" xlink:type="simple">ALE</abbrev> 0.83, <abbrev xmlns:xlink="http://www.w3.org/1999/xlink" xlink:title="anterior median eye" id="ABBRID0EPZBK" xlink:type="simple">AME</abbrev>–<abbrev xmlns:xlink="http://www.w3.org/1999/xlink" xlink:title="anterior median eye" id="ABBRID0ETZBK" xlink:type="simple">AME</abbrev> 0.38, <abbrev xmlns:xlink="http://www.w3.org/1999/xlink" xlink:title="posterior lateral eye" id="ABBRID0EXZBK" xlink:type="simple">PLE</abbrev>–<abbrev xmlns:xlink="http://www.w3.org/1999/xlink" xlink:title="posterior lateral eye" id="ABBRID0E2ZBK" xlink:type="simple">PLE</abbrev> 1.09. Sternum: length 0.95, width 0.99. Abdomen: length 1.87, width 1.64. Color (in life Fig. <xref ref-type="fig" rid="F7">5A</xref>/preserved Fig. <xref ref-type="fig" rid="F2">2A</xref>): Carapace: yellowish brown with darker marks extended toward but not reaching margin, three dark marks at lateral edges, setose with slender setae and sparse, thick, stubby setae/pale yellowish to brown, dark marks visible, less distinct than in life. Chelicerae: pale yellowish with conspicuous, black, crescent-shaped marks, sort of like a little mustache (Fig. <xref ref-type="fig" rid="F7">5B</xref>), setae uniform. Maxillae: pale yellowish brown. Labium: brown, paler distally. Sternum: yellowish. Abdomen: dorsally golden brown, darker medially, chevron medially, sides of chevron angled anteriorly, darker posteriorly, laterally spotted/golden parts yellowish, darker parts orange-red, pattern inconspicuous, dark, thick, stubby setae giving abdomen spotted appearance from a distance; ventrally yellowish white. Legs: golden brown, <abbrev xmlns:xlink="http://www.w3.org/1999/xlink" xlink:title="coxa" id="ABBRID0EL1BK" xlink:type="simple">Cx</abbrev> and <abbrev xmlns:xlink="http://www.w3.org/1999/xlink" xlink:title="trochanter" id="ABBRID0EP1BK" xlink:type="simple">Tr</abbrev> with dark prolateral lines, dot at <abbrev xmlns:xlink="http://www.w3.org/1999/xlink" xlink:title="trochanter" id="ABBRID0ET1BK" xlink:type="simple">Tr</abbrev>-<abbrev xmlns:xlink="http://www.w3.org/1999/xlink" xlink:title="femur" id="ABBRID0EX1BK" xlink:type="simple">Fm</abbrev> joint, <abbrev xmlns:xlink="http://www.w3.org/1999/xlink" xlink:title="femur" id="ABBRID0E21BK" xlink:type="simple">Fm</abbrev> basally with two dark lines that do not completely encircle legs, not pigmented centrally, another ring medially, another distally, <abbrev xmlns:xlink="http://www.w3.org/1999/xlink" xlink:title="patella" id="ABBRID0E61BK" xlink:type="simple">Pt</abbrev> with dark annulation basally, <abbrev xmlns:xlink="http://www.w3.org/1999/xlink" xlink:title="tibia" id="ABBRID0ED2BK" xlink:type="simple">Ti</abbrev> with dark annulation at <abbrev xmlns:xlink="http://www.w3.org/1999/xlink" xlink:title="patella" id="ABBRID0EH2BK" xlink:type="simple">Pt</abbrev>-<abbrev xmlns:xlink="http://www.w3.org/1999/xlink" xlink:title="tibia" id="ABBRID0EL2BK" xlink:type="simple">Ti</abbrev> joint, paler annulation medially, <abbrev xmlns:xlink="http://www.w3.org/1999/xlink" xlink:title="metatarsus" id="ABBRID0EP2BK" xlink:type="simple">Mt</abbrev> with two dusky annulations, one basal, one proximal, <abbrev xmlns:xlink="http://www.w3.org/1999/xlink" xlink:title="tarsus" id="ABBRID0ET2BK" xlink:type="simple">Ta</abbrev> tip dusky; spination leg I <abbrev xmlns:xlink="http://www.w3.org/1999/xlink" xlink:title="femur" id="ABBRID0EX2BK" xlink:type="simple">Fm</abbrev> d 1-1-1, <abbrev xmlns:xlink="http://www.w3.org/1999/xlink" xlink:title="prolateral" id="ABBRID0E22BK" xlink:type="simple">pr</abbrev> 1-1-0, <abbrev xmlns:xlink="http://www.w3.org/1999/xlink" xlink:title="tibia" id="ABBRID0E62BK" xlink:type="simple">Ti</abbrev> v 2-2-2-2-2, <abbrev xmlns:xlink="http://www.w3.org/1999/xlink" xlink:title="metatarsus" id="ABBRID0ED3BK" xlink:type="simple">Mt</abbrev> v 2-2-2; leg II <abbrev xmlns:xlink="http://www.w3.org/1999/xlink" xlink:title="femur" id="ABBRID0EH3BK" xlink:type="simple">Fm</abbrev> d 1-1-1, <abbrev xmlns:xlink="http://www.w3.org/1999/xlink" xlink:title="tibia" id="ABBRID0EL3BK" xlink:type="simple">Ti</abbrev> v 2-2-2-1-2, <abbrev xmlns:xlink="http://www.w3.org/1999/xlink" xlink:title="metatarsus" id="ABBRID0EP3BK" xlink:type="simple">Mt</abbrev> v 2-2-2; leg III <abbrev xmlns:xlink="http://www.w3.org/1999/xlink" xlink:title="femur" id="ABBRID0ET3BK" xlink:type="simple">Fm</abbrev> d 1-1-1; leg IV <abbrev xmlns:xlink="http://www.w3.org/1999/xlink" xlink:title="femur" id="ABBRID0EX3BK" xlink:type="simple">Fm</abbrev> d 1-1-1; leg formula 3421; measurements leg I 6.60 (2.07, 0.64, 1.74, 1.40, 0.76); leg II 7.07 (2.58, 0.68, 1.68, 1.30, 0.83); leg III 8.54 (2.53, 0.76, 2.42, 1.85, 1.00); leg IV 8.30 (2.59, 0.70, 2.18, 1.91, 0.89). Palp: spination <abbrev xmlns:xlink="http://www.w3.org/1999/xlink" xlink:title="femur" id="ABBRID0E23BK" xlink:type="simple">Fm</abbrev> d 0-1-1; 1.73 (0.52, 0.37, 0.32, 0.58); <abbrev xmlns:xlink="http://www.w3.org/1999/xlink" xlink:title="tibia" id="ABBRID0E63BK" xlink:type="simple">Ti</abbrev> with dark mark dorsally and retrolaterally, <abbrev xmlns:xlink="http://www.w3.org/1999/xlink" xlink:title="cymbium" id="ABBRID0ED4BK" xlink:type="simple">Cy</abbrev> with dark mark basodorsally (Fig. <xref ref-type="fig" rid="F6">4B, D</xref>); dRTA rectangular in ventral view, slightly curved ventrally, pointed apically in lateral view, conspicuously darker than vRTA, vRTA rounded distally in ventral view, wider, rounder, shorter (Fig. <xref ref-type="fig" rid="F6">4A–D</xref>); <abbrev xmlns:xlink="http://www.w3.org/1999/xlink" xlink:title="retrobasal cymbial process" id="ABBRID0EP4BK" xlink:type="simple">rbcp</abbrev> small; <abbrev xmlns:xlink="http://www.w3.org/1999/xlink" xlink:title="cymbium" id="ABBRID0ET4BK" xlink:type="simple">Cy</abbrev> oval-triangular, extended further retrobasally in ventral or dorsal views (Fig. <xref ref-type="fig" rid="F6">4A–C</xref>); C located anteromedially, pointed ventrally, pyramidal, sclerotized more at tip, margins raised around E, apicalmost part of C with lip (Fig. <xref ref-type="fig" rid="F6">4A, C</xref>); E short, arising from large <abbrev xmlns:xlink="http://www.w3.org/1999/xlink" xlink:title="tegular lobe" id="ABBRID0E64BK" xlink:type="simple">TL</abbrev>, straight, near middle of bulb, beginning at 6:30 o’clock; <abbrev xmlns:xlink="http://www.w3.org/1999/xlink" xlink:title="median apophysis" id="ABBRID0ED5BK" xlink:type="simple">MA</abbrev> with sclerotized, hooked branch, inconspicuous unsclerotized lobe, sparse <abbrev xmlns:xlink="http://www.w3.org/1999/xlink" xlink:title="spinules" id="ABBRID0EH5BK" xlink:type="simple">Sp</abbrev> at basal and lateral margins (Fig. <xref ref-type="fig" rid="F6">4A, C</xref>).</p><p><bold>Female.</bold> Unknown.</p></tp:treatment-sec><tp:treatment-sec sec-type="etymology" id="SECID0ET5BK"><title>Etymology.</title><p>The species name is the indigenous word for the type locality in the Western Aranda language. Noun in apposition.</p></tp:treatment-sec><tp:treatment-sec sec-type="distribution" id="SECID0EY5BK"><title>Distribution.</title><p>Known from only the type locality, Kwartatuma (Ormiston Gorge), Northern Territory (Map <xref ref-type="fig" rid="F4">2</xref>).</p></tp:treatment-sec><tp:treatment-sec sec-type="natural history" id="SECID0EC6BK"><title>Natural history.</title><p>This spider was collected by coaxing from cracks with a piece of grass in rocks on a cliff face during the day (Fig. <xref ref-type="fig" rid="F2">2G</xref>). It was collected as a penultimate ♂ on 19 April 2016 and matured to an adult male on 19 June 2016, and it no longer ate after this time. The climate at the collecting locality becomes drier and cooler with increased humidity from April to June (Suppl. material <xref ref-type="supplementary-material" rid="S2">2</xref>: table S1). The species is from the xeric and desert scrubland ecoregion. The <abbrev xmlns:xlink="http://www.w3.org/1999/xlink" xlink:title="The Interim Biogeographic Regionalisation of Australia" id="ABBRID0EQ6BK" xlink:type="simple">IBRA</abbrev> region and subregion are the MacDonnell Range, characterized by high-relief ranges and foothills, spinifex, and acacias, especially mulga (<italic><tp:taxon-name><tp:taxon-name-part taxon-name-part-type="genus" reg="Acacia">Acacia</tp:taxon-name-part><tp:taxon-name-part taxon-name-part-type="species" reg="aneura">aneura</tp:taxon-name-part></tp:taxon-name></italic> Mueller ex. Bentham) (<xref ref-type="bibr" rid="B4">Bastin 2008</xref>).</p></tp:treatment-sec><tp:treatment-sec sec-type="discussion" id="SECID0EDACK"><title>Discussion.</title><p>This species is part of a group of primarily Central Australian species comprising <italic><tp:taxon-name><tp:taxon-name-part taxon-name-part-type="genus" reg="Karaops">Karaops</tp:taxon-name-part><tp:taxon-name-part taxon-name-part-type="species" reg="pilkingtoni">pilkingtoni</tp:taxon-name-part></tp:taxon-name></italic>, <italic><tp:taxon-name><tp:taxon-name-part taxon-name-part-type="genus" reg="Karaops">K.</tp:taxon-name-part><tp:taxon-name-part taxon-name-part-type="species" reg="deserticola">deserticola</tp:taxon-name-part></tp:taxon-name></italic>, <italic><tp:taxon-name><tp:taxon-name-part taxon-name-part-type="genus" reg="Karaops">K.</tp:taxon-name-part><tp:taxon-name-part taxon-name-part-type="species" reg="mparntwe">mparntwe</tp:taxon-name-part></tp:taxon-name></italic> sp. nov., <italic><tp:taxon-name><tp:taxon-name-part taxon-name-part-type="genus" reg="Karaops">K.</tp:taxon-name-part><tp:taxon-name-part taxon-name-part-type="species" reg="larapinta">larapinta</tp:taxon-name-part></tp:taxon-name></italic> sp. nov., <italic><tp:taxon-name><tp:taxon-name-part taxon-name-part-type="genus" reg="Karaops">K.</tp:taxon-name-part><tp:taxon-name-part taxon-name-part-type="species" reg="ngarutjaranya">ngarutjaranya</tp:taxon-name-part></tp:taxon-name></italic>, <italic><tp:taxon-name><tp:taxon-name-part taxon-name-part-type="genus" reg="Karaops">K.</tp:taxon-name-part><tp:taxon-name-part taxon-name-part-type="species" reg="manaayn">manaayn</tp:taxon-name-part></tp:taxon-name></italic>, and <italic><tp:taxon-name><tp:taxon-name-part taxon-name-part-type="genus" reg="Karaops">K.</tp:taxon-name-part><tp:taxon-name-part taxon-name-part-type="species" reg="vadlaadambara">vadlaadambara</tp:taxon-name-part></tp:taxon-name></italic>. It is one of the smallest selenopids. Data indicate that there are several species found in a rather small geographic area (Map <xref ref-type="fig" rid="F4">2</xref>). The group is poorly collected (except <italic><tp:taxon-name><tp:taxon-name-part taxon-name-part-type="genus" reg="Karaops">K.</tp:taxon-name-part><tp:taxon-name-part taxon-name-part-type="species" reg="vadlaadambara">vadlaadambara</tp:taxon-name-part></tp:taxon-name></italic>, relatively), likely due to crypsis and living in remote locations. Targeted collecting will produce additional species and specimens in better condition and provide important distribution data to uncover the true diversity of Central Australian selenopids.</p></tp:treatment-sec><tp:treatment-sec><!--Section generated to contain objects referenced in tp:taxon-treatment.--><fig id="F2" position="float" orientation="portrait"><object-id xmlns:xlink="http://www.w3.org/1999/xlink" content-type="doi" xlink:type="simple">10.3897/zookeys.1150.93760.figure2</object-id><object-id xmlns:xlink="http://www.w3.org/1999/xlink" content-type="arpha" xlink:type="simple">600148E9-93C4-54F5-AE2A-A20C7B009ECA</object-id><label>Figure 2.</label><caption><p>Species and habitats of the Central Desert species group <bold>A</bold><italic><tp:taxon-name><tp:taxon-name-part taxon-name-part-type="genus" reg="Karaops">Karaops</tp:taxon-name-part><tp:taxon-name-part taxon-name-part-type="species" reg="kwartatuma">kwartatuma</tp:taxon-name-part></tp:taxon-name></italic> sp. nov., holotype male, Ormiston Gorge, West MacDonnell Range National Park, Northern Territory (sel_1093, <named-content xmlns:xlink="http://www.w3.org/1999/xlink" content-type="dwc:institutional_code" xlink:title="Museum and Art Gallery of the Northern Territory" xlink:href="http://grbio.org/institution/museum-and-art-gallery-northern-territory" xlink:type="simple">MAGNT</named-content> A004858) <bold>B</bold><italic><tp:taxon-name><tp:taxon-name-part taxon-name-part-type="genus" reg="Karaops">Karaops</tp:taxon-name-part><tp:taxon-name-part taxon-name-part-type="species" reg="deserticola">deserticola</tp:taxon-name-part></tp:taxon-name></italic>, female holotype, Mount Lindsay, South Australia (<named-content xmlns:xlink="http://www.w3.org/1999/xlink" content-type="dwc:institutional_code" xlink:title="South Australia Museum" xlink:href="http://grbio.org/institution/south-australia-museum" xlink:type="simple">SAM</named-content> N199350) <bold>C</bold><italic><tp:taxon-name><tp:taxon-name-part taxon-name-part-type="genus" reg="Karaops">Karaops</tp:taxon-name-part><tp:taxon-name-part taxon-name-part-type="species" reg="larapinta">larapinta</tp:taxon-name-part></tp:taxon-name></italic> sp. nov., holotype female, Finke River, Northern Territory (QMS 110852) <bold>D</bold><italic><tp:taxon-name><tp:taxon-name-part taxon-name-part-type="genus" reg="Karaops">Karaops</tp:taxon-name-part><tp:taxon-name-part taxon-name-part-type="species" reg="larapinta">larapinta</tp:taxon-name-part></tp:taxon-name></italic> sp. nov., paratype female, Finke River, Northern Territory (QMS 110852) <bold>E</bold> Habitat of <italic><tp:taxon-name><tp:taxon-name-part taxon-name-part-type="genus" reg="Karaops">Karaops</tp:taxon-name-part></tp:taxon-name></italic> sp. from Watarrka National Park, Northern Territory <bold>F</bold><italic><tp:taxon-name><tp:taxon-name-part taxon-name-part-type="genus" reg="Karaops">Karaops</tp:taxon-name-part></tp:taxon-name></italic> sp., King’s Canyon Rim Walk, Watarrka National Park, Northern Territory <bold>G</bold> habitat of <italic><tp:taxon-name><tp:taxon-name-part taxon-name-part-type="genus" reg="Karaops">Karaops</tp:taxon-name-part><tp:taxon-name-part taxon-name-part-type="species" reg="kwartatuma">kwartatuma</tp:taxon-name-part></tp:taxon-name></italic> sp. nov., Ormiston Gorge, Northern Territory, Australia. Scale bars: 1 mm.</p></caption><graphic xmlns:xlink="http://www.w3.org/1999/xlink" xlink:href="zookeys-1150-001_article-93760__-g002.jpg" position="float" orientation="portrait" xlink:type="simple" id="oo_816382.jpg"><uri content-type="original_file" xlink:type="simple">https://binary.pensoft.net/fig/816382</uri></graphic></fig><fig id="F6" position="float" orientation="portrait"><object-id xmlns:xlink="http://www.w3.org/1999/xlink" content-type="doi" xlink:type="simple">10.3897/zookeys.1150.93760.figure4</object-id><object-id xmlns:xlink="http://www.w3.org/1999/xlink" content-type="arpha" xlink:type="simple">4432FA27-22E4-5E6D-B79E-3750B1C24F2D</object-id><label>Figure 4.</label><caption><p><italic><tp:taxon-name><tp:taxon-name-part taxon-name-part-type="genus" reg="Karaops">Karaops</tp:taxon-name-part><tp:taxon-name-part taxon-name-part-type="species" reg="kwartatuma">kwartatuma</tp:taxon-name-part></tp:taxon-name></italic> sp. nov., holotype male, (Kwartatuma) Ormiston Gorge, West MacDonnell Range National Park, Northern Territory (sel_1093, <named-content xmlns:xlink="http://www.w3.org/1999/xlink" content-type="dwc:institutional_code" xlink:title="Museum and Art Gallery of the Northern Territory" xlink:href="http://grbio.org/institution/museum-and-art-gallery-northern-territory" xlink:type="simple">MAGNT</named-content> A004858) <bold>A</bold> palp, ventral; green = vRTA, orange = dRTA, light gray-blue = tegulum, blue-violet = tegular lobe, turquoise = spermophor, blue = embolus, pink = conductor, yellow = <abbrev xmlns:xlink="http://www.w3.org/1999/xlink" xlink:title="median apophysis" id="ABBRID0E6QCK" xlink:type="simple">MA</abbrev>, dark green = subtegulum, <abbrev xmlns:xlink="http://www.w3.org/1999/xlink" xlink:title="spinules" id="ABBRID0EDRCK" xlink:type="simple">Sp</abbrev> = spinules <bold>B</bold> same, palp, dorsal <bold>C</bold> same, ventral <bold>D</bold> same, retrolateral. Scale bar: 0.5 mm.</p></caption><graphic xmlns:xlink="http://www.w3.org/1999/xlink" xlink:href="zookeys-1150-001_article-93760__-g006.jpg" position="float" orientation="portrait" xlink:type="simple" id="oo_816386.jpg"><uri content-type="original_file" xlink:type="simple">https://binary.pensoft.net/fig/816386</uri></graphic></fig><fig id="F7" position="float" orientation="portrait"><object-id xmlns:xlink="http://www.w3.org/1999/xlink" content-type="doi" xlink:type="simple">10.3897/zookeys.1150.93760.figure5</object-id><object-id xmlns:xlink="http://www.w3.org/1999/xlink" content-type="arpha" xlink:type="simple">CAE54E4B-7E87-5190-8553-C94514135A09</object-id><label>Figure 5.</label><caption><p>Species from the Central Desert species group <bold>A</bold><italic><tp:taxon-name><tp:taxon-name-part taxon-name-part-type="genus" reg="Karaops">Karaops</tp:taxon-name-part><tp:taxon-name-part taxon-name-part-type="species" reg="kwartatuma">kwartatuma</tp:taxon-name-part></tp:taxon-name></italic> sp. nov., holotype male, Ormiston Gorge, West MacDonnell Range National Park, Northern Territory (<named-content xmlns:xlink="http://www.w3.org/1999/xlink" content-type="dwc:institutional_code" xlink:title="Museum and Art Gallery of the Northern Territory" xlink:href="http://grbio.org/institution/museum-and-art-gallery-northern-territory" xlink:type="simple">MAGNT</named-content> A004858) <bold>B</bold> same, holotype male, face showing black marks near eyes and “mustache” <bold>C</bold><italic><tp:taxon-name><tp:taxon-name-part taxon-name-part-type="genus" reg="Karaops">Karaops</tp:taxon-name-part><tp:taxon-name-part taxon-name-part-type="species" reg="larapinta">larapinta</tp:taxon-name-part></tp:taxon-name></italic> sp. nov., holotype, epigyne, caudal, Finke River, Northern Territory (QMS 110852) <bold>D</bold><italic><tp:taxon-name><tp:taxon-name-part taxon-name-part-type="genus" reg="Karaops">Karaops</tp:taxon-name-part></tp:taxon-name></italic> sp. from Watarrka National Park, Northern Territory. Scale bars: 0.5 mm.</p></caption><graphic xmlns:xlink="http://www.w3.org/1999/xlink" xlink:href="zookeys-1150-001_article-93760__-g007.jpg" position="float" orientation="portrait" xlink:type="simple" id="oo_816387.jpg"><uri content-type="original_file" xlink:type="simple">https://binary.pensoft.net/fig/816387</uri></graphic></fig><fig id="F3" position="float" orientation="portrait"><object-id xmlns:xlink="http://www.w3.org/1999/xlink" content-type="doi" xlink:type="simple">10.3897/zookeys.1150.93760.map1</object-id><object-id xmlns:xlink="http://www.w3.org/1999/xlink" content-type="arpha" xlink:type="simple">AF4A80F7-23C4-56EA-9599-EF3E21DB9294</object-id><label>Map 1.</label><caption><p>Map of Australia showing areas that are expanded in subsequent figures. <abbrev xmlns:xlink="http://www.w3.org/1999/xlink" xlink:title="copulatory duct" id="ABBRID0EMKBK" xlink:type="simple">CD</abbrev> = Central Desert group, D = <italic><tp:taxon-name><tp:taxon-name-part taxon-name-part-type="genus" reg="Karaops"/><tp:taxon-name-part taxon-name-part-type="species" reg="dawara">dawara</tp:taxon-name-part></tp:taxon-name></italic> group, F = <italic><tp:taxon-name><tp:taxon-name-part taxon-name-part-type="genus" reg="Karaops"/><tp:taxon-name-part taxon-name-part-type="species" reg="francesae">francesae</tp:taxon-name-part></tp:taxon-name></italic> group, K = Kimberley group, UA = species that are not assigned to a group, PG = Pilbara-Gascoyne group.</p></caption><graphic xmlns:xlink="http://www.w3.org/1999/xlink" xlink:href="zookeys-1150-001_article-93760__-g003.jpg" position="float" orientation="portrait" xlink:type="simple" id="oo_816383.jpg"><uri content-type="original_file" xlink:type="simple">https://binary.pensoft.net/fig/816383</uri></graphic></fig><fig id="F4" position="float" orientation="portrait"><object-id xmlns:xlink="http://www.w3.org/1999/xlink" content-type="doi" xlink:type="simple">10.3897/zookeys.1150.93760.map2</object-id><object-id xmlns:xlink="http://www.w3.org/1999/xlink" content-type="arpha" xlink:type="simple">9B8AD6D8-308F-56F3-92C7-25EAEB276DB6</object-id><label>Map 2.</label><caption><p>Species of the Central Desert species group; orange = juvenile from Morgan Range, light purple = <italic><tp:taxon-name><tp:taxon-name-part taxon-name-part-type="genus" reg="Karaops">Karaops</tp:taxon-name-part><tp:taxon-name-part taxon-name-part-type="species" reg="deserticola">deserticola</tp:taxon-name-part></tp:taxon-name></italic>, teal = <italic><tp:taxon-name><tp:taxon-name-part taxon-name-part-type="genus" reg="Karaops">Karaops</tp:taxon-name-part><tp:taxon-name-part taxon-name-part-type="species" reg="ngarutjaranya">ngarutjaranya</tp:taxon-name-part></tp:taxon-name></italic>, red = juveniles from Watarrka, blue = <italic><tp:taxon-name><tp:taxon-name-part taxon-name-part-type="genus" reg="Karaops">Karaops</tp:taxon-name-part><tp:taxon-name-part taxon-name-part-type="species" reg="larapinta">larapinta</tp:taxon-name-part></tp:taxon-name></italic> sp. nov., pink = <italic><tp:taxon-name><tp:taxon-name-part taxon-name-part-type="genus" reg="Karaops">Karaops</tp:taxon-name-part><tp:taxon-name-part taxon-name-part-type="species" reg="kwartatuma">kwartatuma</tp:taxon-name-part></tp:taxon-name></italic> sp. nov., yellow = <italic><tp:taxon-name><tp:taxon-name-part taxon-name-part-type="genus" reg="Karaops">Karaops</tp:taxon-name-part><tp:taxon-name-part taxon-name-part-type="species" reg="pilkingtoni">pilkingtoni</tp:taxon-name-part></tp:taxon-name></italic>, x = <italic><tp:taxon-name><tp:taxon-name-part taxon-name-part-type="genus" reg="Karaops">Karaops</tp:taxon-name-part><tp:taxon-name-part taxon-name-part-type="species" reg="mparntwe">mparntwe</tp:taxon-name-part></tp:taxon-name></italic> sp. nov., purple = <italic><tp:taxon-name><tp:taxon-name-part taxon-name-part-type="genus" reg="Karaops">Karaops</tp:taxon-name-part><tp:taxon-name-part taxon-name-part-type="species" reg="vadlaadambara">vadlaadambara</tp:taxon-name-part></tp:taxon-name></italic>, green = <italic><tp:taxon-name><tp:taxon-name-part taxon-name-part-type="genus" reg="Karaops">Karaops</tp:taxon-name-part><tp:taxon-name-part taxon-name-part-type="species" reg="manaayn">manaayn</tp:taxon-name-part></tp:taxon-name></italic>. Juveniles are treated as distinct species based on molecular data.</p></caption><graphic xmlns:xlink="http://www.w3.org/1999/xlink" xlink:href="zookeys-1150-001_article-93760__-g004.jpg" position="float" orientation="portrait" xlink:type="simple" id="oo_816384.jpg"><uri content-type="original_file" xlink:type="simple">https://binary.pensoft.net/fig/816384</uri></graphic></fig><supplementary-material xmlns:xlink="http://www.w3.org/1999/xlink" id="S2" position="float" orientation="portrait" xlink:type="simple"><object-id content-type="doi" xlink:type="simple">10.3897/zookeys.1150.93760.suppl2</object-id><object-id content-type="zenodo_dep_id" xlink:type="simple">7687713</object-id><object-id content-type="arpha" xlink:type="simple">EF0E359C-25FC-59E2-9D4F-BF09392EAC72</object-id><label>Supplementary material 2</label><caption><p>These data provide information related to the possible times of the year that adults of a species may be found in a particular region or subregion as determined by the <abbrev xlink:title="The Interim Biogeographic Regionalisation of Australia" id="ABBRID0EK2HO" xlink:type="simple">IBRA</abbrev></p></caption><statement content-type="dataType"><label>Data type</label><p>tables (word file)</p></statement><statement content-type="notes"><label>Explanation note</label><p>Information related to the possible times of the year that adults of a species may be found in a particular region or subregion as determined by the <abbrev xlink:title="The Interim Biogeographic Regionalisation of Australia" id="ABBRID0ES2HO" xlink:type="simple">IBRA</abbrev>. <italic><tp:taxon-name><tp:taxon-name-part taxon-name-part-type="genus" reg="Karaops">Karaops</tp:taxon-name-part><tp:taxon-name-part taxon-name-part-type="species" reg="nitmiluk">nitmiluk</tp:taxon-name-part></tp:taxon-name></italic> sp. nov., <italic><tp:taxon-name><tp:taxon-name-part taxon-name-part-type="genus" reg="Karaops">Karaops</tp:taxon-name-part><tp:taxon-name-part taxon-name-part-type="species" reg="jawayway">jawayway</tp:taxon-name-part></tp:taxon-name></italic> sp. nov., <italic><tp:taxon-name><tp:taxon-name-part taxon-name-part-type="genus" reg="Karaops">Karaops</tp:taxon-name-part><tp:taxon-name-part taxon-name-part-type="species" reg="yumbu">yumbu</tp:taxon-name-part></tp:taxon-name></italic> – Tanami, <italic><tp:taxon-name><tp:taxon-name-part taxon-name-part-type="genus" reg="Karaops">Karaops</tp:taxon-name-part><tp:taxon-name-part taxon-name-part-type="species" reg="yumbu">yumbu</tp:taxon-name-part></tp:taxon-name></italic> – O Victoria Plain, <italic><tp:taxon-name><tp:taxon-name-part taxon-name-part-type="genus" reg="Karaops">Karaops</tp:taxon-name-part><tp:taxon-name-part taxon-name-part-type="species" reg="keithlongbottomi">keithlongbottomi</tp:taxon-name-part></tp:taxon-name></italic>, <italic><tp:taxon-name><tp:taxon-name-part taxon-name-part-type="genus" reg="Karaops">Karaops</tp:taxon-name-part><tp:taxon-name-part taxon-name-part-type="species" reg="dejongi">dejongi</tp:taxon-name-part></tp:taxon-name></italic> sp. nov., <italic><tp:taxon-name><tp:taxon-name-part taxon-name-part-type="genus" reg="Karaops">Karaops</tp:taxon-name-part><tp:taxon-name-part taxon-name-part-type="species" reg="dalmanyi">dalmanyi</tp:taxon-name-part></tp:taxon-name></italic> sp. nov., <italic><tp:taxon-name><tp:taxon-name-part taxon-name-part-type="genus" reg="Karaops">Karaops</tp:taxon-name-part><tp:taxon-name-part taxon-name-part-type="species" reg="jenniferae">jenniferae</tp:taxon-name-part></tp:taxon-name></italic>, <italic><tp:taxon-name><tp:taxon-name-part taxon-name-part-type="genus" reg="Karaops">Karaops</tp:taxon-name-part><tp:taxon-name-part taxon-name-part-type="species" reg="malumbu">malumbu</tp:taxon-name-part></tp:taxon-name></italic> sp. nov., <italic><tp:taxon-name><tp:taxon-name-part taxon-name-part-type="genus" reg="Karaops">Karaops</tp:taxon-name-part><tp:taxon-name-part taxon-name-part-type="species" reg="garyodwyeri">garyodwyeri</tp:taxon-name-part></tp:taxon-name></italic> sp. nov., <italic><tp:taxon-name><tp:taxon-name-part taxon-name-part-type="genus" reg="Karaops">Karaops</tp:taxon-name-part><tp:taxon-name-part taxon-name-part-type="species" reg="yumbubaarnji">yumbubaarnji</tp:taxon-name-part></tp:taxon-name></italic> sp. nov., <italic><tp:taxon-name><tp:taxon-name-part taxon-name-part-type="genus" reg="Karaops">Karaops</tp:taxon-name-part><tp:taxon-name-part taxon-name-part-type="species" reg="kennerleyorum">kennerleyorum</tp:taxon-name-part></tp:taxon-name></italic> sp. nov., <italic><tp:taxon-name><tp:taxon-name-part taxon-name-part-type="genus" reg="Karaops">Karaops</tp:taxon-name-part><tp:taxon-name-part taxon-name-part-type="species" reg="markharveyi">markharveyi</tp:taxon-name-part></tp:taxon-name></italic> sp. nov., <italic><tp:taxon-name><tp:taxon-name-part taxon-name-part-type="genus" reg="Karaops">Karaops</tp:taxon-name-part><tp:taxon-name-part taxon-name-part-type="species" reg="badgeradda">badgeradda</tp:taxon-name-part></tp:taxon-name></italic>, <italic><tp:taxon-name><tp:taxon-name-part taxon-name-part-type="genus" reg="Karaops">Karaops</tp:taxon-name-part><tp:taxon-name-part taxon-name-part-type="species" reg="joehaeneri">joehaeneri</tp:taxon-name-part></tp:taxon-name></italic> sp. nov., <italic><tp:taxon-name><tp:taxon-name-part taxon-name-part-type="genus" reg="Karaops">Karaops</tp:taxon-name-part><tp:taxon-name-part taxon-name-part-type="species" reg="morganoconnelli">morganoconnelli</tp:taxon-name-part></tp:taxon-name></italic> sp. nov., <italic><tp:taxon-name><tp:taxon-name-part taxon-name-part-type="genus" reg="Karaops">Karaops</tp:taxon-name-part><tp:taxon-name-part taxon-name-part-type="species" reg="nyangumarta">nyangumarta</tp:taxon-name-part></tp:taxon-name></italic> sp. nov., <italic><tp:taxon-name><tp:taxon-name-part taxon-name-part-type="genus" reg="Karaops">Karaops</tp:taxon-name-part><tp:taxon-name-part taxon-name-part-type="species" reg="nyiyaparli">nyiyaparli</tp:taxon-name-part></tp:taxon-name></italic>, <italic><tp:taxon-name><tp:taxon-name-part taxon-name-part-type="genus" reg="Karaops">Karaops</tp:taxon-name-part><tp:taxon-name-part taxon-name-part-type="species" reg="durrantorum">durrantorum</tp:taxon-name-part></tp:taxon-name></italic> sp. nov., <italic><tp:taxon-name><tp:taxon-name-part taxon-name-part-type="genus" reg="Karaops">Karaops</tp:taxon-name-part><tp:taxon-name-part taxon-name-part-type="species" reg="banyjima">banyjima</tp:taxon-name-part></tp:taxon-name></italic>.</p></statement><media xlink:href="zookeys-1150-001_article-93760__-s002.docx" mimetype="application" mime-subtype="vnd.openxmlformats-officedocument.wordprocessingml.document" position="float" orientation="portrait" xlink:type="simple" id="oo_816464.docx"><uri content-type="original_file" xlink:type="simple">https://binary.pensoft.net/file/816464</uri></media><permissions><license xlink:type="simple"><license-p>This dataset is made available under the Open Database License (http://opendatacommons.org/licenses/odbl/1.0/). The Open Database License (ODbL) is a license agreement intended to allow users to freely share, modify, and use this Dataset while maintaining this same freedom for others, provided that the original source and author(s) are credited.</license-p></license></permissions><attrib specific-use="authors">Sarah C. Crews</attrib></supplementary-material></tp:treatment-sec><ref-list><ref id="B14"><mixed-citation xmlns:xlink="http://www.w3.org/1999/xlink" xlink:type="simple"><person-group><name name-style="western"><surname>Crews</surname><given-names>SC</given-names></name><name name-style="western"><surname>Harvey</surname><given-names>MS</given-names></name></person-group> (<year>2011</year>) <article-title>The spider family <tp:taxon-name><tp:taxon-name-part taxon-name-part-type="family">Selenopidae</tp:taxon-name-part></tp:taxon-name> (<tp:taxon-name><tp:taxon-name-part taxon-name-part-type="class">Arachnida</tp:taxon-name-part></tp:taxon-name>, <tp:taxon-name><tp:taxon-name-part taxon-name-part-type="order">Araneae</tp:taxon-name-part></tp:taxon-name>) in Australasia and the Oriental Region.</article-title><source>ZooKeys</source><volume>99</volume>: <fpage>1</fpage>–<lpage>103</lpage>. <ext-link xlink:href="10.3897/zookeys.99.723" ext-link-type="doi" xlink:type="simple">https://doi.org/10.3897/zookeys.99.723</ext-link></mixed-citation></ref><ref id="B4"><mixed-citation xmlns:xlink="http://www.w3.org/1999/xlink" xlink:type="simple"><person-group><name name-style="western"><surname>Bastin</surname><given-names>G</given-names></name></person-group> (<year>2008</year>) Rangelands 2008 — Taking the Pulse, published on behalf of the ACRIS Management Committee by the National Land &amp; Water Resources Audit, Canberra. <ext-link xlink:href="https://www.dcceew.gov.au/environment/land/publications/acris-rangelands-2008-taking-pulse" ext-link-type="uri" xlink:type="simple">https://www.dcceew.gov.au/environment/land/publications/acris-rangelands-2008-taking-pulse</ext-link></mixed-citation></ref></ref-list></tp:taxon-treatment>
