# Supplementary material for: ﻿But wait, there’s more! Descriptions of new species and undescribed sexes of flattie spiders (Araneae, Selenopidae, Karaops) from Australia
Source: Zookeys. 2023 Feb 27;1150:1–189. doi: 10.3897/zookeys.1150.93760 (PMC10208737; doi:10.3897/zookeys.1150.93760)
Supplement: XML Treatment for Karaops marrayagong [file zookeys.1150.93760-treatment17.xml]

<!DOCTYPE tp:taxon-treatment
  PUBLIC "-//TaxonX//DTD Taxonomic Treatment Publishing DTD v0 20100105//EN" "tax-treatment-NSO.dtd">
<tp:taxon-treatment xmlns:tp="http://www.plazi.org/taxpub"><tp:treatment-meta><kwd-group><label>Taxon classification</label><kwd>
                <named-content content-type="kingdom">Animalia</named-content>
              </kwd><kwd>
                <named-content content-type="order">Araneae</named-content>
              </kwd><kwd>
                <named-content content-type="family">Selenopidae</named-content>
              </kwd></kwd-group><mixed-citation publication-type="journal"><person-group><name><surname>Crews</surname><given-names>Sarah C.</given-names></name></person-group><article-title>﻿But wait, there’s more! Descriptions of new species and undescribed sexes of flattie spiders (<tp:taxon-name><tp:taxon-name-part taxon-name-part-type="order">Araneae</tp:taxon-name-part></tp:taxon-name>, <tp:taxon-name><tp:taxon-name-part taxon-name-part-type="family">Selenopidae</tp:taxon-name-part></tp:taxon-name>, <italic><tp:taxon-name><tp:taxon-name-part taxon-name-part-type="genus" reg="Karaops">Karaops</tp:taxon-name-part></tp:taxon-name></italic>) from Australia</article-title><source>Zookeys</source><day>27</day><month>02</month><year>2023</year><volume>1150</volume><fpage>1</fpage><lpage>189</lpage><pub-id pub-id-type="doi">10.3897/zookeys.1150.93760</pub-id></mixed-citation></tp:treatment-meta><tp:nomenclature><label>﻿</label><tp:taxon-name>
              <object-id xmlns:xlink="http://www.w3.org/1999/xlink" content-type="arpha" xlink:type="simple">23DE16B8-A312-553B-9532-AD01705E73CA</object-id>
              <tp:taxon-name-part taxon-name-part-type="genus" reg="Karaops">Karaops</tp:taxon-name-part>
              <tp:taxon-name-part taxon-name-part-type="species" reg="marrayagong">marrayagong</tp:taxon-name-part>
            </tp:taxon-name><tp:taxon-authority>Crews &amp; Harvey, 2011</tp:taxon-authority><xref ref-type="fig" rid="F11">Figs 8D, E</xref><xref ref-type="fig" rid="F12">, 9A–F</xref><xref ref-type="fig" rid="F14">, 10A, B</xref><xref ref-type="fig" rid="F13">, Map 4</xref><tp:nomenclature-citation-list><tp:nomenclature-citation><tp:taxon-name>
                  <tp:taxon-name-part taxon-name-part-type="genus" reg="Karaops">Karaops</tp:taxon-name-part>
                  <tp:taxon-name-part taxon-name-part-type="species" reg="marrayagong">marrayagong</tp:taxon-name-part>
                </tp:taxon-name><comment>Crews &amp; Harvey, 2011: 40, figs 27–28 (♀, examined).</comment></tp:nomenclature-citation></tp:nomenclature-citation-list></tp:nomenclature><tp:treatment-sec sec-type="New records" id="SECID0ESDGK"><title>New records.</title><p>New South Wales • 1 imm.; near Sydney, Ku-ring-gai Wildflower Garden; <named-content xmlns:xlink="http://www.w3.org/1999/xlink" content-type="dwc:verbatimCoordinates" xlink:type="simple"><named-content content-type="geo-json" specific-use="{&#34;type&#34;:&#34;Point&#34;,&#34;coordinates&#34;:[151.174667,-33.706383]}" id="NCID0E2DGK" xlink:type="simple">33°42.383'S, 151°10.480'E</named-content></named-content>; ~ 178 m; 9 Apr. 2016; S. Crews, P. Harlow leg.; under bark of tree; missing two legs when collected; sel_1088; SCC16_008; (<named-content xmlns:xlink="http://www.w3.org/1999/xlink" content-type="dwc:institutional_code" xlink:title="Australian Museum" xlink:href="http://grbio.org/institution/australian-museum" xlink:type="simple">AM</named-content> KS.126519) • 1♀, 1 imm., 1♂ (reared in captivity); same data as previous, except <named-content xmlns:xlink="http://www.w3.org/1999/xlink" content-type="dwc:verbatimCoordinates" xlink:type="simple"><named-content content-type="geo-json" specific-use="{&#34;type&#34;:&#34;Point&#34;,&#34;coordinates&#34;:[151.173367,-33.705883]}" id="NCID0EIEGK" xlink:type="simple">33°42.353'S, 151°10.402'E</named-content></named-content>; ~ 125 m; 10 Apr. 2016; S. Crews, P. Harlow, H. Smith leg.; under bark of small eucalypts in gully area on Management Trail; sel_1089–1091; SCC16_009; (<named-content xmlns:xlink="http://www.w3.org/1999/xlink" content-type="dwc:institutional_code" xlink:title="Australian Museum" xlink:href="http://grbio.org/institution/australian-museum" xlink:type="simple">AM</named-content> KS.126520–126522).</p></tp:treatment-sec><tp:treatment-sec sec-type="diagnosis" id="SECID0ESEGK"><title>Diagnosis.</title><p>The female of <italic><tp:taxon-name><tp:taxon-name-part taxon-name-part-type="genus" reg="Karaops">Karaops</tp:taxon-name-part><tp:taxon-name-part taxon-name-part-type="species" reg="marrayagong">marrayagong</tp:taxon-name-part></tp:taxon-name></italic> can be distinguished from <italic><tp:taxon-name><tp:taxon-name-part taxon-name-part-type="genus" reg="Karaops">K.</tp:taxon-name-part><tp:taxon-name-part taxon-name-part-type="species" reg="raveni">raveni</tp:taxon-name-part></tp:taxon-name></italic> by the lateral lobes of the epigyne almost touching or touching posteriorly, and the accessory bulbs are separated by more than one accessory bulb width (<xref ref-type="bibr" rid="B14">Crews and Harvey 2011</xref>: figs 27, 28, 31, 32). The epigynes of <italic><tp:taxon-name><tp:taxon-name-part taxon-name-part-type="genus" reg="Karaops">K.</tp:taxon-name-part><tp:taxon-name-part taxon-name-part-type="species" reg="jarrit">jarrit</tp:taxon-name-part></tp:taxon-name></italic> and <italic><tp:taxon-name><tp:taxon-name-part taxon-name-part-type="genus" reg="Karaops">K.</tp:taxon-name-part><tp:taxon-name-part taxon-name-part-type="species" reg="marrayagong">marrayagong</tp:taxon-name-part></tp:taxon-name></italic> are very similar (<xref ref-type="bibr" rid="B14">Crews and Harvey 2011</xref>: figs 25–28), and with only a few specimens of each, it is difficult to determine if differences between the two will remain useful for their separation. The median field is wider and shorter in <italic><tp:taxon-name><tp:taxon-name-part taxon-name-part-type="genus" reg="Karaops">K.</tp:taxon-name-part><tp:taxon-name-part taxon-name-part-type="species" reg="marrayagong">marrayagong</tp:taxon-name-part></tp:taxon-name></italic> than in <italic><tp:taxon-name><tp:taxon-name-part taxon-name-part-type="genus" reg="Karaops">K.</tp:taxon-name-part><tp:taxon-name-part taxon-name-part-type="species" reg="jarrit">jarrit</tp:taxon-name-part></tp:taxon-name></italic>, and the accessory bulbs of the former are closer together. Although many people find the idea of using geography to separate species problematic, currently the easiest way to distinguish these two species is that <italic><tp:taxon-name><tp:taxon-name-part taxon-name-part-type="genus" reg="Karaops">K.</tp:taxon-name-part><tp:taxon-name-part taxon-name-part-type="species" reg="jarrit">jarrit</tp:taxon-name-part></tp:taxon-name></italic> is found in the southwest of Western Australia and <italic><tp:taxon-name><tp:taxon-name-part taxon-name-part-type="genus" reg="Karaops">K.</tp:taxon-name-part><tp:taxon-name-part taxon-name-part-type="species" reg="marrayagong">marrayagong</tp:taxon-name-part></tp:taxon-name></italic> is known from a single locality near Sydney near the east coast of the continent in New South Wales (Map <xref ref-type="fig" rid="F13">4</xref>).</p><p>The male of <italic><tp:taxon-name><tp:taxon-name-part taxon-name-part-type="genus" reg="Karaops">Karaops</tp:taxon-name-part><tp:taxon-name-part taxon-name-part-type="species" reg="marrayagong">marrayagong</tp:taxon-name-part></tp:taxon-name></italic> (Fig. <xref ref-type="fig" rid="F11">8E</xref>) is similar to the males of <italic><tp:taxon-name><tp:taxon-name-part taxon-name-part-type="genus" reg="Karaops">K.</tp:taxon-name-part><tp:taxon-name-part taxon-name-part-type="species" reg="raveni">raveni</tp:taxon-name-part></tp:taxon-name></italic> and <italic><tp:taxon-name><tp:taxon-name-part taxon-name-part-type="genus" reg="Karaops">K.</tp:taxon-name-part><tp:taxon-name-part taxon-name-part-type="species" reg="jarrit">jarrit</tp:taxon-name-part></tp:taxon-name></italic> by the body shape (flatter and wider than species in other <italic><tp:taxon-name><tp:taxon-name-part taxon-name-part-type="genus" reg="Karaops">Karaops</tp:taxon-name-part></tp:taxon-name></italic> species groups (Fig. <xref ref-type="fig" rid="F12">9B, D</xref>)), the horizontally oval sternum, and the long dRTA, curved ventrally and tapered to a point (Figs <xref ref-type="fig" rid="F11">8D, E</xref>, <xref ref-type="fig" rid="F12">9A, D</xref>, <xref ref-type="fig" rid="F14">10B</xref>). It can be differentiated from <italic><tp:taxon-name><tp:taxon-name-part taxon-name-part-type="genus" reg="Karaops">K.</tp:taxon-name-part><tp:taxon-name-part taxon-name-part-type="species" reg="raveni">raveni</tp:taxon-name-part></tp:taxon-name></italic> and <italic><tp:taxon-name><tp:taxon-name-part taxon-name-part-type="genus" reg="Karaops">K.</tp:taxon-name-part><tp:taxon-name-part taxon-name-part-type="species" reg="jarrit">jarrit</tp:taxon-name-part></tp:taxon-name></italic> by the median apophysis, which has spinules along the anterior margin and two distinct branches. It can also be differentiated by the dRTA, which is at least two times as long as the vRTA in <italic><tp:taxon-name><tp:taxon-name-part taxon-name-part-type="genus" reg="Karaops">K.</tp:taxon-name-part><tp:taxon-name-part taxon-name-part-type="species" reg="raveni">raveni</tp:taxon-name-part></tp:taxon-name></italic> (Fig. <xref ref-type="fig" rid="F14">10B</xref>; <xref ref-type="bibr" rid="B14">Crews and Harvey 2011</xref>: fig. 30). In both <italic><tp:taxon-name><tp:taxon-name-part taxon-name-part-type="genus" reg="Karaops">K.</tp:taxon-name-part><tp:taxon-name-part taxon-name-part-type="species" reg="raveni">raveni</tp:taxon-name-part></tp:taxon-name></italic> and <italic><tp:taxon-name><tp:taxon-name-part taxon-name-part-type="genus" reg="Karaops">K.</tp:taxon-name-part><tp:taxon-name-part taxon-name-part-type="species" reg="jarrit">jarrit</tp:taxon-name-part></tp:taxon-name></italic>, the vRTA is distally more knob-like due to an abrupt widening, and it is more uniform throughout its length in <italic><tp:taxon-name><tp:taxon-name-part taxon-name-part-type="genus" reg="Karaops">K.</tp:taxon-name-part><tp:taxon-name-part taxon-name-part-type="species" reg="marrayagong">marrayagong</tp:taxon-name-part></tp:taxon-name></italic> (Fig. <xref ref-type="fig" rid="F12">9E, F</xref>; <xref ref-type="bibr" rid="B14">Crews and Harvey 2011</xref>: figs 23, 29). The tegular lobe of <italic><tp:taxon-name><tp:taxon-name-part taxon-name-part-type="genus" reg="Karaops">K.</tp:taxon-name-part><tp:taxon-name-part taxon-name-part-type="species" reg="jarrit">jarrit</tp:taxon-name-part></tp:taxon-name></italic> is located medially and extends basally to cover part of the cymbium (<xref ref-type="bibr" rid="B14">Crews and Harvey 2011</xref>: fig. 23), whereas in <italic><tp:taxon-name><tp:taxon-name-part taxon-name-part-type="genus" reg="Karaops">K.</tp:taxon-name-part><tp:taxon-name-part taxon-name-part-type="species" reg="marrayagong">marrayagong</tp:taxon-name-part></tp:taxon-name></italic>, it is located more retrolaterally, and it is vertically narrow, not covering much of the cymbium basally (Fig. <xref ref-type="fig" rid="F12">9E, F</xref>). Additionally, it can be geographically differentiated from <italic><tp:taxon-name><tp:taxon-name-part taxon-name-part-type="genus" reg="Karaops">K.</tp:taxon-name-part><tp:taxon-name-part taxon-name-part-type="species" reg="jarrit">jarrit</tp:taxon-name-part></tp:taxon-name></italic> because they are located on opposite sides of the continent (Map <xref ref-type="fig" rid="F13">4</xref>).</p></tp:treatment-sec><tp:treatment-sec sec-type="description" id="SECID0EZNGK"><title>Description.</title><p><bold>Male</bold> (sel_1091, <named-content xmlns:xlink="http://www.w3.org/1999/xlink" content-type="dwc:institutional_code" xlink:title="Australian Museum" xlink:href="http://grbio.org/institution/australian-museum" xlink:type="simple">AM</named-content> KS.126522). Total length 4.23. Carapace: length 2.41, width 3.50. Chelicerae: promargin with three teeth, retromargin with two teeth. Eyes: AER nearly straight, PER slightly recurved; diameters <abbrev xmlns:xlink="http://www.w3.org/1999/xlink" xlink:title="anterior median eye" id="ABBRID0EGOGK" xlink:type="simple">AME</abbrev> 0.14, <abbrev xmlns:xlink="http://www.w3.org/1999/xlink" xlink:title="anterior lateral eye" id="ABBRID0EKOGK" xlink:type="simple">ALE</abbrev> 0.08, <abbrev xmlns:xlink="http://www.w3.org/1999/xlink" xlink:title="posterior median eye" id="ABBRID0EOOGK" xlink:type="simple">PME</abbrev> 0.14, <abbrev xmlns:xlink="http://www.w3.org/1999/xlink" xlink:title="posterior lateral eye" id="ABBRID0ESOGK" xlink:type="simple">PLE</abbrev> 0.21; interdistances <abbrev xmlns:xlink="http://www.w3.org/1999/xlink" xlink:title="anterior median eye" id="ABBRID0EWOGK" xlink:type="simple">AME</abbrev>–<abbrev xmlns:xlink="http://www.w3.org/1999/xlink" xlink:title="posterior median eye" id="ABBRID0E1OGK" xlink:type="simple">PME</abbrev> 0.10, <abbrev xmlns:xlink="http://www.w3.org/1999/xlink" xlink:title="posterior median eye" id="ABBRID0E5OGK" xlink:type="simple">PME</abbrev>–<abbrev xmlns:xlink="http://www.w3.org/1999/xlink" xlink:title="anterior lateral eye" id="ABBRID0ECPGK" xlink:type="simple">ALE</abbrev> 0.28, <abbrev xmlns:xlink="http://www.w3.org/1999/xlink" xlink:title="anterior lateral eye" id="ABBRID0EGPGK" xlink:type="simple">ALE</abbrev>–<abbrev xmlns:xlink="http://www.w3.org/1999/xlink" xlink:title="posterior lateral eye" id="ABBRID0EKPGK" xlink:type="simple">PLE</abbrev> 0.22, <abbrev xmlns:xlink="http://www.w3.org/1999/xlink" xlink:title="anterior lateral eye" id="ABBRID0EOPGK" xlink:type="simple">ALE</abbrev>–<abbrev xmlns:xlink="http://www.w3.org/1999/xlink" xlink:title="anterior lateral eye" id="ABBRID0ESPGK" xlink:type="simple">ALE</abbrev> 1.26, <abbrev xmlns:xlink="http://www.w3.org/1999/xlink" xlink:title="anterior median eye" id="ABBRID0EWPGK" xlink:type="simple">AME</abbrev>–<abbrev xmlns:xlink="http://www.w3.org/1999/xlink" xlink:title="anterior median eye" id="ABBRID0E1PGK" xlink:type="simple">AME</abbrev> 0.51, <abbrev xmlns:xlink="http://www.w3.org/1999/xlink" xlink:title="posterior lateral eye" id="ABBRID0E5PGK" xlink:type="simple">PLE</abbrev>–<abbrev xmlns:xlink="http://www.w3.org/1999/xlink" xlink:title="posterior lateral eye" id="ABBRID0ECQGK" xlink:type="simple">PLE</abbrev> 1.60. Sternum: length 1.17, width 1.81. Abdomen: length 1.82, width 1.70. Color: Carapace: pale yellowish brown, with sparse, thin setae and longer, thick setae laterally, posteriorly. Chelicerae: brown laterally, lightened to yellowish brown medially, dusky marks, more setae anteriorly than laterally. Maxillae: pale yellowish brown. Labium dusky, pale distally. Sternum: pale yellowish brown, darker at margin. Abdomen: dorsally tan, dark laterally and around posterior, including spinnerets, with two large black marks on anterior half, some paler chevrons posteriorly, with several dark flecks; ventrally tan. Legs: pale yellowish brown, dusky, some paler spots on <abbrev xmlns:xlink="http://www.w3.org/1999/xlink" xlink:title="femur" id="ABBRID0EGQGK" xlink:type="simple">Fm</abbrev>; spination leg I missing; leg II <abbrev xmlns:xlink="http://www.w3.org/1999/xlink" xlink:title="femur" id="ABBRID0EKQGK" xlink:type="simple">Fm</abbrev> d 1-1-0, <abbrev xmlns:xlink="http://www.w3.org/1999/xlink" xlink:title="prolateral" id="ABBRID0EOQGK" xlink:type="simple">pr</abbrev> 1-1-0, <abbrev xmlns:xlink="http://www.w3.org/1999/xlink" xlink:title="tibia" id="ABBRID0ESQGK" xlink:type="simple">Ti</abbrev> v <abbrev xmlns:xlink="http://www.w3.org/1999/xlink" xlink:title="tibia" id="ABBRID0EWQGK" xlink:type="simple">Ti</abbrev> 1-1-1-1-1, weak, unpaired; leg III <abbrev xmlns:xlink="http://www.w3.org/1999/xlink" xlink:title="femur" id="ABBRID0E1QGK" xlink:type="simple">Fm</abbrev> d 1-1-0, <abbrev xmlns:xlink="http://www.w3.org/1999/xlink" xlink:title="prolateral" id="ABBRID0E5QGK" xlink:type="simple">pr</abbrev> 1-1-0; leg IV <abbrev xmlns:xlink="http://www.w3.org/1999/xlink" xlink:title="femur" id="ABBRID0ECRGK" xlink:type="simple">Fm</abbrev> d 1-1-1; measurements leg I missing; leg II 19.19 (6.14, 1.43, 5.43, 4.43, 1.76); leg III 14.9 (4.21, 1.43, 4.36, 3.43, 1.47); leg IV 11.86 (4.07, 0.71, 3.36, 2.5, 1.22). Palp: spination <abbrev xmlns:xlink="http://www.w3.org/1999/xlink" xlink:title="femur" id="ABBRID0EGRGK" xlink:type="simple">Fm</abbrev> d 0-1-3; 2.67 (0.83, 0.49, 0.53, 0.82); <abbrev xmlns:xlink="http://www.w3.org/1999/xlink" xlink:title="patella" id="ABBRID0EKRGK" xlink:type="simple">Pt</abbrev> dusky retrolaterally, <abbrev xmlns:xlink="http://www.w3.org/1999/xlink" xlink:title="tibia" id="ABBRID0EORGK" xlink:type="simple">Ti</abbrev> dusky basodorsally (Fig. <xref ref-type="fig" rid="F7">5D</xref>); dRTA longer than vRTA, curved ventrally, pointed at end, vRTA of uniform width, hollowed out dorsally; <abbrev xmlns:xlink="http://www.w3.org/1999/xlink" xlink:title="retrobasal cymbial process" id="ABBRID0EWRGK" xlink:type="simple">rbcp</abbrev> absent; <abbrev xmlns:xlink="http://www.w3.org/1999/xlink" xlink:title="cymbium" id="ABBRID0E1RGK" xlink:type="simple">Cy</abbrev> round, setae gradually denser apically, without conspicuous brush or chemosensory area; C large, <abbrev xmlns:xlink="http://www.w3.org/1999/xlink" xlink:title="conductor sheath" id="ABBRID0E5RGK" xlink:type="simple">CS</abbrev> around E, horizontally and vertically broad, top half of bulb, with sclerotized apophysis directed retrolaterally, rounded at tip, with medial groove; E long, arising from vertically narrow <abbrev xmlns:xlink="http://www.w3.org/1999/xlink" xlink:title="tegular lobe" id="ABBRID0ECSGK" xlink:type="simple">TL</abbrev> at 6 o’clock, along prolateral margin of cymbium, ending ~ 1 o’clock; <abbrev xmlns:xlink="http://www.w3.org/1999/xlink" xlink:title="median apophysis" id="ABBRID0EGSGK" xlink:type="simple">MA</abbrev> wide, with striae, <abbrev xmlns:xlink="http://www.w3.org/1999/xlink" xlink:title="spinules" id="ABBRID0EKSGK" xlink:type="simple">Sp</abbrev> along anterior margin, with two branches, anterior small, broad, sclerotized, posterior longer, narrower, less sclerotized (Fig. <xref ref-type="fig" rid="F12">9E, F</xref>).</p><p><bold>Female</bold> (sel_1089, KS.126520). Habitus, live (Figs <xref ref-type="fig" rid="F12">9A</xref>, <xref ref-type="fig" rid="F14">10A</xref>), preserved (Fig. <xref ref-type="fig" rid="F11">8D, E</xref>); epigyne, caudal view (Fig. <xref ref-type="fig" rid="F12">9C</xref>). For a detailed description of the holotype, see <xref ref-type="bibr" rid="B14">Crews and Harvey (2011)</xref>.</p></tp:treatment-sec><tp:treatment-sec sec-type="distribution" id="SECID0EKTGK"><title>Distribution.</title><p>Known only from the type locality and locality provided above, vicinity of Sydney, New South Wales, see Discussion (Map <xref ref-type="fig" rid="F13">4</xref>).</p></tp:treatment-sec><tp:treatment-sec sec-type="natural history" id="SECID0EUTGK"><title>Natural history.</title><p><italic><tp:taxon-name><tp:taxon-name-part taxon-name-part-type="genus" reg="Karaops">Karaops</tp:taxon-name-part><tp:taxon-name-part taxon-name-part-type="species" reg="marrayagong">marrayagong</tp:taxon-name-part></tp:taxon-name></italic> is found in Sydney coastal dry sclerophyll forest, under bark of large and small eucalypts. An adult female, a subadult male, and two immatures of different instars were encountered in April. Simultaneously collecting adults and immatures of multiple instars is common in the family. The male (sel_1091) and an immature (sel_1090) died soon after collection (April). The female (sel_1089) and the other immature (sel_1088) died in November 2016. This species is found in a temperate broadleaf and mixed forest ecoregion. The <abbrev xmlns:xlink="http://www.w3.org/1999/xlink" xlink:title="The Interim Biogeographic Regionalisation of Australia" id="ABBRID0EFUGK" xlink:type="simple">IBRA</abbrev> bioregion is the Sydney Basin, subregion Pittwater. Adults and penultimate females were collected in one of the hottest months, with rainfall transitioning from heavy to light. The Sydney Basin has a temperate climate with no dry season. <italic><tp:taxon-name><tp:taxon-name-part taxon-name-part-type="genus" reg="Karaops">K.</tp:taxon-name-part><tp:taxon-name-part taxon-name-part-type="species" reg="marrayagong">marrayagong</tp:taxon-name-part></tp:taxon-name></italic> has been collected beneath bark.</p></tp:treatment-sec><tp:treatment-sec sec-type="discussion" id="SECID0EUUGK"><title>Discussion.</title><p>There is ambiguity regarding the type locality of this species (<xref ref-type="bibr" rid="B14">Crews and Harvey 2011</xref>). The holotype is quite old, with little information other than “Kitty’s Creek”, an area that has been drastically developed in the last 100 years since the collection was made. The spider was encountered in a less-developed area thought to be near the type locality. It is difficult to determine if they are rare because they can be difficult to find, and typically no one is looking for them. <italic><tp:taxon-name><tp:taxon-name-part taxon-name-part-type="genus" reg="Karaops">Karaops</tp:taxon-name-part><tp:taxon-name-part taxon-name-part-type="species" reg="marrayagong">marrayagong</tp:taxon-name-part></tp:taxon-name></italic> is morphologically similar to <italic><tp:taxon-name><tp:taxon-name-part taxon-name-part-type="genus" reg="Karaops">K.</tp:taxon-name-part><tp:taxon-name-part taxon-name-part-type="species" reg="raveni">raveni</tp:taxon-name-part></tp:taxon-name></italic> and is found within the range of this species. <italic><tp:taxon-name><tp:taxon-name-part taxon-name-part-type="genus" reg="Karaops">Karaops</tp:taxon-name-part><tp:taxon-name-part taxon-name-part-type="species" reg="raveni">raveni</tp:taxon-name-part></tp:taxon-name></italic> and <italic><tp:taxon-name><tp:taxon-name-part taxon-name-part-type="genus" reg="Karaops">K.</tp:taxon-name-part><tp:taxon-name-part taxon-name-part-type="species" reg="marrayagong">marrayagong</tp:taxon-name-part></tp:taxon-name></italic> are sister taxa (Suppl. material <xref ref-type="supplementary-material" rid="S1">1</xref>).</p></tp:treatment-sec><tp:treatment-sec><!--Section generated to contain objects referenced in tp:taxon-treatment.--><fig id="F11" position="float" orientation="portrait"><object-id xmlns:xlink="http://www.w3.org/1999/xlink" content-type="doi" xlink:type="simple">10.3897/zookeys.1150.93760.figure8</object-id><object-id xmlns:xlink="http://www.w3.org/1999/xlink" content-type="arpha" xlink:type="simple">FDA531D3-0AF0-5395-BC47-2F3128B1DAE8</object-id><label>Figure 8.</label><caption><p>Members from the <italic><tp:taxon-name><tp:taxon-name-part taxon-name-part-type="genus" reg="Karaops"/><tp:taxon-name-part taxon-name-part-type="species" reg="raveni">raveni</tp:taxon-name-part></tp:taxon-name></italic> species group <bold>A</bold><italic><tp:taxon-name><tp:taxon-name-part taxon-name-part-type="genus" reg="Karaops">Karaops</tp:taxon-name-part><tp:taxon-name-part taxon-name-part-type="species" reg="jarrit">jarrit</tp:taxon-name-part></tp:taxon-name></italic>, paratype female, conveyor #2, Worsley Alumina Overland Conveyor Belt, SW of Boddington, Western Australia (<named-content xmlns:xlink="http://www.w3.org/1999/xlink" content-type="dwc:institutional_code" xlink:title="Western Australian Museum" xlink:href="http://grbio.org/institution/western-australian-museum" xlink:type="simple">WAM</named-content> T87168) <bold>B</bold><italic><tp:taxon-name><tp:taxon-name-part taxon-name-part-type="genus" reg="Karaops">Karaops</tp:taxon-name-part><tp:taxon-name-part taxon-name-part-type="species" reg="raveni">raveni</tp:taxon-name-part></tp:taxon-name></italic>, holotype male, Brooyar State Forest, Queensland (<named-content xmlns:xlink="http://www.w3.org/1999/xlink" content-type="dwc:institutional_code" xlink:title="Queensland Museum" xlink:href="http://grbio.org/institution/queensland-museum" xlink:type="simple">QM</named-content> S50593) <bold>C</bold><italic><tp:taxon-name><tp:taxon-name-part taxon-name-part-type="genus" reg="Karaops">Karaops</tp:taxon-name-part><tp:taxon-name-part taxon-name-part-type="species" reg="raveni">raveni</tp:taxon-name-part></tp:taxon-name></italic>, female paratype, Boat Mountain, Queensland (<named-content xmlns:xlink="http://www.w3.org/1999/xlink" content-type="dwc:institutional_code" xlink:title="Queensland Museum" xlink:href="http://grbio.org/institution/queensland-museum" xlink:type="simple">QM</named-content> S47057) <bold>D</bold><italic><tp:taxon-name><tp:taxon-name-part taxon-name-part-type="genus" reg="Karaops">Karaops</tp:taxon-name-part><tp:taxon-name-part taxon-name-part-type="species" reg="marrayagong">marrayagong</tp:taxon-name-part></tp:taxon-name></italic>, holotype female, Kitty’s Creek near Sydney, New South Wales (<named-content xmlns:xlink="http://www.w3.org/1999/xlink" content-type="dwc:institutional_code" xlink:title="Australian Museum" xlink:href="http://grbio.org/institution/australian-museum" xlink:type="simple">AM</named-content> KS19743) <bold>E</bold><italic><tp:taxon-name><tp:taxon-name-part taxon-name-part-type="genus" reg="Karaops">Karaops</tp:taxon-name-part><tp:taxon-name-part taxon-name-part-type="species" reg="marrayagong">marrayagong</tp:taxon-name-part></tp:taxon-name></italic>, female, Ku-ring-gai Wildflower Garden, New South Wales (<named-content xmlns:xlink="http://www.w3.org/1999/xlink" content-type="dwc:institutional_code" xlink:title="Australian Museum" xlink:href="http://grbio.org/institution/australian-museum" xlink:type="simple">AM</named-content> KS. 126520) <bold>F</bold><italic><tp:taxon-name><tp:taxon-name-part taxon-name-part-type="genus" reg="Karaops">Karaops</tp:taxon-name-part><tp:taxon-name-part taxon-name-part-type="species" reg="jarrit">jarrit</tp:taxon-name-part></tp:taxon-name></italic>, holotype male, 11 km NW of Roe’s Rock, Fitzgerald River National Park, Western Australia (<named-content xmlns:xlink="http://www.w3.org/1999/xlink" content-type="dwc:institutional_code" xlink:title="Western Australian Museum" xlink:href="http://grbio.org/institution/western-australian-museum" xlink:type="simple">WAM</named-content> T55003) <bold>G</bold><italic><tp:taxon-name><tp:taxon-name-part taxon-name-part-type="genus" reg="Karaops">Karaops</tp:taxon-name-part><tp:taxon-name-part taxon-name-part-type="species" reg="monteithi">monteithi</tp:taxon-name-part></tp:taxon-name></italic>, adult female, under rock, outside of Coen, Queensland; arrows indicate tufts of white setae <bold>H</bold><italic><tp:taxon-name><tp:taxon-name-part taxon-name-part-type="genus" reg="Karaops">Karaops</tp:taxon-name-part><tp:taxon-name-part taxon-name-part-type="species" reg="monteithi">monteithi</tp:taxon-name-part></tp:taxon-name></italic>, habitat of outside of Coen, Queensland. Scale bars: 1 mm.</p></caption><graphic xmlns:xlink="http://www.w3.org/1999/xlink" xlink:href="zookeys-1150-001_article-93760__-g011.jpg" position="float" orientation="portrait" xlink:type="simple" id="oo_816391.jpg"><uri content-type="original_file" xlink:type="simple">https://binary.pensoft.net/fig/816391</uri></graphic></fig><fig id="F12" position="float" orientation="portrait"><object-id xmlns:xlink="http://www.w3.org/1999/xlink" content-type="doi" xlink:type="simple">10.3897/zookeys.1150.93760.figure9</object-id><object-id xmlns:xlink="http://www.w3.org/1999/xlink" content-type="arpha" xlink:type="simple">B224459A-60F4-5D2D-96F3-DFDF05D3C444</object-id><label>Figure 9.</label><caption><p><italic><tp:taxon-name><tp:taxon-name-part taxon-name-part-type="genus" reg="Karaops">Karaops</tp:taxon-name-part><tp:taxon-name-part taxon-name-part-type="species" reg="marrayagong">marrayagong</tp:taxon-name-part></tp:taxon-name></italic>, Ku-ring-gai Wildflower Garden, New South Wales <bold>A</bold> adult female (sel_1089, <named-content xmlns:xlink="http://www.w3.org/1999/xlink" content-type="dwc:institutional_code" xlink:title="Australian Museum" xlink:href="http://grbio.org/institution/australian-museum" xlink:type="simple">AM</named-content> KS. 126520) <bold>B</bold> male, face (sel_1091, <named-content xmlns:xlink="http://www.w3.org/1999/xlink" content-type="dwc:institutional_code" xlink:title="Australian Museum" xlink:href="http://grbio.org/institution/australian-museum" xlink:type="simple">AM</named-content> KS. 126522) <bold>C</bold> epigyne, caudal (sel_1089 <named-content xmlns:xlink="http://www.w3.org/1999/xlink" content-type="dwc:institutional_code" xlink:title="Australian Museum" xlink:href="http://grbio.org/institution/australian-museum" xlink:type="simple">AM</named-content> KS. 126520) <bold>D</bold> male (sel_1091, <named-content xmlns:xlink="http://www.w3.org/1999/xlink" content-type="dwc:institutional_code" xlink:title="Australian Museum" xlink:href="http://grbio.org/institution/australian-museum" xlink:type="simple">AM</named-content> KS. 126522) <bold>E</bold> same, palp, ventral; green = vRTA, orange = dRTA, light gray-blue = tegulum, blue-violet = tegular lobe, blue = embolus, turquoise = spermophor, pink = conductor/conductor sheath, yellow = median apophysis, dark green = subtegulum, <abbrev xmlns:xlink="http://www.w3.org/1999/xlink" xlink:title="spinules" id="ABBRID0EIHFK" xlink:type="simple">Sp</abbrev> = spinules <bold>F</bold> same. Scale bars: 0.2 mm (<bold>C</bold>); 1 mm (<bold>B, D–F</bold>).</p></caption><graphic xmlns:xlink="http://www.w3.org/1999/xlink" xlink:href="zookeys-1150-001_article-93760__-g012.jpg" position="float" orientation="portrait" xlink:type="simple" id="oo_816392.jpg"><uri content-type="original_file" xlink:type="simple">https://binary.pensoft.net/fig/816392</uri></graphic></fig><fig id="F14" position="float" orientation="portrait"><object-id xmlns:xlink="http://www.w3.org/1999/xlink" content-type="doi" xlink:type="simple">10.3897/zookeys.1150.93760.figure10</object-id><object-id xmlns:xlink="http://www.w3.org/1999/xlink" content-type="arpha" xlink:type="simple">7EC3741D-E16B-5648-A771-984B99FB849B</object-id><label>Figure 10.</label><caption><p><italic><tp:taxon-name><tp:taxon-name-part taxon-name-part-type="genus" reg="Karaops">Karaops</tp:taxon-name-part><tp:taxon-name-part taxon-name-part-type="species" reg="marrayagong">marrayagong</tp:taxon-name-part></tp:taxon-name></italic> and <italic><tp:taxon-name><tp:taxon-name-part taxon-name-part-type="genus" reg="Karaops">Karaops</tp:taxon-name-part><tp:taxon-name-part taxon-name-part-type="species" reg="nitmiluk">nitmiluk</tp:taxon-name-part></tp:taxon-name></italic> sp. nov. <bold>A</bold><italic><tp:taxon-name><tp:taxon-name-part taxon-name-part-type="genus" reg="Karaops">Karaops</tp:taxon-name-part><tp:taxon-name-part taxon-name-part-type="species" reg="marrayagong">marrayagong</tp:taxon-name-part></tp:taxon-name></italic> on tree, Ku-ring-gai Wildflower Garden, New South Wales (Photo: Wendy Grimm) <bold>B</bold><italic><tp:taxon-name><tp:taxon-name-part taxon-name-part-type="genus" reg="Karaops">Karaops</tp:taxon-name-part><tp:taxon-name-part taxon-name-part-type="species" reg="marrayagong">marrayagong</tp:taxon-name-part></tp:taxon-name></italic>, male palp, retrolateral, same data as previous (sel_1091, <named-content xmlns:xlink="http://www.w3.org/1999/xlink" content-type="dwc:institutional_code" xlink:title="Australian Museum" xlink:href="http://grbio.org/institution/australian-museum" xlink:type="simple">AM</named-content> KS. 126522) <bold>C</bold><italic><tp:taxon-name><tp:taxon-name-part taxon-name-part-type="genus" reg="Karaops">Karaops</tp:taxon-name-part><tp:taxon-name-part taxon-name-part-type="species" reg="marrayagong">marrayagong</tp:taxon-name-part></tp:taxon-name></italic>, epigyne, caudal same data as previous (sel_1089, <named-content xmlns:xlink="http://www.w3.org/1999/xlink" content-type="dwc:institutional_code" xlink:title="Australian Museum" xlink:href="http://grbio.org/institution/australian-museum" xlink:type="simple">AM</named-content> KS. 126520) <bold>D</bold><italic><tp:taxon-name><tp:taxon-name-part taxon-name-part-type="genus" reg="Karaops">Karaops</tp:taxon-name-part><tp:taxon-name-part taxon-name-part-type="species" reg="nitmiluk">nitmiluk</tp:taxon-name-part></tp:taxon-name></italic> sp. nov., holotype, epigyne, Baruwei Walk, Nitmiluk National Park, Northern Territory (sel_1333, <named-content xmlns:xlink="http://www.w3.org/1999/xlink" content-type="dwc:institutional_code" xlink:title="Museum and Art Gallery of the Northern Territory" xlink:href="http://grbio.org/institution/museum-and-art-gallery-northern-territory" xlink:type="simple">MAGNT</named-content> A004906); pink = median field, blue-violet = epigynal windows, yellow = lateral lobes/epigynal plate <bold>E</bold> same, endogyne, yellow = accessory bulbs, blue = spermathecae, red = fertilization ducts, green = posterodorsal fold <bold>F</bold> same, epigyne <bold>G</bold> same, endogyne. Scale bars: 1 mm (<bold>B</bold>); 0.2 mm (<bold>D–G</bold>).</p></caption><graphic xmlns:xlink="http://www.w3.org/1999/xlink" xlink:href="zookeys-1150-001_article-93760__-g014.jpg" position="float" orientation="portrait" xlink:type="simple" id="oo_816394.jpg"><uri content-type="original_file" xlink:type="simple">https://binary.pensoft.net/fig/816394</uri></graphic></fig><fig id="F13" position="float" orientation="portrait"><object-id xmlns:xlink="http://www.w3.org/1999/xlink" content-type="doi" xlink:type="simple">10.3897/zookeys.1150.93760.map4</object-id><object-id xmlns:xlink="http://www.w3.org/1999/xlink" content-type="arpha" xlink:type="simple">5A4B8047-3095-51C1-A130-AFF874F526E2</object-id><label>Map 4.</label><caption><p>Species of the <italic><tp:taxon-name><tp:taxon-name-part taxon-name-part-type="genus" reg="Karaops">Karaops</tp:taxon-name-part><tp:taxon-name-part taxon-name-part-type="species" reg="raveni">raveni</tp:taxon-name-part></tp:taxon-name></italic> species group; green = <italic><tp:taxon-name><tp:taxon-name-part taxon-name-part-type="genus" reg="Karaops">Karaops</tp:taxon-name-part><tp:taxon-name-part taxon-name-part-type="species" reg="jarrit">jarrit</tp:taxon-name-part></tp:taxon-name></italic>, red = <italic><tp:taxon-name><tp:taxon-name-part taxon-name-part-type="genus" reg="Karaops">Karaops</tp:taxon-name-part><tp:taxon-name-part taxon-name-part-type="species" reg="raveni">raveni</tp:taxon-name-part></tp:taxon-name></italic>, pale blue = <italic><tp:taxon-name><tp:taxon-name-part taxon-name-part-type="genus" reg="Karaops">Karaops</tp:taxon-name-part><tp:taxon-name-part taxon-name-part-type="species" reg="marrayagong">marrayagong</tp:taxon-name-part></tp:taxon-name></italic>.</p></caption><graphic xmlns:xlink="http://www.w3.org/1999/xlink" xlink:href="zookeys-1150-001_article-93760__-g013.jpg" position="float" orientation="portrait" xlink:type="simple" id="oo_816393.jpg"><uri content-type="original_file" xlink:type="simple">https://binary.pensoft.net/fig/816393</uri></graphic></fig><fig id="F7" position="float" orientation="portrait"><object-id xmlns:xlink="http://www.w3.org/1999/xlink" content-type="doi" xlink:type="simple">10.3897/zookeys.1150.93760.figure5</object-id><object-id xmlns:xlink="http://www.w3.org/1999/xlink" content-type="arpha" xlink:type="simple">CAE54E4B-7E87-5190-8553-C94514135A09</object-id><label>Figure 5.</label><caption><p>Species from the Central Desert species group <bold>A</bold><italic><tp:taxon-name><tp:taxon-name-part taxon-name-part-type="genus" reg="Karaops">Karaops</tp:taxon-name-part><tp:taxon-name-part taxon-name-part-type="species" reg="kwartatuma">kwartatuma</tp:taxon-name-part></tp:taxon-name></italic> sp. nov., holotype male, Ormiston Gorge, West MacDonnell Range National Park, Northern Territory (<named-content xmlns:xlink="http://www.w3.org/1999/xlink" content-type="dwc:institutional_code" xlink:title="Museum and Art Gallery of the Northern Territory" xlink:href="http://grbio.org/institution/museum-and-art-gallery-northern-territory" xlink:type="simple">MAGNT</named-content> A004858) <bold>B</bold> same, holotype male, face showing black marks near eyes and “mustache” <bold>C</bold><italic><tp:taxon-name><tp:taxon-name-part taxon-name-part-type="genus" reg="Karaops">Karaops</tp:taxon-name-part><tp:taxon-name-part taxon-name-part-type="species" reg="larapinta">larapinta</tp:taxon-name-part></tp:taxon-name></italic> sp. nov., holotype, epigyne, caudal, Finke River, Northern Territory (QMS 110852) <bold>D</bold><italic><tp:taxon-name><tp:taxon-name-part taxon-name-part-type="genus" reg="Karaops">Karaops</tp:taxon-name-part></tp:taxon-name></italic> sp. from Watarrka National Park, Northern Territory. Scale bars: 0.5 mm.</p></caption><graphic xmlns:xlink="http://www.w3.org/1999/xlink" xlink:href="zookeys-1150-001_article-93760__-g007.jpg" position="float" orientation="portrait" xlink:type="simple" id="oo_816387.jpg"><uri content-type="original_file" xlink:type="simple">https://binary.pensoft.net/fig/816387</uri></graphic></fig><supplementary-material xmlns:xlink="http://www.w3.org/1999/xlink" id="S1" position="float" orientation="portrait" xlink:type="simple"><object-id content-type="doi" xlink:type="simple">10.3897/zookeys.1150.93760.suppl1</object-id><object-id content-type="zenodo_dep_id" xlink:type="simple">7687709</object-id><object-id content-type="arpha" xlink:type="simple">2B70519F-82AB-5390-BDAC-13A7C088E1EA</object-id><label>Supplementary material 1</label><caption><p>Tree from the IQTree full dataset (CO1, H3, 16S) analysis</p></caption><statement content-type="dataType"><label>Data type</label><p>.eps file</p></statement><statement content-type="notes"><label>Explanation note</label><p>Tree from the IQTree full dataset (CO1, H3, 16S) analysis. Orange = Central Desert species group; purple = Kimberley species group; blue = <tp:taxon-name><tp:taxon-name-part taxon-name-part-type="genus" reg="Karaops"/><tp:taxon-name-part taxon-name-part-type="species" reg="strayamate">strayamate</tp:taxon-name-part></tp:taxon-name> species group; green = <tp:taxon-name><tp:taxon-name-part taxon-name-part-type="genus" reg="Karaops"/><tp:taxon-name-part taxon-name-part-type="species" reg="dawara">dawara</tp:taxon-name-part></tp:taxon-name> species group; yellow = <tp:taxon-name><tp:taxon-name-part taxon-name-part-type="genus" reg="Karaops"/><tp:taxon-name-part taxon-name-part-type="species" reg="francesae">francesae</tp:taxon-name-part></tp:taxon-name> species group; red = <tp:taxon-name><tp:taxon-name-part taxon-name-part-type="genus" reg="Karaops"/><tp:taxon-name-part taxon-name-part-type="species" reg="raveni">raveni</tp:taxon-name-part></tp:taxon-name> species group; teal = Pilbara-Gascoyne species group. The lineages without a color are not assigned to a species group.</p></statement><media xlink:href="zookeys-1150-001_article-93760__-s001.eps" mimetype="application" mime-subtype="postscript" position="float" orientation="portrait" xlink:type="simple" id="oo_816463.eps"><uri content-type="original_file" xlink:type="simple">https://binary.pensoft.net/file/816463</uri></media><permissions><license xlink:type="simple"><license-p>This dataset is made available under the Open Database License (http://opendatacommons.org/licenses/odbl/1.0/). The Open Database License (ODbL) is a license agreement intended to allow users to freely share, modify, and use this Dataset while maintaining this same freedom for others, provided that the original source and author(s) are credited.</license-p></license></permissions><attrib specific-use="authors">Sarah C. Crews</attrib></supplementary-material></tp:treatment-sec><ref-list><ref id="B14"><mixed-citation xmlns:xlink="http://www.w3.org/1999/xlink" xlink:type="simple"><person-group><name name-style="western"><surname>Crews</surname><given-names>SC</given-names></name><name name-style="western"><surname>Harvey</surname><given-names>MS</given-names></name></person-group> (<year>2011</year>) <article-title>The spider family <tp:taxon-name><tp:taxon-name-part taxon-name-part-type="family">Selenopidae</tp:taxon-name-part></tp:taxon-name> (<tp:taxon-name><tp:taxon-name-part taxon-name-part-type="class">Arachnida</tp:taxon-name-part></tp:taxon-name>, <tp:taxon-name><tp:taxon-name-part taxon-name-part-type="order">Araneae</tp:taxon-name-part></tp:taxon-name>) in Australasia and the Oriental Region.</article-title><source>ZooKeys</source><volume>99</volume>: <fpage>1</fpage>–<lpage>103</lpage>. <ext-link xlink:href="10.3897/zookeys.99.723" ext-link-type="doi" xlink:type="simple">https://doi.org/10.3897/zookeys.99.723</ext-link></mixed-citation></ref></ref-list></tp:taxon-treatment>
