# Supplementary material for: ﻿But wait, there’s more! Descriptions of new species and undescribed sexes of flattie spiders (Araneae, Selenopidae, Karaops) from Australia
Source: Zookeys. 2023 Feb 27;1150:1–189. doi: 10.3897/zookeys.1150.93760 (PMC10208737; doi:10.3897/zookeys.1150.93760)
Supplement: XML Treatment for Karaops dejongi [file zookeys.1150.93760-treatment25.xml]

<!DOCTYPE tp:taxon-treatment
  PUBLIC "-//TaxonX//DTD Taxonomic Treatment Publishing DTD v0 20100105//EN" "tax-treatment-NSO.dtd">
<tp:taxon-treatment xmlns:tp="http://www.plazi.org/taxpub"><tp:treatment-meta><kwd-group><label>Taxon classification</label><kwd>
                <named-content content-type="kingdom">Animalia</named-content>
              </kwd><kwd>
                <named-content content-type="order">Araneae</named-content>
              </kwd><kwd>
                <named-content content-type="family">Selenopidae</named-content>
              </kwd></kwd-group><mixed-citation publication-type="journal"><person-group><name><surname>Crews</surname><given-names>Sarah C.</given-names></name></person-group><article-title>﻿But wait, there’s more! Descriptions of new species and undescribed sexes of flattie spiders (<tp:taxon-name><tp:taxon-name-part taxon-name-part-type="order">Araneae</tp:taxon-name-part></tp:taxon-name>, <tp:taxon-name><tp:taxon-name-part taxon-name-part-type="family">Selenopidae</tp:taxon-name-part></tp:taxon-name>, <italic><tp:taxon-name><tp:taxon-name-part taxon-name-part-type="genus" reg="Karaops">Karaops</tp:taxon-name-part></tp:taxon-name></italic>) from Australia</article-title><source>Zookeys</source><day>27</day><month>02</month><year>2023</year><volume>1150</volume><fpage>1</fpage><lpage>189</lpage><pub-id pub-id-type="doi">10.3897/zookeys.1150.93760</pub-id></mixed-citation></tp:treatment-meta><tp:nomenclature><label>﻿</label><tp:taxon-name>
              <object-id xmlns:xlink="http://www.w3.org/1999/xlink" content-type="arpha" xlink:type="simple">C4330253-72BA-59AA-B922-F3CD97BEA4B2</object-id>
              <tp:taxon-name-part taxon-name-part-type="genus" reg="Karaops">Karaops</tp:taxon-name-part>
              <tp:taxon-name-part taxon-name-part-type="species" reg="dejongi">dejongi</tp:taxon-name-part>
              <object-id xmlns:xlink="http://www.w3.org/1999/xlink" content-type="zoobank" xlink:type="simple">https://zoobank.org/C4131AB8-08AC-46F3-B5A9-F2C88FE337BA</object-id>
            </tp:taxon-name><tp:taxon-status xmlns:xlink="http://www.w3.org/1999/xlink" xlink:type="simple">sp. nov.</tp:taxon-status><xref ref-type="fig" rid="F25">Figs 18F</xref><xref ref-type="fig" rid="F26">, 19D</xref><xref ref-type="fig" rid="F27">, 20A, C</xref><xref ref-type="fig" rid="F28">, 21A, B, D, E</xref><xref ref-type="fig" rid="F29">, 22A–C</xref><xref ref-type="fig" rid="F3">, Maps 1</xref><xref ref-type="fig" rid="F23">, 7</xref></tp:nomenclature><tp:treatment-sec sec-type="material" id="SECID0ERFCM"><title>Material examined.</title><p><bold><italic>Holotype</italic></bold>: Western Australia • ♀ (reared in captivity); RAAF Boab Quarry camping area; <named-content xmlns:xlink="http://www.w3.org/1999/xlink" content-type="dwc:verbatimCoordinates" xlink:type="simple"><named-content content-type="geo-json" specific-use="{&#34;type&#34;:&#34;Point&#34;,&#34;coordinates&#34;:[125.301650,-17.915722]}" id="NCID0E6FCM" xlink:type="simple">17°54.56.60"S, 125°18'5.94"E</named-content></named-content>; 24 May 2016; S. Crews, J. DeJong leg.; on limestone rocks at night; sel_1273; SCC16_055; (<named-content xmlns:xlink="http://www.w3.org/1999/xlink" content-type="dwc:institutional_code" xlink:title="Western Australian Museum" xlink:href="http://grbio.org/institution/western-australian-museum" xlink:type="simple">WAM</named-content> T155650). <bold><italic>Paratype</italic></bold>: ♂ (reared in captivity); same data as previous; sel_1272; (<named-content xmlns:xlink="http://www.w3.org/1999/xlink" content-type="dwc:institutional_code" xlink:title="Western Australian Museum" xlink:href="http://grbio.org/institution/western-australian-museum" xlink:type="simple">WAM</named-content> T155649). <bold>Other material examined</bold>: 2 imm.; same data as previous; sel_1270–1271; (<named-content xmlns:xlink="http://www.w3.org/1999/xlink" content-type="dwc:institutional_code" xlink:title="Western Australian Museum" xlink:href="http://grbio.org/institution/western-australian-museum" xlink:type="simple">WAM</named-content> T155646–T155647) • 4♀, 4♂; RAAF Boab Quarry; <named-content xmlns:xlink="http://www.w3.org/1999/xlink" content-type="dwc:verbatimCoordinates" xlink:type="simple"><named-content content-type="geo-json" specific-use="{&#34;type&#34;:&#34;Point&#34;,&#34;coordinates&#34;:[125.301389,-17.916428]}" id="NCID0E2GCM" xlink:type="simple">17°54'59.14"S, 125°18'05"E</named-content></named-content>; 9 Sep. 2018; J. DeJong leg.; (<named-content xmlns:xlink="http://www.w3.org/1999/xlink" content-type="dwc:institutional_code" xlink:title="Western Australian Museum" xlink:href="http://grbio.org/institution/western-australian-museum" xlink:type="simple">WAM</named-content> T147699–147706).</p></tp:treatment-sec><tp:treatment-sec sec-type="diagnosis" id="SECID0EFHCM"><title>Diagnosis.</title><p>The female of <italic><tp:taxon-name><tp:taxon-name-part taxon-name-part-type="genus" reg="Karaops">Karaops</tp:taxon-name-part><tp:taxon-name-part taxon-name-part-type="species" reg="dejongi">dejongi</tp:taxon-name-part></tp:taxon-name></italic> sp. nov. is most similar to <italic><tp:taxon-name><tp:taxon-name-part taxon-name-part-type="genus" reg="Karaops">K.</tp:taxon-name-part><tp:taxon-name-part taxon-name-part-type="species" reg="dalmanyi">dalmanyi</tp:taxon-name-part></tp:taxon-name></italic> sp. nov. in that there is a slit-like opening medially between the lateral lobes (Figs <xref ref-type="fig" rid="F28">21A</xref>, <xref ref-type="fig" rid="F30">23A, B</xref>). However, the epigynal plate is more triangular in <italic><tp:taxon-name><tp:taxon-name-part taxon-name-part-type="genus" reg="Karaops">K.</tp:taxon-name-part><tp:taxon-name-part taxon-name-part-type="species" reg="dalmanyi">dalmanyi</tp:taxon-name-part></tp:taxon-name></italic> sp. nov. and more rounded anteriorly in <italic><tp:taxon-name><tp:taxon-name-part taxon-name-part-type="genus" reg="Karaops">K.</tp:taxon-name-part><tp:taxon-name-part taxon-name-part-type="species" reg="dejongi">dejongi</tp:taxon-name-part></tp:taxon-name></italic> sp. nov., the median depression anterior to the atrium in <italic><tp:taxon-name><tp:taxon-name-part taxon-name-part-type="genus" reg="Karaops">K.</tp:taxon-name-part><tp:taxon-name-part taxon-name-part-type="species" reg="dalmanyi">dalmanyi</tp:taxon-name-part></tp:taxon-name></italic> sp. nov. is much larger than the median depression in <italic><tp:taxon-name><tp:taxon-name-part taxon-name-part-type="genus" reg="Karaops">K.</tp:taxon-name-part><tp:taxon-name-part taxon-name-part-type="species" reg="dejongi">dejongi</tp:taxon-name-part></tp:taxon-name></italic> sp. nov., in dorsal view, the atrium and copulatory ducts are shaped like an inverted T in <italic><tp:taxon-name><tp:taxon-name-part taxon-name-part-type="genus" reg="Karaops">K.</tp:taxon-name-part><tp:taxon-name-part taxon-name-part-type="species" reg="dejongi">dejongi</tp:taxon-name-part></tp:taxon-name></italic> sp. nov., whereas they are narrowed medially in <italic><tp:taxon-name><tp:taxon-name-part taxon-name-part-type="genus" reg="Karaops">K.</tp:taxon-name-part><tp:taxon-name-part taxon-name-part-type="species" reg="dalmanyi">dalmanyi</tp:taxon-name-part></tp:taxon-name></italic> sp. nov.</p><p>The male can be distinguished from the other members of the group by the <abbrev xmlns:xlink="http://www.w3.org/1999/xlink" xlink:title="retrolateral tibial apophysis" id="ABBRID0ENKCM" xlink:type="simple">RTA</abbrev> (Figs <xref ref-type="fig" rid="F27">20C</xref>, <xref ref-type="fig" rid="F29">22A–C</xref>). The dRTA is extended prolaterally into a keel that is jagged along the anterior margin (Fig. <xref ref-type="fig" rid="F29">22B</xref>). The vRTA is long and slender, arched prolaterally.</p><fig id="F27" position="float" orientation="portrait"><object-id xmlns:xlink="http://www.w3.org/1999/xlink" content-type="doi" xlink:type="simple">10.3897/zookeys.1150.93760.figure20</object-id><object-id xmlns:xlink="http://www.w3.org/1999/xlink" content-type="arpha" xlink:type="simple">8A380830-641F-5C9F-8516-A6FD84A0E335</object-id><label>Figure 20.</label><caption><p>Members of the Kimberley species group <bold>A</bold><italic><tp:taxon-name><tp:taxon-name-part taxon-name-part-type="genus" reg="Karaops">Karaops</tp:taxon-name-part><tp:taxon-name-part taxon-name-part-type="species" reg="dejongi">dejongi</tp:taxon-name-part></tp:taxon-name></italic> sp. nov., eating a hymenopteran, RAAF Boab Quarry, Western Australia (photo: J. DeJong) <bold>B</bold><italic><tp:taxon-name><tp:taxon-name-part taxon-name-part-type="genus" reg="Karaops">Karaops</tp:taxon-name-part></tp:taxon-name></italic> sp., Geike Gorge, Western Australia <bold>C</bold><italic><tp:taxon-name><tp:taxon-name-part taxon-name-part-type="genus" reg="Karaops">Karaops</tp:taxon-name-part><tp:taxon-name-part taxon-name-part-type="species" reg="dejongi">dejongi</tp:taxon-name-part></tp:taxon-name></italic> sp. nov., paratype male, palp, dorsal, RAAF Boab Quarry, Western Australia (sel_1272, <named-content xmlns:xlink="http://www.w3.org/1999/xlink" content-type="dwc:institutional_code" xlink:title="Western Australian Museum" xlink:href="http://grbio.org/institution/western-australian-museum" xlink:type="simple">WAM</named-content> T155648) <bold>D</bold><italic><tp:taxon-name><tp:taxon-name-part taxon-name-part-type="genus" reg="Karaops">Karaops</tp:taxon-name-part></tp:taxon-name></italic> sp., Mimbi Caves, Western Australia <bold>E</bold><italic><tp:taxon-name><tp:taxon-name-part taxon-name-part-type="genus" reg="Karaops">Karaops</tp:taxon-name-part></tp:taxon-name></italic> sp., Keep River National Park, Northern Territory. Scale bar: 0.5 mm.</p></caption><graphic xmlns:xlink="http://www.w3.org/1999/xlink" xlink:href="zookeys-1150-001_article-93760__-g027.jpg" position="float" orientation="portrait" xlink:type="simple" id="oo_816407.jpg"><uri content-type="original_file" xlink:type="simple">https://binary.pensoft.net/fig/816407</uri></graphic></fig><fig id="F28" position="float" orientation="portrait"><object-id xmlns:xlink="http://www.w3.org/1999/xlink" content-type="doi" xlink:type="simple">10.3897/zookeys.1150.93760.figure21</object-id><object-id xmlns:xlink="http://www.w3.org/1999/xlink" content-type="arpha" xlink:type="simple">0FC49C2D-5F08-5F18-A973-C84D81B17E9B</object-id><label>Figure 21.</label><caption><p><italic><tp:taxon-name><tp:taxon-name-part taxon-name-part-type="genus" reg="Karaops">Karaops</tp:taxon-name-part><tp:taxon-name-part taxon-name-part-type="species" reg="dejongi">dejongi</tp:taxon-name-part></tp:taxon-name></italic> sp. nov., RAAF Boab Quarry, Western Australia <bold>A</bold> holotype female, epigyne, (sel_1273, <named-content xmlns:xlink="http://www.w3.org/1999/xlink" content-type="dwc:institutional_code" xlink:title="Western Australian Museum" xlink:href="http://grbio.org/institution/western-australian-museum" xlink:type="simple">WAM</named-content> T155649); black = copulatory openings, pink = median field/atrium, yellow = lateral lobes/epigynal plate <bold>B</bold> same, endogyne; yellow = accessory bulbs, blue = spermathecae, orange = atrium/copulatory ducts; red = fertilization ducts, green = posterodorsal fold, turquoise = uterus externus <bold>C</bold> same, epigyne <bold>D</bold> same, endogyne <bold>E</bold> paratype male (sel_1272, <named-content xmlns:xlink="http://www.w3.org/1999/xlink" content-type="dwc:institutional_code" xlink:title="Western Australian Museum" xlink:href="http://grbio.org/institution/western-australian-museum" xlink:type="simple">WAM</named-content> T155648). Scale bar: 0.5 mm.</p></caption><graphic xmlns:xlink="http://www.w3.org/1999/xlink" xlink:href="zookeys-1150-001_article-93760__-g028.jpg" position="float" orientation="portrait" xlink:type="simple" id="oo_816408.jpg"><uri content-type="original_file" xlink:type="simple">https://binary.pensoft.net/fig/816408</uri></graphic></fig><fig id="F29" position="float" orientation="portrait"><object-id xmlns:xlink="http://www.w3.org/1999/xlink" content-type="doi" xlink:type="simple">10.3897/zookeys.1150.93760.figure22</object-id><object-id xmlns:xlink="http://www.w3.org/1999/xlink" content-type="arpha" xlink:type="simple">6A6D4935-D6D5-55C2-A6FA-2A14C57A1AA4</object-id><label>Figure 22.</label><caption><p><italic><tp:taxon-name><tp:taxon-name-part taxon-name-part-type="genus" reg="Karaops">Karaops</tp:taxon-name-part><tp:taxon-name-part taxon-name-part-type="species" reg="dejongi">dejongi</tp:taxon-name-part></tp:taxon-name></italic> sp. nov. and <italic><tp:taxon-name><tp:taxon-name-part taxon-name-part-type="genus" reg="Karaops">Karaops</tp:taxon-name-part><tp:taxon-name-part taxon-name-part-type="species" reg="dalmanyi">dalmanyi</tp:taxon-name-part></tp:taxon-name></italic> sp. nov. of the Kimberley species group <bold>A</bold><italic><tp:taxon-name><tp:taxon-name-part taxon-name-part-type="genus" reg="Karaops">Karaops</tp:taxon-name-part><tp:taxon-name-part taxon-name-part-type="species" reg="dejongi">dejongi</tp:taxon-name-part></tp:taxon-name></italic> sp. nov., paratype male, palp, ventral, RAAF Boab Quarry, Western Australia (sel_1272, <named-content xmlns:xlink="http://www.w3.org/1999/xlink" content-type="dwc:institutional_code" xlink:title="Western Australian Museum" xlink:href="http://grbio.org/institution/western-australian-museum" xlink:type="simple">WAM</named-content> T155648); green = vRTA, orange = dRTA, light gray-blue = tegulum/tegulum sheath, blue-violet = tegular lobe, blue = spermophor and embolus, pink = conductor, yellow = median apophysis, dark gray-green = subtegulum. <abbrev xmlns:xlink="http://www.w3.org/1999/xlink" xlink:title="subtegulum" id="ABBRID0EAQCM" xlink:type="simple">St</abbrev> = subtegulum, <abbrev xmlns:xlink="http://www.w3.org/1999/xlink" xlink:title="medial part of the conductor" id="ABBRID0EEQCM" xlink:type="simple">mpc</abbrev> = medial part of the conductor <bold>B</bold> same, retrolateral <bold>C</bold> same, ventral <bold>D</bold><italic><tp:taxon-name><tp:taxon-name-part taxon-name-part-type="genus" reg="Karaops">Karaops</tp:taxon-name-part><tp:taxon-name-part taxon-name-part-type="species" reg="dalmanyi">dalmanyi</tp:taxon-name-part></tp:taxon-name></italic> sp. nov., adult male, Dalmanyi (Bell Gorge), Western Australia (sel_1234, <named-content xmlns:xlink="http://www.w3.org/1999/xlink" content-type="dwc:institutional_code" xlink:title="Western Australian Museum" xlink:href="http://grbio.org/institution/western-australian-museum" xlink:type="simple">WAM</named-content> T155610) <bold>E</bold><italic><tp:taxon-name><tp:taxon-name-part taxon-name-part-type="genus" reg="Karaops">Karaops</tp:taxon-name-part><tp:taxon-name-part taxon-name-part-type="species" reg="dalmanyi">dalmanyi</tp:taxon-name-part></tp:taxon-name></italic>, (sel_1237, <named-content xmlns:xlink="http://www.w3.org/1999/xlink" content-type="dwc:institutional_code" xlink:title="Western Australian Museum" xlink:href="http://grbio.org/institution/western-australian-museum" xlink:type="simple">WAM</named-content> T155613). Scale bars: 0.5 mm (<bold>A–C</bold>); 1 mm (<bold>D, E</bold>).</p></caption><graphic xmlns:xlink="http://www.w3.org/1999/xlink" xlink:href="zookeys-1150-001_article-93760__-g029.jpg" position="float" orientation="portrait" xlink:type="simple" id="oo_816409.jpg"><uri content-type="original_file" xlink:type="simple">https://binary.pensoft.net/fig/816409</uri></graphic></fig><fig id="F30" position="float" orientation="portrait"><object-id xmlns:xlink="http://www.w3.org/1999/xlink" content-type="doi" xlink:type="simple">10.3897/zookeys.1150.93760.figure23</object-id><object-id xmlns:xlink="http://www.w3.org/1999/xlink" content-type="arpha" xlink:type="simple">F96C38BD-C691-5B82-900C-80F30AFABE7B</object-id><label>Figure 23.</label><caption><p><italic><tp:taxon-name><tp:taxon-name-part taxon-name-part-type="genus" reg="Karaops">Karaops</tp:taxon-name-part><tp:taxon-name-part taxon-name-part-type="species" reg="dalmanyi">dalmanyi</tp:taxon-name-part></tp:taxon-name></italic> sp. nov., holotype female, Dalmanyi (Bell Gorge), Western Australia (sel_1236, <named-content xmlns:xlink="http://www.w3.org/1999/xlink" content-type="dwc:institutional_code" xlink:title="Western Australian Museum" xlink:href="http://grbio.org/institution/western-australian-museum" xlink:type="simple">WAM</named-content> T155612) <bold>A</bold> epigyne <bold>B</bold> endogyne <bold>C</bold> adult female. Scale bar: 0.2 mm.</p></caption><graphic xmlns:xlink="http://www.w3.org/1999/xlink" xlink:href="zookeys-1150-001_article-93760__-g030.jpg" position="float" orientation="portrait" xlink:type="simple" id="oo_816410.jpg"><uri content-type="original_file" xlink:type="simple">https://binary.pensoft.net/fig/816410</uri></graphic></fig></tp:treatment-sec><tp:treatment-sec sec-type="description" id="SECID0E3SCM"><title>Description.</title><p><bold>Female</bold> (holotype). Total length 5.28. Carapace: length 2.71, width 3.04. Chelicerae: promargin with three teeth, retromargin with two teeth. Eyes: AER slightly recurved, PER recurved; diameters <abbrev xmlns:xlink="http://www.w3.org/1999/xlink" xlink:title="anterior median eye" id="ABBRID0EETCM" xlink:type="simple">AME</abbrev> 0.16, <abbrev xmlns:xlink="http://www.w3.org/1999/xlink" xlink:title="anterior lateral eye" id="ABBRID0EITCM" xlink:type="simple">ALE</abbrev> 0.14, <abbrev xmlns:xlink="http://www.w3.org/1999/xlink" xlink:title="posterior median eye" id="ABBRID0EMTCM" xlink:type="simple">PME</abbrev> 0.25, <abbrev xmlns:xlink="http://www.w3.org/1999/xlink" xlink:title="posterior lateral eye" id="ABBRID0EQTCM" xlink:type="simple">PLE</abbrev> 0.33; interdistances <abbrev xmlns:xlink="http://www.w3.org/1999/xlink" xlink:title="anterior median eye" id="ABBRID0EUTCM" xlink:type="simple">AME</abbrev>–<abbrev xmlns:xlink="http://www.w3.org/1999/xlink" xlink:title="posterior median eye" id="ABBRID0EYTCM" xlink:type="simple">PME</abbrev> 0.07, <abbrev xmlns:xlink="http://www.w3.org/1999/xlink" xlink:title="posterior median eye" id="ABBRID0E3TCM" xlink:type="simple">PME</abbrev>-<abbrev xmlns:xlink="http://www.w3.org/1999/xlink" xlink:title="posterior lateral eye" id="ABBRID0EAUCM" xlink:type="simple">PLE</abbrev> 0.16, <abbrev xmlns:xlink="http://www.w3.org/1999/xlink" xlink:title="anterior lateral eye" id="ABBRID0EEUCM" xlink:type="simple">ALE</abbrev>–<abbrev xmlns:xlink="http://www.w3.org/1999/xlink" xlink:title="posterior lateral eye" id="ABBRID0EIUCM" xlink:type="simple">PLE</abbrev> 0.31, <abbrev xmlns:xlink="http://www.w3.org/1999/xlink" xlink:title="posterior median eye" id="ABBRID0EMUCM" xlink:type="simple">PME</abbrev>–<abbrev xmlns:xlink="http://www.w3.org/1999/xlink" xlink:title="posterior median eye" id="ABBRID0EQUCM" xlink:type="simple">PME</abbrev> 0.99, <abbrev xmlns:xlink="http://www.w3.org/1999/xlink" xlink:title="anterior lateral eye" id="ABBRID0EUUCM" xlink:type="simple">ALE</abbrev>–<abbrev xmlns:xlink="http://www.w3.org/1999/xlink" xlink:title="anterior lateral eye" id="ABBRID0EYUCM" xlink:type="simple">ALE</abbrev> 1.43, <abbrev xmlns:xlink="http://www.w3.org/1999/xlink" xlink:title="anterior median eye" id="ABBRID0E3UCM" xlink:type="simple">AME</abbrev>–<abbrev xmlns:xlink="http://www.w3.org/1999/xlink" xlink:title="anterior median eye" id="ABBRID0EAVCM" xlink:type="simple">AME</abbrev> 0.48, <abbrev xmlns:xlink="http://www.w3.org/1999/xlink" xlink:title="posterior lateral eye" id="ABBRID0EEVCM" xlink:type="simple">PLE</abbrev>–<abbrev xmlns:xlink="http://www.w3.org/1999/xlink" xlink:title="posterior lateral eye" id="ABBRID0EIVCM" xlink:type="simple">PLE</abbrev> 1.79. Sternum: length 1.43, width 1.52. Abdomen: length 2.57, width 2.17. Color: Carapace: yellowish white with dark patches extending posteriorly from PLEs, two dark patches medially on either side of fovea, three pairs of lateral dark spots and single medial dark spot posteriorly, white, flattened setae around eyes and anterolateral margin, some short, thick, sparse setae and long, thick, sparse setae, the latter mostly toward the posterior and anterior, darker, thin setae distributed evenly, not dense. Chelicerae: whitish yellow, paturon with longitudinal curved mark frontally, dark setae more prominent anteriorly. Maxillae: whitish yellow. Labium: tan, pale distally. Sternum: whitish yellow. Abdomen: dorsally orangish brown with dark spots around margin, two dark patches anteriorly, several dark chevrons extending to posterior; ventrally yellow-gray. Legs: whitish yellow, <abbrev xmlns:xlink="http://www.w3.org/1999/xlink" xlink:title="coxa" id="ABBRID0EMVCM" xlink:type="simple">Cx</abbrev> and <abbrev xmlns:xlink="http://www.w3.org/1999/xlink" xlink:title="trochanter" id="ABBRID0EQVCM" xlink:type="simple">Tr</abbrev> with dusky areas proximally; <abbrev xmlns:xlink="http://www.w3.org/1999/xlink" xlink:title="femur" id="ABBRID0EUVCM" xlink:type="simple">Fm</abbrev> with annulations at <abbrev xmlns:xlink="http://www.w3.org/1999/xlink" xlink:title="femur" id="ABBRID0EYVCM" xlink:type="simple">Fm</abbrev>-<abbrev xmlns:xlink="http://www.w3.org/1999/xlink" xlink:title="trochanter" id="ABBRID0E3VCM" xlink:type="simple">Tr</abbrev> joint and medially, <abbrev xmlns:xlink="http://www.w3.org/1999/xlink" xlink:title="patella" id="ABBRID0EAWCM" xlink:type="simple">Pt</abbrev> with annulations at <abbrev xmlns:xlink="http://www.w3.org/1999/xlink" xlink:title="femur" id="ABBRID0EEWCM" xlink:type="simple">Fm</abbrev>-<abbrev xmlns:xlink="http://www.w3.org/1999/xlink" xlink:title="patella" id="ABBRID0EIWCM" xlink:type="simple">Pt</abbrev> joint, <abbrev xmlns:xlink="http://www.w3.org/1999/xlink" xlink:title="tibia" id="ABBRID0EMWCM" xlink:type="simple">Ti</abbrev> with annulations basally and distally, <abbrev xmlns:xlink="http://www.w3.org/1999/xlink" xlink:title="metatarsus" id="ABBRID0EQWCM" xlink:type="simple">Mt</abbrev> with annulations basally and distally; <abbrev xmlns:xlink="http://www.w3.org/1999/xlink" xlink:title="tarsus" id="ABBRID0EUWCM" xlink:type="simple">Ta</abbrev> dusky; spination leg I <abbrev xmlns:xlink="http://www.w3.org/1999/xlink" xlink:title="femur" id="ABBRID0EYWCM" xlink:type="simple">Fm</abbrev> d 1-1-1, <abbrev xmlns:xlink="http://www.w3.org/1999/xlink" xlink:title="prolateral" id="ABBRID0E3WCM" xlink:type="simple">pr</abbrev> 1-1, <abbrev xmlns:xlink="http://www.w3.org/1999/xlink" xlink:title="tibia" id="ABBRID0EAXCM" xlink:type="simple">Ti</abbrev> v 2-2-2-2-2-2-2, <abbrev xmlns:xlink="http://www.w3.org/1999/xlink" xlink:title="metatarsus" id="ABBRID0EEXCM" xlink:type="simple">Mt</abbrev> v 2-2-2; leg II F d 1-1-1; <abbrev xmlns:xlink="http://www.w3.org/1999/xlink" xlink:title="tibia" id="ABBRID0EIXCM" xlink:type="simple">Ti</abbrev> v 2-2-2-2-2, <abbrev xmlns:xlink="http://www.w3.org/1999/xlink" xlink:title="metatarsus" id="ABBRID0EMXCM" xlink:type="simple">Mt</abbrev> v 2-2-2; leg III <abbrev xmlns:xlink="http://www.w3.org/1999/xlink" xlink:title="femur" id="ABBRID0EQXCM" xlink:type="simple">Fm</abbrev> d 1-1-1, <abbrev xmlns:xlink="http://www.w3.org/1999/xlink" xlink:title="prolateral" id="ABBRID0EUXCM" xlink:type="simple">pr</abbrev> 2-0-0; leg IV <abbrev xmlns:xlink="http://www.w3.org/1999/xlink" xlink:title="femur" id="ABBRID0EYXCM" xlink:type="simple">Fm</abbrev> d 1-1-1, <abbrev xmlns:xlink="http://www.w3.org/1999/xlink" xlink:title="tibia" id="ABBRID0E3XCM" xlink:type="simple">Ti</abbrev> v 2-2; leg formula 3421; measurements leg I 12.09 (3.07, 1.34, 3.50, 2.75, 1.43); leg II 12.70 (3.54, 1.46, 3.57, 2.86, 1.25); leg III 14.59 (4.63, 1.27, 3.76, 3.41, 1.51); leg IV 13.17 (4.39, 1.12, 3.17, 3.12, 1.37). Palp: spination <abbrev xmlns:xlink="http://www.w3.org/1999/xlink" xlink:title="femur" id="ABBRID0EAYCM" xlink:type="simple">Fm</abbrev> 0-1-2; 2.46 (0.70, 0.54, 0.61, <abbrev xmlns:xlink="http://www.w3.org/1999/xlink" xlink:title="tarsus" id="ABBRID0EEYCM" xlink:type="simple">Ta</abbrev> 0.63); claw with ~ 7 teeth. Epigyne: EP arched; <abbrev xmlns:xlink="http://www.w3.org/1999/xlink" xlink:title="median field" id="ABBRID0EIYCM" xlink:type="simple">MF</abbrev> with At; LLs separated by a narrow, longitudinal slit, widens anteriorly; COs in At (Fig. <xref ref-type="fig" rid="F28">21C</xref>). Endogyne: At narrow with nearly straight sides, leading posteriorly to wide, lateral CDs, At+CDs shaped like inverted T; ABs+S abruptly bent medially in lateral direction, ABs round, do not extend beyond atrium anteriorly; S allantoid; long FDs directed anterolaterally; small <abbrev xmlns:xlink="http://www.w3.org/1999/xlink" xlink:title="posterodorsal fold" id="ABBRID0EQYCM" xlink:type="simple">pdf</abbrev> medially.</p><p><bold>Male</bold> (paratype) (Figs <xref ref-type="fig" rid="F26">19D</xref>, <xref ref-type="fig" rid="F28">21E</xref>). Total length 4.98. Carapace: length 3.01, width 3.21. Chelicerae: promargin with three teeth, retromargin with two teeth. Eyes: AER recurved, PER strongly recurved; diameters <abbrev xmlns:xlink="http://www.w3.org/1999/xlink" xlink:title="anterior median eye" id="ABBRID0EAZCM" xlink:type="simple">AME</abbrev> 0.14, <abbrev xmlns:xlink="http://www.w3.org/1999/xlink" xlink:title="anterior lateral eye" id="ABBRID0EEZCM" xlink:type="simple">ALE</abbrev> 0.11, <abbrev xmlns:xlink="http://www.w3.org/1999/xlink" xlink:title="posterior median eye" id="ABBRID0EIZCM" xlink:type="simple">PME</abbrev> 0.25, <abbrev xmlns:xlink="http://www.w3.org/1999/xlink" xlink:title="posterior lateral eye" id="ABBRID0EMZCM" xlink:type="simple">PLE</abbrev> 0.42; interdistances <abbrev xmlns:xlink="http://www.w3.org/1999/xlink" xlink:title="anterior median eye" id="ABBRID0EQZCM" xlink:type="simple">AME</abbrev>–<abbrev xmlns:xlink="http://www.w3.org/1999/xlink" xlink:title="posterior median eye" id="ABBRID0EUZCM" xlink:type="simple">PME</abbrev> 0.06, <abbrev xmlns:xlink="http://www.w3.org/1999/xlink" xlink:title="posterior median eye" id="ABBRID0EYZCM" xlink:type="simple">PME</abbrev>–<abbrev xmlns:xlink="http://www.w3.org/1999/xlink" xlink:title="anterior lateral eye" id="ABBRID0E3ZCM" xlink:type="simple">ALE</abbrev> 0.10, <abbrev xmlns:xlink="http://www.w3.org/1999/xlink" xlink:title="anterior lateral eye" id="ABBRID0EA1CM" xlink:type="simple">ALE</abbrev>–<abbrev xmlns:xlink="http://www.w3.org/1999/xlink" xlink:title="posterior lateral eye" id="ABBRID0EE1CM" xlink:type="simple">PLE</abbrev> 0.25, <abbrev xmlns:xlink="http://www.w3.org/1999/xlink" xlink:title="posterior median eye" id="ABBRID0EI1CM" xlink:type="simple">PME</abbrev>–<abbrev xmlns:xlink="http://www.w3.org/1999/xlink" xlink:title="posterior median eye" id="ABBRID0EM1CM" xlink:type="simple">PME</abbrev> 0.91, <abbrev xmlns:xlink="http://www.w3.org/1999/xlink" xlink:title="anterior lateral eye" id="ABBRID0EQ1CM" xlink:type="simple">ALE</abbrev>–<abbrev xmlns:xlink="http://www.w3.org/1999/xlink" xlink:title="anterior lateral eye" id="ABBRID0EU1CM" xlink:type="simple">ALE</abbrev> 1.24, <abbrev xmlns:xlink="http://www.w3.org/1999/xlink" xlink:title="anterior median eye" id="ABBRID0EY1CM" xlink:type="simple">AME</abbrev>–<abbrev xmlns:xlink="http://www.w3.org/1999/xlink" xlink:title="anterior median eye" id="ABBRID0E31CM" xlink:type="simple">AME</abbrev> 0.47, <abbrev xmlns:xlink="http://www.w3.org/1999/xlink" xlink:title="posterior lateral eye" id="ABBRID0EA2CM" xlink:type="simple">PLE</abbrev>–<abbrev xmlns:xlink="http://www.w3.org/1999/xlink" xlink:title="posterior lateral eye" id="ABBRID0EE2CM" xlink:type="simple">PLE</abbrev> 1.68. Sternum: length 1.26, width 1.68. Abdomen: length 1.97, width 2.09. Color (in life Figs <xref ref-type="fig" rid="F27">20A</xref>, <xref ref-type="fig" rid="F28">21E</xref>/preserved Fig. <xref ref-type="fig" rid="F25">18F</xref>): Carapace: yellow-tan with two black patches anteromedially, three pairs of dark patches on lateral margins, one dark spot posteromedially, black patches from PLEs laterally along front of carapace (Fig. <xref ref-type="fig" rid="F28">21E</xref>)/orangish brown, markings conspicuous. Chelicerae: brownish, paturon with a longitudinal curved mark frontally, like a little mustache, sparse, dark setae. Maxillae: whitish. Labium: tan, pale distally. Sternum: orangish white. Abdomen: dorsally hirsute, brownish yellow with dark spots anteriorly, laterally, cardiac area brownish, ending in point medially on abdomen, two triangular marks anteromedially, chevron mark at posterior of cardiac mark, two dark horizontal lines, dusky area, dark, wavy line at posterior/reddish orange, dark marks conspicuous, edges of markings less distinct; ventrally yellowish brown. Legs: yellowish, <abbrev xmlns:xlink="http://www.w3.org/1999/xlink" xlink:title="trochanter" id="ABBRID0EY2CM" xlink:type="simple">Tr</abbrev> with dark mark prolaterally, <abbrev xmlns:xlink="http://www.w3.org/1999/xlink" xlink:title="femur" id="ABBRID0E32CM" xlink:type="simple">Fm</abbrev> with dark marks basally, center pigmentation paler, an annulation distally, dusky at <abbrev xmlns:xlink="http://www.w3.org/1999/xlink" xlink:title="femur" id="ABBRID0EA3CM" xlink:type="simple">Fm</abbrev>-<abbrev xmlns:xlink="http://www.w3.org/1999/xlink" xlink:title="patella" id="ABBRID0EE3CM" xlink:type="simple">Pt</abbrev> joint, <abbrev xmlns:xlink="http://www.w3.org/1999/xlink" xlink:title="patella" id="ABBRID0EI3CM" xlink:type="simple">Pt</abbrev> with dark annulation at <abbrev xmlns:xlink="http://www.w3.org/1999/xlink" xlink:title="femur" id="ABBRID0EM3CM" xlink:type="simple">Fm</abbrev>-<abbrev xmlns:xlink="http://www.w3.org/1999/xlink" xlink:title="patella" id="ABBRID0EQ3CM" xlink:type="simple">Pt</abbrev> joint, <abbrev xmlns:xlink="http://www.w3.org/1999/xlink" xlink:title="tibia" id="ABBRID0EU3CM" xlink:type="simple">Ti</abbrev> with dark annulation at <abbrev xmlns:xlink="http://www.w3.org/1999/xlink" xlink:title="patella" id="ABBRID0EY3CM" xlink:type="simple">Pt</abbrev>-<abbrev xmlns:xlink="http://www.w3.org/1999/xlink" xlink:title="tibia" id="ABBRID0E33CM" xlink:type="simple">Ti</abbrev> joint and medially, <abbrev xmlns:xlink="http://www.w3.org/1999/xlink" xlink:title="metatarsus" id="ABBRID0EA4CM" xlink:type="simple">Mt</abbrev> with dark annulation at <abbrev xmlns:xlink="http://www.w3.org/1999/xlink" xlink:title="tibia" id="ABBRID0EE4CM" xlink:type="simple">Ti</abbrev>-<abbrev xmlns:xlink="http://www.w3.org/1999/xlink" xlink:title="metatarsus" id="ABBRID0EI4CM" xlink:type="simple">Mt</abbrev> joint, slightly dusky at <abbrev xmlns:xlink="http://www.w3.org/1999/xlink" xlink:title="metatarsus" id="ABBRID0EM4CM" xlink:type="simple">Mt</abbrev>-<abbrev xmlns:xlink="http://www.w3.org/1999/xlink" xlink:title="tarsus" id="ABBRID0EQ4CM" xlink:type="simple">Ta</abbrev> joint; spination leg I <abbrev xmlns:xlink="http://www.w3.org/1999/xlink" xlink:title="femur" id="ABBRID0EU4CM" xlink:type="simple">Fm</abbrev> d 1-1-1, <abbrev xmlns:xlink="http://www.w3.org/1999/xlink" xlink:title="prolateral" id="ABBRID0EY4CM" xlink:type="simple">pr</abbrev> 1-1-0, <abbrev xmlns:xlink="http://www.w3.org/1999/xlink" xlink:title="tibia" id="ABBRID0E34CM" xlink:type="simple">Ti</abbrev> v 2-2-2-2-2, <abbrev xmlns:xlink="http://www.w3.org/1999/xlink" xlink:title="prolateral" id="ABBRID0EA5CM" xlink:type="simple">pr</abbrev> 0-0-1, <abbrev xmlns:xlink="http://www.w3.org/1999/xlink" xlink:title="retrolateral" id="ABBRID0EE5CM" xlink:type="simple">rl</abbrev> 0-0-1, <abbrev xmlns:xlink="http://www.w3.org/1999/xlink" xlink:title="metatarsus" id="ABBRID0EI5CM" xlink:type="simple">Mt</abbrev> v 2-2-2; leg II <abbrev xmlns:xlink="http://www.w3.org/1999/xlink" xlink:title="femur" id="ABBRID0EM5CM" xlink:type="simple">Fm</abbrev> d 1-1-1, <abbrev xmlns:xlink="http://www.w3.org/1999/xlink" xlink:title="tibia" id="ABBRID0EQ5CM" xlink:type="simple">Ti</abbrev> v 2-2-2-2, <abbrev xmlns:xlink="http://www.w3.org/1999/xlink" xlink:title="metatarsus" id="ABBRID0EU5CM" xlink:type="simple">Mt</abbrev> v 2-2-2 (leg regrown); leg III <abbrev xmlns:xlink="http://www.w3.org/1999/xlink" xlink:title="femur" id="ABBRID0EY5CM" xlink:type="simple">Fm</abbrev> d 1-1-1 (leg regrown); leg IV <abbrev xmlns:xlink="http://www.w3.org/1999/xlink" xlink:title="femur" id="ABBRID0E35CM" xlink:type="simple">Fm</abbrev> d 1-1-1, <abbrev xmlns:xlink="http://www.w3.org/1999/xlink" xlink:title="retrolateral" id="ABBRID0EA6CM" xlink:type="simple">rl</abbrev> 0-1-1, <abbrev xmlns:xlink="http://www.w3.org/1999/xlink" xlink:title="tibia" id="ABBRID0EE6CM" xlink:type="simple">Ti</abbrev> v 2-2, <abbrev xmlns:xlink="http://www.w3.org/1999/xlink" xlink:title="prolateral" id="ABBRID0EI6CM" xlink:type="simple">pr</abbrev> 2-2, <abbrev xmlns:xlink="http://www.w3.org/1999/xlink" xlink:title="retrolateral" id="ABBRID0EM6CM" xlink:type="simple">rl</abbrev> 1-1, <abbrev xmlns:xlink="http://www.w3.org/1999/xlink" xlink:title="metatarsus" id="ABBRID0EQ6CM" xlink:type="simple">Mt</abbrev> v 2-2; leg formula 4132; measurements leg I 13.91 (3.82, 1.28, 3.76, 3.51, 1.56); leg II 11.79 (3.64, 1.06, 3.63, 2.51, 0.96); leg III 13.80 (3.42, 1.16, 3.94, 4.08, 1.20); leg IV 13.93 (3.88, 1.44, 4.08, 3.39, 1.14). Palp: spination <abbrev xmlns:xlink="http://www.w3.org/1999/xlink" xlink:title="femur" id="ABBRID0EU6CM" xlink:type="simple">Fm</abbrev> d 0-1-2; 2.91 (1.20, 0.49, 0.51, 0.71); dRTA long, pointed, prolaterally, connected to vRTA via keel, keel jagged, teeth seen in v and <abbrev xmlns:xlink="http://www.w3.org/1999/xlink" xlink:title="retrolateral" id="ABBRID0EY6CM" xlink:type="simple">rl</abbrev> views (Fig. <xref ref-type="fig" rid="F29">22B, C</xref>), vRTA in v view long, narrow, arched prolaterally; <abbrev xmlns:xlink="http://www.w3.org/1999/xlink" xlink:title="retrobasal cymbial process" id="ABBRID0EAADM" xlink:type="simple">rbcp</abbrev> smallish; <abbrev xmlns:xlink="http://www.w3.org/1999/xlink" xlink:title="cymbium" id="ABBRID0EEADM" xlink:type="simple">Cy</abbrev> triangular; C crescent shaped prolaterally, with short hook anteriorly, extends just beyond <abbrev xmlns:xlink="http://www.w3.org/1999/xlink" xlink:title="medial part of the conductor" id="ABBRID0EIADM" xlink:type="simple">mpc</abbrev>, with <abbrev xmlns:xlink="http://www.w3.org/1999/xlink" xlink:title="conductor sheath" id="ABBRID0EMADM" xlink:type="simple">CS</abbrev>, <abbrev xmlns:xlink="http://www.w3.org/1999/xlink" xlink:title="tegular sheath" id="ABBRID0EQADM" xlink:type="simple">TS</abbrev> around <abbrev xmlns:xlink="http://www.w3.org/1999/xlink" xlink:title="conductor sheath" id="ABBRID0EUADM" xlink:type="simple">CS</abbrev> (Fig. <xref ref-type="fig" rid="F29">22A, C</xref>); E hook shaped, arises from medium-sized <abbrev xmlns:xlink="http://www.w3.org/1999/xlink" xlink:title="tegular lobe" id="ABBRID0E3ADM" xlink:type="simple">TL</abbrev> with a slightly plicate extension on anterior margin, begins at approximately 6 o’clock, ends at approximately 12 o’clock, closer to middle of bulb than following edge of <abbrev xmlns:xlink="http://www.w3.org/1999/xlink" xlink:title="cymbium" id="ABBRID0EABDM" xlink:type="simple">Cy</abbrev>; <abbrev xmlns:xlink="http://www.w3.org/1999/xlink" xlink:title="median apophysis" id="ABBRID0EEBDM" xlink:type="simple">MA</abbrev> only lightly sclerotized basally, sclerotized distally, base quadrangular with long, narrow branch (Fig. <xref ref-type="fig" rid="F29">22B, C</xref>).</p></tp:treatment-sec><tp:treatment-sec sec-type="etymology" id="SECID0EMBDM"><title>Etymology.</title><p>This species is named after Jordan DeJong, world’s best selenopid finder/collector (and a darn good gecko spotter). Noun in the genitive case.</p></tp:treatment-sec><tp:treatment-sec sec-type="distribution" id="SECID0ERBDM"><title>Distribution.</title><p>Known from only the type locality, RAAF Boab Quarry, Kimberley region, Western Australia (Map <xref ref-type="fig" rid="F23">7</xref>).</p></tp:treatment-sec><tp:treatment-sec sec-type="natural history" id="SECID0E2BDM"><title>Natural history.</title><p><italic><tp:taxon-name><tp:taxon-name-part taxon-name-part-type="genus" reg="Karaops">Karaops</tp:taxon-name-part><tp:taxon-name-part taxon-name-part-type="species" reg="dejongi">dejongi</tp:taxon-name-part></tp:taxon-name></italic> sp. nov. is found in the Fitzroy Trough subregion of the Dampierland bioregion. The climate is semi-arid with summer rainfall. Vegetation includes woodlands of pindan, boab, and eucalypts, with some rainforest patches and hummock grassland (<xref ref-type="bibr" rid="B25">Graham 2001c</xref>). Penultimate males and females were collected in May, reaching maturity in June and September, respectively, the cooler, drier times of the year (Suppl. material <xref ref-type="supplementary-material" rid="S2">2</xref>: tables S1, S7).</p></tp:treatment-sec><tp:treatment-sec sec-type="discussion" id="SECID0EUCDM"><title>Discussion.</title><p>According to <abbrev xmlns:xlink="http://www.w3.org/1999/xlink" xlink:title="The Interim Biogeographic Regionalisation of Australia" id="ABBRID0E1CDM" xlink:type="simple">IBRA</abbrev>, the area is experiencing a loss of species and turnover due to changes in vegetation structure (<xref ref-type="bibr" rid="B25">Graham 2001c</xref>).</p></tp:treatment-sec><tp:treatment-sec><!--Section generated to contain objects referenced in tp:taxon-treatment.--><fig id="F25" position="float" orientation="portrait"><object-id xmlns:xlink="http://www.w3.org/1999/xlink" content-type="doi" xlink:type="simple">10.3897/zookeys.1150.93760.figure18</object-id><object-id xmlns:xlink="http://www.w3.org/1999/xlink" content-type="arpha" xlink:type="simple">5B85AB37-66F7-5307-9D8B-9DB9FE235D17</object-id><label>Figure 18.</label><caption><p>Members of the Kimberley species group <bold>A</bold><italic><tp:taxon-name><tp:taxon-name-part taxon-name-part-type="genus" reg="Karaops">Karaops</tp:taxon-name-part></tp:taxon-name></italic> sp., Keep River National Park, Northern Territory (sel_1315, <named-content xmlns:xlink="http://www.w3.org/1999/xlink" content-type="dwc:institutional_code" xlink:title="Museum and Art Gallery of the Northern Territory" xlink:href="http://grbio.org/institution/museum-and-art-gallery-northern-territory" xlink:type="simple">MAGNT</named-content> A004871) <bold>B</bold> habitat, Keep River National Park, Northern Territory <bold>C</bold><italic><tp:taxon-name><tp:taxon-name-part taxon-name-part-type="genus" reg="Karaops">Karaops</tp:taxon-name-part><tp:taxon-name-part taxon-name-part-type="species" reg="keithlongbottomi">keithlongbottomi</tp:taxon-name-part></tp:taxon-name></italic>, holotype male, Drysdale River Station, Western Australia (<named-content xmlns:xlink="http://www.w3.org/1999/xlink" content-type="dwc:institutional_code" xlink:title="Western Australian Museum" xlink:href="http://grbio.org/institution/western-australian-museum" xlink:type="simple">WAM</named-content> T55002) <bold>D</bold><italic><tp:taxon-name><tp:taxon-name-part taxon-name-part-type="genus" reg="Karaops">Karaops</tp:taxon-name-part><tp:taxon-name-part taxon-name-part-type="species" reg="keithlongbottomi">keithlongbottomi</tp:taxon-name-part></tp:taxon-name></italic>, palp, dorsal, Bujani (Little Merten’s Falls), Mitchell River National Park, Western Australia (sel_1244, <named-content xmlns:xlink="http://www.w3.org/1999/xlink" content-type="dwc:institutional_code" xlink:title="Western Australian Museum" xlink:href="http://grbio.org/institution/western-australian-museum" xlink:type="simple">WAM</named-content> T155620) <bold>E</bold><italic><tp:taxon-name><tp:taxon-name-part taxon-name-part-type="genus" reg="Karaops">Karaops</tp:taxon-name-part><tp:taxon-name-part taxon-name-part-type="species" reg="keithlongbottomi">keithlongbottomi</tp:taxon-name-part></tp:taxon-name></italic>, holotype male, palp, dorsal, Drysdale River Station, Western Australia (<named-content xmlns:xlink="http://www.w3.org/1999/xlink" content-type="dwc:institutional_code" xlink:title="Western Australian Museum" xlink:href="http://grbio.org/institution/western-australian-museum" xlink:type="simple">WAM</named-content> T55002) <bold>F</bold><italic><tp:taxon-name><tp:taxon-name-part taxon-name-part-type="genus" reg="Karaops">Karaops</tp:taxon-name-part><tp:taxon-name-part taxon-name-part-type="species" reg="dejongi">dejongi</tp:taxon-name-part></tp:taxon-name></italic> sp. nov., holotype female, RAAF Boab Quarry, Western Australia (sel_1273, <named-content xmlns:xlink="http://www.w3.org/1999/xlink" content-type="dwc:institutional_code" xlink:title="Western Australian Museum" xlink:href="http://grbio.org/institution/western-australian-museum" xlink:type="simple">WAM</named-content> T155649) <bold>G</bold><italic><tp:taxon-name><tp:taxon-name-part taxon-name-part-type="genus" reg="Karaops">Karaops</tp:taxon-name-part><tp:taxon-name-part taxon-name-part-type="species" reg="umiida">umiida</tp:taxon-name-part></tp:taxon-name></italic>, holotype female, Irvine Island, Western Australia (<named-content xmlns:xlink="http://www.w3.org/1999/xlink" content-type="dwc:institutional_code" xlink:title="Western Australian Museum" xlink:href="http://grbio.org/institution/western-australian-museum" xlink:type="simple">WAM</named-content> T110393) <bold>H</bold> habitat, Keep River National Park, Northern Territory <bold>I</bold><italic><tp:taxon-name><tp:taxon-name-part taxon-name-part-type="genus" reg="Karaops">Karaops</tp:taxon-name-part><tp:taxon-name-part taxon-name-part-type="species" reg="keithlongbottomi">keithlongbottomi</tp:taxon-name-part></tp:taxon-name></italic>, Bujani (Little Merten’s Falls), Mitchell River National Park, Western Australia (sel_1244 <named-content xmlns:xlink="http://www.w3.org/1999/xlink" content-type="dwc:institutional_code" xlink:title="Western Australian Museum" xlink:href="http://grbio.org/institution/western-australian-museum" xlink:type="simple">WAM</named-content> T155620) <bold>J</bold> same, face showing marks on chelicerae. Scale bars: 0.5 mm (<bold>D, E</bold>); 1 mm (<bold>A, C, F, J</bold>); 5 mm (<bold>G, I</bold>).</p></caption><graphic xmlns:xlink="http://www.w3.org/1999/xlink" xlink:href="zookeys-1150-001_article-93760__-g025.jpg" position="float" orientation="portrait" xlink:type="simple" id="oo_816405.jpg"><uri content-type="original_file" xlink:type="simple">https://binary.pensoft.net/fig/816405</uri></graphic></fig><fig id="F26" position="float" orientation="portrait"><object-id xmlns:xlink="http://www.w3.org/1999/xlink" content-type="doi" xlink:type="simple">10.3897/zookeys.1150.93760.figure19</object-id><object-id xmlns:xlink="http://www.w3.org/1999/xlink" content-type="arpha" xlink:type="simple">E635E01F-8486-577B-80CA-1AA8220B26B5</object-id><label>Figure 19.</label><caption><p>Members of the Kimberley species group <bold>A</bold><italic><tp:taxon-name><tp:taxon-name-part taxon-name-part-type="genus" reg="Karaops">Karaops</tp:taxon-name-part><tp:taxon-name-part taxon-name-part-type="species" reg="keithlongbottomi">keithlongbottomi</tp:taxon-name-part></tp:taxon-name></italic>, palp, ventral, Bujani (Little Merten’s Falls), Mitchell River National Park, Western Australia (sel_1244, <named-content xmlns:xlink="http://www.w3.org/1999/xlink" content-type="dwc:institutional_code" xlink:title="Western Australian Museum" xlink:href="http://grbio.org/institution/western-australian-museum" xlink:type="simple">WAM</named-content> T155620) <bold>B</bold> same, retrolateral <bold>C</bold><italic><tp:taxon-name><tp:taxon-name-part taxon-name-part-type="genus" reg="Karaops">Karaops</tp:taxon-name-part></tp:taxon-name></italic> sp., Mimbi Caves, Western Australia (sel_1276, <named-content xmlns:xlink="http://www.w3.org/1999/xlink" content-type="dwc:institutional_code" xlink:title="Western Australian Museum" xlink:href="http://grbio.org/institution/western-australian-museum" xlink:type="simple">WAM</named-content> T155652) <bold>D</bold><italic><tp:taxon-name><tp:taxon-name-part taxon-name-part-type="genus" reg="Karaops">Karaops</tp:taxon-name-part><tp:taxon-name-part taxon-name-part-type="species" reg="dejongi">dejongi</tp:taxon-name-part></tp:taxon-name></italic> sp. nov., paratype male, RAAF Boab Quarry, Western Australia (sel_1272, <named-content xmlns:xlink="http://www.w3.org/1999/xlink" content-type="dwc:institutional_code" xlink:title="Western Australian Museum" xlink:href="http://grbio.org/institution/western-australian-museum" xlink:type="simple">WAM</named-content> T155648) <bold>E</bold><italic><tp:taxon-name><tp:taxon-name-part taxon-name-part-type="genus" reg="Karaops">Karaops</tp:taxon-name-part></tp:taxon-name></italic> sp., Geike Gorge, Western Australia (sel_1267, <named-content xmlns:xlink="http://www.w3.org/1999/xlink" content-type="dwc:institutional_code" xlink:title="Western Australian Museum" xlink:href="http://grbio.org/institution/western-australian-museum" xlink:type="simple">WAM</named-content> T155643) <bold>F</bold> habitat, Mimbi Caves, Western Australia. Scale bars: 0.5 mm (<bold>A, B</bold>); 1 mm (<bold>C–E</bold>).</p></caption><graphic xmlns:xlink="http://www.w3.org/1999/xlink" xlink:href="zookeys-1150-001_article-93760__-g026.jpg" position="float" orientation="portrait" xlink:type="simple" id="oo_816406.jpg"><uri content-type="original_file" xlink:type="simple">https://binary.pensoft.net/fig/816406</uri></graphic></fig><fig id="F3" position="float" orientation="portrait"><object-id xmlns:xlink="http://www.w3.org/1999/xlink" content-type="doi" xlink:type="simple">10.3897/zookeys.1150.93760.map1</object-id><object-id xmlns:xlink="http://www.w3.org/1999/xlink" content-type="arpha" xlink:type="simple">AF4A80F7-23C4-56EA-9599-EF3E21DB9294</object-id><label>Map 1.</label><caption><p>Map of Australia showing areas that are expanded in subsequent figures. <abbrev xmlns:xlink="http://www.w3.org/1999/xlink" xlink:title="copulatory duct" id="ABBRID0EMKBK" xlink:type="simple">CD</abbrev> = Central Desert group, D = <italic><tp:taxon-name><tp:taxon-name-part taxon-name-part-type="genus" reg="Karaops"/><tp:taxon-name-part taxon-name-part-type="species" reg="dawara">dawara</tp:taxon-name-part></tp:taxon-name></italic> group, F = <italic><tp:taxon-name><tp:taxon-name-part taxon-name-part-type="genus" reg="Karaops"/><tp:taxon-name-part taxon-name-part-type="species" reg="francesae">francesae</tp:taxon-name-part></tp:taxon-name></italic> group, K = Kimberley group, UA = species that are not assigned to a group, PG = Pilbara-Gascoyne group.</p></caption><graphic xmlns:xlink="http://www.w3.org/1999/xlink" xlink:href="zookeys-1150-001_article-93760__-g003.jpg" position="float" orientation="portrait" xlink:type="simple" id="oo_816383.jpg"><uri content-type="original_file" xlink:type="simple">https://binary.pensoft.net/fig/816383</uri></graphic></fig><fig id="F23" position="float" orientation="portrait"><object-id xmlns:xlink="http://www.w3.org/1999/xlink" content-type="doi" xlink:type="simple">10.3897/zookeys.1150.93760.map7</object-id><object-id xmlns:xlink="http://www.w3.org/1999/xlink" content-type="arpha" xlink:type="simple">04447256-9D2F-5720-8666-EAF4FB7C859F</object-id><label>Map 7.</label><caption><p>Species of the Kimberley species group. Diamonds (juveniles): light purple = Mimbi Caves; blue = Geike Gorge, green = Adcock Gorge, teal = Augustus Island, pink = Little Mertens Falls, yellow = Emma Gorge, orange = Kelly’s Knob, red = Keep River National Park; Circles: green = <italic><tp:taxon-name><tp:taxon-name-part taxon-name-part-type="genus" reg="Karaops">Karaops</tp:taxon-name-part><tp:taxon-name-part taxon-name-part-type="species" reg="dejongi">dejongi</tp:taxon-name-part></tp:taxon-name></italic> sp. nov., blue = <italic><tp:taxon-name><tp:taxon-name-part taxon-name-part-type="genus" reg="Karaops">Karaops</tp:taxon-name-part><tp:taxon-name-part taxon-name-part-type="species" reg="jenniferae">jenniferae</tp:taxon-name-part></tp:taxon-name></italic>, red = <italic><tp:taxon-name><tp:taxon-name-part taxon-name-part-type="genus" reg="Karaops">Karaops</tp:taxon-name-part><tp:taxon-name-part taxon-name-part-type="species" reg="dalmanyi">dalmanyi</tp:taxon-name-part></tp:taxon-name></italic> sp. nov., purple = <italic><tp:taxon-name><tp:taxon-name-part taxon-name-part-type="genus" reg="Karaops">Karaops</tp:taxon-name-part></tp:taxon-name></italic> sp. adult male (will be described in subsequent publication), white = <italic><tp:taxon-name><tp:taxon-name-part taxon-name-part-type="genus" reg="Karaops">Karaops</tp:taxon-name-part><tp:taxon-name-part taxon-name-part-type="species" reg="conilurus">conilurus</tp:taxon-name-part></tp:taxon-name></italic> sp. nov., pink = <italic><tp:taxon-name><tp:taxon-name-part taxon-name-part-type="genus" reg="Karaops">Karaops</tp:taxon-name-part><tp:taxon-name-part taxon-name-part-type="species" reg="umiida">umiida</tp:taxon-name-part></tp:taxon-name></italic>, yellow = <italic><tp:taxon-name><tp:taxon-name-part taxon-name-part-type="genus" reg="Karaops">Karaops</tp:taxon-name-part><tp:taxon-name-part taxon-name-part-type="species" reg="alanlongbottomi">alanlongbottomi</tp:taxon-name-part></tp:taxon-name></italic>, teal = <italic><tp:taxon-name><tp:taxon-name-part taxon-name-part-type="genus" reg="Karaops">Karaops</tp:taxon-name-part><tp:taxon-name-part taxon-name-part-type="species" reg="keithlongbottomi">keithlongbottomi</tp:taxon-name-part></tp:taxon-name></italic>, mauve = <italic><tp:taxon-name><tp:taxon-name-part taxon-name-part-type="genus" reg="Karaops">Karaops</tp:taxon-name-part><tp:taxon-name-part taxon-name-part-type="species" reg="larryoo">larryoo</tp:taxon-name-part></tp:taxon-name></italic>, orange = <italic><tp:taxon-name><tp:taxon-name-part taxon-name-part-type="genus" reg="Karaops">Karaops</tp:taxon-name-part><tp:taxon-name-part taxon-name-part-type="species" reg="garyodwyeri">garyodwyeri</tp:taxon-name-part></tp:taxon-name></italic> sp. nov., black = <italic><tp:taxon-name><tp:taxon-name-part taxon-name-part-type="genus" reg="Karaops">Karaops</tp:taxon-name-part><tp:taxon-name-part taxon-name-part-type="species" reg="malumbu">malumbu</tp:taxon-name-part></tp:taxon-name></italic> sp. nov. Juveniles are treated as distinct species based on molecular data.</p></caption><graphic xmlns:xlink="http://www.w3.org/1999/xlink" xlink:href="zookeys-1150-001_article-93760__-g023.jpg" position="float" orientation="portrait" xlink:type="simple" id="oo_816403.jpg"><uri content-type="original_file" xlink:type="simple">https://binary.pensoft.net/fig/816403</uri></graphic></fig><supplementary-material xmlns:xlink="http://www.w3.org/1999/xlink" id="S2" position="float" orientation="portrait" xlink:type="simple"><object-id content-type="doi" xlink:type="simple">10.3897/zookeys.1150.93760.suppl2</object-id><object-id content-type="zenodo_dep_id" xlink:type="simple">7687713</object-id><object-id content-type="arpha" xlink:type="simple">EF0E359C-25FC-59E2-9D4F-BF09392EAC72</object-id><label>Supplementary material 2</label><caption><p>These data provide information related to the possible times of the year that adults of a species may be found in a particular region or subregion as determined by the <abbrev xlink:title="The Interim Biogeographic Regionalisation of Australia" id="ABBRID0EK2HO" xlink:type="simple">IBRA</abbrev></p></caption><statement content-type="dataType"><label>Data type</label><p>tables (word file)</p></statement><statement content-type="notes"><label>Explanation note</label><p>Information related to the possible times of the year that adults of a species may be found in a particular region or subregion as determined by the <abbrev xlink:title="The Interim Biogeographic Regionalisation of Australia" id="ABBRID0ES2HO" xlink:type="simple">IBRA</abbrev>. <italic><tp:taxon-name><tp:taxon-name-part taxon-name-part-type="genus" reg="Karaops">Karaops</tp:taxon-name-part><tp:taxon-name-part taxon-name-part-type="species" reg="nitmiluk">nitmiluk</tp:taxon-name-part></tp:taxon-name></italic> sp. nov., <italic><tp:taxon-name><tp:taxon-name-part taxon-name-part-type="genus" reg="Karaops">Karaops</tp:taxon-name-part><tp:taxon-name-part taxon-name-part-type="species" reg="jawayway">jawayway</tp:taxon-name-part></tp:taxon-name></italic> sp. nov., <italic><tp:taxon-name><tp:taxon-name-part taxon-name-part-type="genus" reg="Karaops">Karaops</tp:taxon-name-part><tp:taxon-name-part taxon-name-part-type="species" reg="yumbu">yumbu</tp:taxon-name-part></tp:taxon-name></italic> – Tanami, <italic><tp:taxon-name><tp:taxon-name-part taxon-name-part-type="genus" reg="Karaops">Karaops</tp:taxon-name-part><tp:taxon-name-part taxon-name-part-type="species" reg="yumbu">yumbu</tp:taxon-name-part></tp:taxon-name></italic> – O Victoria Plain, <italic><tp:taxon-name><tp:taxon-name-part taxon-name-part-type="genus" reg="Karaops">Karaops</tp:taxon-name-part><tp:taxon-name-part taxon-name-part-type="species" reg="keithlongbottomi">keithlongbottomi</tp:taxon-name-part></tp:taxon-name></italic>, <italic><tp:taxon-name><tp:taxon-name-part taxon-name-part-type="genus" reg="Karaops">Karaops</tp:taxon-name-part><tp:taxon-name-part taxon-name-part-type="species" reg="dejongi">dejongi</tp:taxon-name-part></tp:taxon-name></italic> sp. nov., <italic><tp:taxon-name><tp:taxon-name-part taxon-name-part-type="genus" reg="Karaops">Karaops</tp:taxon-name-part><tp:taxon-name-part taxon-name-part-type="species" reg="dalmanyi">dalmanyi</tp:taxon-name-part></tp:taxon-name></italic> sp. nov., <italic><tp:taxon-name><tp:taxon-name-part taxon-name-part-type="genus" reg="Karaops">Karaops</tp:taxon-name-part><tp:taxon-name-part taxon-name-part-type="species" reg="jenniferae">jenniferae</tp:taxon-name-part></tp:taxon-name></italic>, <italic><tp:taxon-name><tp:taxon-name-part taxon-name-part-type="genus" reg="Karaops">Karaops</tp:taxon-name-part><tp:taxon-name-part taxon-name-part-type="species" reg="malumbu">malumbu</tp:taxon-name-part></tp:taxon-name></italic> sp. nov., <italic><tp:taxon-name><tp:taxon-name-part taxon-name-part-type="genus" reg="Karaops">Karaops</tp:taxon-name-part><tp:taxon-name-part taxon-name-part-type="species" reg="garyodwyeri">garyodwyeri</tp:taxon-name-part></tp:taxon-name></italic> sp. nov., <italic><tp:taxon-name><tp:taxon-name-part taxon-name-part-type="genus" reg="Karaops">Karaops</tp:taxon-name-part><tp:taxon-name-part taxon-name-part-type="species" reg="yumbubaarnji">yumbubaarnji</tp:taxon-name-part></tp:taxon-name></italic> sp. nov., <italic><tp:taxon-name><tp:taxon-name-part taxon-name-part-type="genus" reg="Karaops">Karaops</tp:taxon-name-part><tp:taxon-name-part taxon-name-part-type="species" reg="kennerleyorum">kennerleyorum</tp:taxon-name-part></tp:taxon-name></italic> sp. nov., <italic><tp:taxon-name><tp:taxon-name-part taxon-name-part-type="genus" reg="Karaops">Karaops</tp:taxon-name-part><tp:taxon-name-part taxon-name-part-type="species" reg="markharveyi">markharveyi</tp:taxon-name-part></tp:taxon-name></italic> sp. nov., <italic><tp:taxon-name><tp:taxon-name-part taxon-name-part-type="genus" reg="Karaops">Karaops</tp:taxon-name-part><tp:taxon-name-part taxon-name-part-type="species" reg="badgeradda">badgeradda</tp:taxon-name-part></tp:taxon-name></italic>, <italic><tp:taxon-name><tp:taxon-name-part taxon-name-part-type="genus" reg="Karaops">Karaops</tp:taxon-name-part><tp:taxon-name-part taxon-name-part-type="species" reg="joehaeneri">joehaeneri</tp:taxon-name-part></tp:taxon-name></italic> sp. nov., <italic><tp:taxon-name><tp:taxon-name-part taxon-name-part-type="genus" reg="Karaops">Karaops</tp:taxon-name-part><tp:taxon-name-part taxon-name-part-type="species" reg="morganoconnelli">morganoconnelli</tp:taxon-name-part></tp:taxon-name></italic> sp. nov., <italic><tp:taxon-name><tp:taxon-name-part taxon-name-part-type="genus" reg="Karaops">Karaops</tp:taxon-name-part><tp:taxon-name-part taxon-name-part-type="species" reg="nyangumarta">nyangumarta</tp:taxon-name-part></tp:taxon-name></italic> sp. nov., <italic><tp:taxon-name><tp:taxon-name-part taxon-name-part-type="genus" reg="Karaops">Karaops</tp:taxon-name-part><tp:taxon-name-part taxon-name-part-type="species" reg="nyiyaparli">nyiyaparli</tp:taxon-name-part></tp:taxon-name></italic>, <italic><tp:taxon-name><tp:taxon-name-part taxon-name-part-type="genus" reg="Karaops">Karaops</tp:taxon-name-part><tp:taxon-name-part taxon-name-part-type="species" reg="durrantorum">durrantorum</tp:taxon-name-part></tp:taxon-name></italic> sp. nov., <italic><tp:taxon-name><tp:taxon-name-part taxon-name-part-type="genus" reg="Karaops">Karaops</tp:taxon-name-part><tp:taxon-name-part taxon-name-part-type="species" reg="banyjima">banyjima</tp:taxon-name-part></tp:taxon-name></italic>.</p></statement><media xlink:href="zookeys-1150-001_article-93760__-s002.docx" mimetype="application" mime-subtype="vnd.openxmlformats-officedocument.wordprocessingml.document" position="float" orientation="portrait" xlink:type="simple" id="oo_816464.docx"><uri content-type="original_file" xlink:type="simple">https://binary.pensoft.net/file/816464</uri></media><permissions><license xlink:type="simple"><license-p>This dataset is made available under the Open Database License (http://opendatacommons.org/licenses/odbl/1.0/). The Open Database License (ODbL) is a license agreement intended to allow users to freely share, modify, and use this Dataset while maintaining this same freedom for others, provided that the original source and author(s) are credited.</license-p></license></permissions><attrib specific-use="authors">Sarah C. Crews</attrib></supplementary-material></tp:treatment-sec><ref-list><ref id="B25"><mixed-citation xmlns:xlink="http://www.w3.org/1999/xlink" xlink:type="simple"><person-group><name name-style="western"><surname>Graham</surname><given-names>G</given-names></name></person-group> (<year>2001c</year>) Dampierland 1 (DL1 – Fitzroy Trough subregion). In: Department of Conservation and Land Management A Biodiversity Audit of Western Australia’s 53 Biogeographic Subregions in 2002, 170–178. <ext-link xlink:href="https://www.dpaw.wa.gov.au/images/documents/about/science/projects/waaudit/dampierland01_p170-178.pdf" ext-link-type="uri" xlink:type="simple">https://www.dpaw.wa.gov.au/images/documents/about/science/projects/waaudit/dampierland01_p170-178.pdf</ext-link></mixed-citation></ref></ref-list></tp:taxon-treatment>
