# Supplementary material for: ﻿But wait, there’s more! Descriptions of new species and undescribed sexes of flattie spiders (Araneae, Selenopidae, Karaops) from Australia
Source: Zookeys. 2023 Feb 27;1150:1–189. doi: 10.3897/zookeys.1150.93760 (PMC10208737; doi:10.3897/zookeys.1150.93760)
Supplement: XML Treatment for Karaops dalmanyi [file zookeys.1150.93760-treatment27.xml]

<!DOCTYPE tp:taxon-treatment
  PUBLIC "-//TaxonX//DTD Taxonomic Treatment Publishing DTD v0 20100105//EN" "tax-treatment-NSO.dtd">
<tp:taxon-treatment xmlns:tp="http://www.plazi.org/taxpub"><tp:treatment-meta><kwd-group><label>Taxon classification</label><kwd>
                <named-content content-type="kingdom">Animalia</named-content>
              </kwd><kwd>
                <named-content content-type="order">Araneae</named-content>
              </kwd><kwd>
                <named-content content-type="family">Selenopidae</named-content>
              </kwd></kwd-group><mixed-citation publication-type="journal"><person-group><name><surname>Crews</surname><given-names>Sarah C.</given-names></name></person-group><article-title>﻿But wait, there’s more! Descriptions of new species and undescribed sexes of flattie spiders (<tp:taxon-name><tp:taxon-name-part taxon-name-part-type="order">Araneae</tp:taxon-name-part></tp:taxon-name>, <tp:taxon-name><tp:taxon-name-part taxon-name-part-type="family">Selenopidae</tp:taxon-name-part></tp:taxon-name>, <italic><tp:taxon-name><tp:taxon-name-part taxon-name-part-type="genus" reg="Karaops">Karaops</tp:taxon-name-part></tp:taxon-name></italic>) from Australia</article-title><source>Zookeys</source><day>27</day><month>02</month><year>2023</year><volume>1150</volume><fpage>1</fpage><lpage>189</lpage><pub-id pub-id-type="doi">10.3897/zookeys.1150.93760</pub-id></mixed-citation></tp:treatment-meta><tp:nomenclature><label>﻿</label><tp:taxon-name>
              <object-id xmlns:xlink="http://www.w3.org/1999/xlink" content-type="arpha" xlink:type="simple">DB2B36B5-2037-58BB-AB7B-C88A87C7E361</object-id>
              <tp:taxon-name-part taxon-name-part-type="genus" reg="Karaops">Karaops</tp:taxon-name-part>
              <tp:taxon-name-part taxon-name-part-type="species" reg="dalmanyi">dalmanyi</tp:taxon-name-part>
              <object-id xmlns:xlink="http://www.w3.org/1999/xlink" content-type="zoobank" xlink:type="simple">https://zoobank.org/421A1161-15FF-4C1B-BAD1-48B429F74DB5</object-id>
            </tp:taxon-name><tp:taxon-status xmlns:xlink="http://www.w3.org/1999/xlink" xlink:type="simple">sp. nov.</tp:taxon-status><xref ref-type="fig" rid="F29">Figs 22D, E</xref><xref ref-type="fig" rid="F30">, 23A–C</xref><xref ref-type="fig" rid="F31">, 24A–C</xref><xref ref-type="fig" rid="F32">, 25A–F</xref><xref ref-type="fig" rid="F33">, 26A–C</xref><xref ref-type="fig" rid="F34">, 27A, B, E, F</xref><xref ref-type="fig" rid="F3">, Maps 1</xref><xref ref-type="fig" rid="F23">, 7</xref></tp:nomenclature><tp:treatment-sec sec-type="material" id="SECID0E3LDM"><title>Material examined.</title><p><bold><italic>Holotype</italic></bold>: Western Australia • ♀; Dalmanyi (Bell Gorge), vic. Dulundi (Silent Grove) Campground, 8 km from Imintji Roadhouse; <named-content xmlns:xlink="http://www.w3.org/1999/xlink" content-type="dwc:verbatimCoordinates" xlink:type="simple"><named-content content-type="geo-json" specific-use="{&#34;type&#34;:&#34;Point&#34;,&#34;coordinates&#34;:[125.207036,-16.999522]}" id="NCID0EKMDM" xlink:type="simple">16°59'58.28"S, 125°12'25.33"E</named-content></named-content>; ~ 319 m; 20 May 2016; S. Crews, J. DeJong leg.; on rocks and a tree at night in gorge; sel_1236; (<named-content xmlns:xlink="http://www.w3.org/1999/xlink" content-type="dwc:institutional_code" xlink:title="Western Australian Museum" xlink:href="http://grbio.org/institution/western-australian-museum" xlink:type="simple">WAM</named-content> T155612). <bold><italic>Paratype</italic></bold>: ♂ (reared in captivity); same data as previous; sel_1233; (<named-content xmlns:xlink="http://www.w3.org/1999/xlink" content-type="dwc:institutional_code" xlink:title="Western Australian Museum" xlink:href="http://grbio.org/institution/western-australian-museum" xlink:type="simple">WAM</named-content> T155609). <bold>Other material examined</bold>: 2 ♂ (reared in captivity), 2 imm.; same data as previous; sel_1234–1235, 1237–1238; (<named-content xmlns:xlink="http://www.w3.org/1999/xlink" content-type="dwc:institutional_code" xlink:title="Western Australian Museum" xlink:href="http://grbio.org/institution/western-australian-museum" xlink:type="simple">WAM</named-content> T155610–T155611, T155613–T155614).</p></tp:treatment-sec><tp:treatment-sec sec-type="diagnosis" id="SECID0ECNDM"><title>Diagnosis.</title><p>The female of <italic><tp:taxon-name><tp:taxon-name-part taxon-name-part-type="genus" reg="Karaops">Karaops</tp:taxon-name-part><tp:taxon-name-part taxon-name-part-type="species" reg="dalmanyi">dalmanyi</tp:taxon-name-part></tp:taxon-name></italic> sp. nov. (Figs <xref ref-type="fig" rid="F30">23C</xref>, <xref ref-type="fig" rid="F31">24A</xref>) can be distinguished from the other species in the Kimberley group by the genitalia. In dorsal view, the atrium that leads to the copulatory ducts narrows, then widens, leading to the spermathecae and accessory bulbs. The atrium extends anteriorly beyond the accessory bulbs (Fig. <xref ref-type="fig" rid="F30">23A, B</xref>). In all other species, the sides of the atrium are straight or only widen, and the atrium does not extend anteriorly beyond the accessory bulbs.</p><fig id="F31" position="float" orientation="portrait"><object-id xmlns:xlink="http://www.w3.org/1999/xlink" content-type="doi" xlink:type="simple">10.3897/zookeys.1150.93760.figure24</object-id><object-id xmlns:xlink="http://www.w3.org/1999/xlink" content-type="arpha" xlink:type="simple">71AB7FF0-1475-54EA-9F5A-1320283548D8</object-id><label>Figure 24.</label><caption><p><italic><tp:taxon-name><tp:taxon-name-part taxon-name-part-type="genus" reg="Karaops">Karaops</tp:taxon-name-part><tp:taxon-name-part taxon-name-part-type="species" reg="dalmanyi">dalmanyi</tp:taxon-name-part></tp:taxon-name></italic> sp. nov., Dalmanyi (Bell Gorge), Western Australia <bold>A</bold> adult female (photograph: J. DeJong) <bold>B</bold> same <bold>C</bold> Dalmanyi at night, type locality <bold>D</bold> holotype female (sel_1236, <named-content xmlns:xlink="http://www.w3.org/1999/xlink" content-type="dwc:institutional_code" xlink:title="Western Australian Museum" xlink:href="http://grbio.org/institution/western-australian-museum" xlink:type="simple">WAM</named-content> T155612) <bold>E</bold> on rocks at night. Scale bar: 2 mm.</p></caption><graphic xmlns:xlink="http://www.w3.org/1999/xlink" xlink:href="zookeys-1150-001_article-93760__-g031.jpg" position="float" orientation="portrait" xlink:type="simple" id="oo_816411.jpg"><uri content-type="original_file" xlink:type="simple">https://binary.pensoft.net/fig/816411</uri></graphic></fig><p>The male can be distinguished from the other members of the group except for <italic><tp:taxon-name><tp:taxon-name-part taxon-name-part-type="genus" reg="Karaops">Karaops</tp:taxon-name-part><tp:taxon-name-part taxon-name-part-type="species" reg="alanlongbottomi">alanlongbottomi</tp:taxon-name-part></tp:taxon-name></italic> by the conductor (Fig. <xref ref-type="fig" rid="F33">26B</xref>). The tip is extended toward the retrolateral side of the palp, beyond the medial part of the conductor. In <italic><tp:taxon-name><tp:taxon-name-part taxon-name-part-type="genus" reg="Karaops">K.</tp:taxon-name-part><tp:taxon-name-part taxon-name-part-type="species" reg="alanlongbottomi">alanlongbottomi</tp:taxon-name-part></tp:taxon-name></italic>, the median apophysis is small, the tegular lobe is small and located at ~ 3–4 o’clock, and the embolus follows the edge of the cymbium. In <italic><tp:taxon-name><tp:taxon-name-part taxon-name-part-type="genus" reg="Karaops">K.</tp:taxon-name-part><tp:taxon-name-part taxon-name-part-type="species" reg="dalmanyi">dalmanyi</tp:taxon-name-part></tp:taxon-name></italic> sp. nov., the median apophysis is large, the tegular lobe is not small and is located at 5–6 o’clock, and the embolus is more toward the middle than the edge of the cymbium.</p></tp:treatment-sec><tp:treatment-sec sec-type="description" id="SECID0ENQDM"><title>Description.</title><p><bold>Female</bold> (holotype). Total length 7.01. Carapace: length 3.90, width 4.39. Chelicerae: promargin with three teeth, retromargin with two teeth. Eyes: AER slightly recurved, PER recurved; diameters <abbrev xmlns:xlink="http://www.w3.org/1999/xlink" xlink:title="anterior median eye" id="ABBRID0EVQDM" xlink:type="simple">AME</abbrev> 0.15, <abbrev xmlns:xlink="http://www.w3.org/1999/xlink" xlink:title="anterior lateral eye" id="ABBRID0EZQDM" xlink:type="simple">ALE</abbrev> 0.11, <abbrev xmlns:xlink="http://www.w3.org/1999/xlink" xlink:title="posterior median eye" id="ABBRID0E4QDM" xlink:type="simple">PME</abbrev> 0.21, <abbrev xmlns:xlink="http://www.w3.org/1999/xlink" xlink:title="posterior lateral eye" id="ABBRID0EBRDM" xlink:type="simple">PLE</abbrev> 0.32; interdistances <abbrev xmlns:xlink="http://www.w3.org/1999/xlink" xlink:title="anterior median eye" id="ABBRID0EFRDM" xlink:type="simple">AME</abbrev>–<abbrev xmlns:xlink="http://www.w3.org/1999/xlink" xlink:title="posterior median eye" id="ABBRID0EJRDM" xlink:type="simple">PME</abbrev> 0.05, <abbrev xmlns:xlink="http://www.w3.org/1999/xlink" xlink:title="posterior median eye" id="ABBRID0ENRDM" xlink:type="simple">PME</abbrev>-<abbrev xmlns:xlink="http://www.w3.org/1999/xlink" xlink:title="posterior lateral eye" id="ABBRID0ERRDM" xlink:type="simple">PLE</abbrev> 0.16, <abbrev xmlns:xlink="http://www.w3.org/1999/xlink" xlink:title="anterior lateral eye" id="ABBRID0EVRDM" xlink:type="simple">ALE</abbrev>–<abbrev xmlns:xlink="http://www.w3.org/1999/xlink" xlink:title="posterior lateral eye" id="ABBRID0EZRDM" xlink:type="simple">PLE</abbrev> 0.29, <abbrev xmlns:xlink="http://www.w3.org/1999/xlink" xlink:title="posterior median eye" id="ABBRID0E4RDM" xlink:type="simple">PME</abbrev>–<abbrev xmlns:xlink="http://www.w3.org/1999/xlink" xlink:title="posterior median eye" id="ABBRID0EBSDM" xlink:type="simple">PME</abbrev> 0.88, <abbrev xmlns:xlink="http://www.w3.org/1999/xlink" xlink:title="anterior lateral eye" id="ABBRID0EFSDM" xlink:type="simple">ALE</abbrev>–<abbrev xmlns:xlink="http://www.w3.org/1999/xlink" xlink:title="anterior lateral eye" id="ABBRID0EJSDM" xlink:type="simple">ALE</abbrev> 1.37, <abbrev xmlns:xlink="http://www.w3.org/1999/xlink" xlink:title="anterior median eye" id="ABBRID0ENSDM" xlink:type="simple">AME</abbrev>–<abbrev xmlns:xlink="http://www.w3.org/1999/xlink" xlink:title="anterior median eye" id="ABBRID0ERSDM" xlink:type="simple">AME</abbrev> 0.43, <abbrev xmlns:xlink="http://www.w3.org/1999/xlink" xlink:title="posterior lateral eye" id="ABBRID0EVSDM" xlink:type="simple">PLE</abbrev>–<abbrev xmlns:xlink="http://www.w3.org/1999/xlink" xlink:title="posterior lateral eye" id="ABBRID0EZSDM" xlink:type="simple">PLE</abbrev> 1.70. Sternum: length 2.20, width 2.10. Abdomen: length 3.11, width 3.36. Color (in life Figs <xref ref-type="fig" rid="F30">23C</xref>, <xref ref-type="fig" rid="F31">24A, B</xref>/preserved Fig. <xref ref-type="fig" rid="F30">23D</xref>): Carapace: golden brown with two dark patches medially on either side of fovea/tan to orange, dark patches more orangish, not as distinct as in live animal, with short, thick, sparse but evenly distributed, pale and darker colored slender setae, setae around eyes. Chelicerae: yellowish white, paturon with a longitudinal, curved, dark mark anteriorly, like a little mustache/mark faded. Maxillae: yellowish white. Labium: orangish, pale distally. Sternum: yellowish white, with pale setae laterally, darker toward anterior. Abdomen: dorsally golden tan with dark spots anteriorly and laterally, not dark in cardiac area, two dark patches medially, chevrons posteriorly/orange-brown with black spots; ventrally yellowish gray. Spinnerets: anterior orange-tan, without marks. Legs: yellow, <abbrev xmlns:xlink="http://www.w3.org/1999/xlink" xlink:title="coxa" id="ABBRID0EJTDM" xlink:type="simple">Cx</abbrev>, <abbrev xmlns:xlink="http://www.w3.org/1999/xlink" xlink:title="trochanter" id="ABBRID0ENTDM" xlink:type="simple">Tr</abbrev> with dark marks prolaterally; <abbrev xmlns:xlink="http://www.w3.org/1999/xlink" xlink:title="femur" id="ABBRID0ERTDM" xlink:type="simple">Fm</abbrev> with dark flecks nearly connecting into full annulations, but not encircling entire leg, dark annulation at <abbrev xmlns:xlink="http://www.w3.org/1999/xlink" xlink:title="femur" id="ABBRID0EVTDM" xlink:type="simple">Fm</abbrev>-<abbrev xmlns:xlink="http://www.w3.org/1999/xlink" xlink:title="patella" id="ABBRID0EZTDM" xlink:type="simple">Pt</abbrev> joint, <abbrev xmlns:xlink="http://www.w3.org/1999/xlink" xlink:title="tibia" id="ABBRID0E4TDM" xlink:type="simple">Ti</abbrev> with dark annulation at <abbrev xmlns:xlink="http://www.w3.org/1999/xlink" xlink:title="patella" id="ABBRID0EBUDM" xlink:type="simple">Pt</abbrev>-<abbrev xmlns:xlink="http://www.w3.org/1999/xlink" xlink:title="tibia" id="ABBRID0EFUDM" xlink:type="simple">Ti</abbrev> joint, another distal to that, but not at joint, one at <abbrev xmlns:xlink="http://www.w3.org/1999/xlink" xlink:title="tibia" id="ABBRID0EJUDM" xlink:type="simple">Ti</abbrev>-<abbrev xmlns:xlink="http://www.w3.org/1999/xlink" xlink:title="metatarsus" id="ABBRID0ENUDM" xlink:type="simple">Mt</abbrev> joint, one at <abbrev xmlns:xlink="http://www.w3.org/1999/xlink" xlink:title="metatarsus" id="ABBRID0ERUDM" xlink:type="simple">Mt</abbrev>-<abbrev xmlns:xlink="http://www.w3.org/1999/xlink" xlink:title="tarsus" id="ABBRID0EVUDM" xlink:type="simple">Ta</abbrev> joint; <abbrev xmlns:xlink="http://www.w3.org/1999/xlink" xlink:title="tarsus" id="ABBRID0EZUDM" xlink:type="simple">Ta</abbrev> tip dark; macrosetae orangish basally, darker distally; spination leg I <abbrev xmlns:xlink="http://www.w3.org/1999/xlink" xlink:title="femur" id="ABBRID0E4UDM" xlink:type="simple">Fm</abbrev> d 1-1-1, <abbrev xmlns:xlink="http://www.w3.org/1999/xlink" xlink:title="prolateral" id="ABBRID0EBVDM" xlink:type="simple">pr</abbrev> 1-1, <abbrev xmlns:xlink="http://www.w3.org/1999/xlink" xlink:title="tibia" id="ABBRID0EFVDM" xlink:type="simple">Ti</abbrev> v 2-2-2-2-2, <abbrev xmlns:xlink="http://www.w3.org/1999/xlink" xlink:title="metatarsus" id="ABBRID0EJVDM" xlink:type="simple">Mt</abbrev> v 2-2-2; leg II <abbrev xmlns:xlink="http://www.w3.org/1999/xlink" xlink:title="femur" id="ABBRID0ENVDM" xlink:type="simple">Fm</abbrev> d 1-1-1, <abbrev xmlns:xlink="http://www.w3.org/1999/xlink" xlink:title="tibia" id="ABBRID0ERVDM" xlink:type="simple">Ti</abbrev> v 2-2-2-2-2, <abbrev xmlns:xlink="http://www.w3.org/1999/xlink" xlink:title="metatarsus" id="ABBRID0EVVDM" xlink:type="simple">Mt</abbrev> v 2-2-2; leg III missing; leg IV missing; measurements leg I 14.94 (4.24, 1.80, 4.29, 3.17, 1.43); leg II 17.14 (5.43, 1.93, 4.50, 3.86, 1.43); leg III missing; leg IV missing. Palp: spination <abbrev xmlns:xlink="http://www.w3.org/1999/xlink" xlink:title="femur" id="ABBRID0EZVDM" xlink:type="simple">Fm</abbrev> d 0-1-3; 3.73 (1.16, 0.75, 0.75, 1.07); claw with ~ 9 teeth. Epigyne: EP triangular; <abbrev xmlns:xlink="http://www.w3.org/1999/xlink" xlink:title="median field" id="ABBRID0E4VDM" xlink:type="simple">MF</abbrev> with sclerotized area medially, more broadly separated, then narrowed, with atrium; LLs with posterior suture, COs in atrium. Endogyne: At conspicuous in dorsal view, CDs short, wide, lead to ABs, S; ABs do not extend beyond anterior part of At; S + ABs allantoid; FDs directed anterolaterally; small <abbrev xmlns:xlink="http://www.w3.org/1999/xlink" xlink:title="posterodorsal fold" id="ABBRID0EBWDM" xlink:type="simple">pdf</abbrev>.</p><p><bold>Male</bold> (paratype) (Fig. <xref ref-type="fig" rid="F29">22D</xref>). Total length 6.11. Carapace length 2.82, width 3.01. Chelicerae: promargin with three teeth, retromargin with two teeth. Eyes: AER recurved, PER strongly recurved; diameters <abbrev xmlns:xlink="http://www.w3.org/1999/xlink" xlink:title="anterior median eye" id="ABBRID0ENWDM" xlink:type="simple">AME</abbrev> 0.16, <abbrev xmlns:xlink="http://www.w3.org/1999/xlink" xlink:title="anterior lateral eye" id="ABBRID0ERWDM" xlink:type="simple">ALE</abbrev> 0.07, <abbrev xmlns:xlink="http://www.w3.org/1999/xlink" xlink:title="posterior median eye" id="ABBRID0EVWDM" xlink:type="simple">PME</abbrev> 0.28, <abbrev xmlns:xlink="http://www.w3.org/1999/xlink" xlink:title="posterior lateral eye" id="ABBRID0EZWDM" xlink:type="simple">PLE</abbrev> 0.37; interdistances <abbrev xmlns:xlink="http://www.w3.org/1999/xlink" xlink:title="anterior median eye" id="ABBRID0E4WDM" xlink:type="simple">AME</abbrev>–<abbrev xmlns:xlink="http://www.w3.org/1999/xlink" xlink:title="posterior median eye" id="ABBRID0EBXDM" xlink:type="simple">PME</abbrev> 0.06, <abbrev xmlns:xlink="http://www.w3.org/1999/xlink" xlink:title="posterior median eye" id="ABBRID0EFXDM" xlink:type="simple">PME</abbrev>–<abbrev xmlns:xlink="http://www.w3.org/1999/xlink" xlink:title="anterior lateral eye" id="ABBRID0EJXDM" xlink:type="simple">ALE</abbrev> 0.20, <abbrev xmlns:xlink="http://www.w3.org/1999/xlink" xlink:title="anterior lateral eye" id="ABBRID0ENXDM" xlink:type="simple">ALE</abbrev>–<abbrev xmlns:xlink="http://www.w3.org/1999/xlink" xlink:title="posterior lateral eye" id="ABBRID0ERXDM" xlink:type="simple">PLE</abbrev> 0.29, <abbrev xmlns:xlink="http://www.w3.org/1999/xlink" xlink:title="posterior median eye" id="ABBRID0EVXDM" xlink:type="simple">PME</abbrev>–<abbrev xmlns:xlink="http://www.w3.org/1999/xlink" xlink:title="posterior median eye" id="ABBRID0EZXDM" xlink:type="simple">PME</abbrev> 0.94, <abbrev xmlns:xlink="http://www.w3.org/1999/xlink" xlink:title="anterior lateral eye" id="ABBRID0E4XDM" xlink:type="simple">ALE</abbrev>–<abbrev xmlns:xlink="http://www.w3.org/1999/xlink" xlink:title="anterior lateral eye" id="ABBRID0EBYDM" xlink:type="simple">ALE</abbrev> 1.30, <abbrev xmlns:xlink="http://www.w3.org/1999/xlink" xlink:title="anterior median eye" id="ABBRID0EFYDM" xlink:type="simple">AME</abbrev>–<abbrev xmlns:xlink="http://www.w3.org/1999/xlink" xlink:title="anterior median eye" id="ABBRID0EJYDM" xlink:type="simple">AME</abbrev> 0.48, <abbrev xmlns:xlink="http://www.w3.org/1999/xlink" xlink:title="posterior lateral eye" id="ABBRID0ENYDM" xlink:type="simple">PLE</abbrev>–<abbrev xmlns:xlink="http://www.w3.org/1999/xlink" xlink:title="posterior lateral eye" id="ABBRID0ERYDM" xlink:type="simple">PLE</abbrev> 1.67. Abdomen: length 3.29, width 2.68. Color (in life Figs <xref ref-type="fig" rid="F32">25A, C</xref>, <xref ref-type="fig" rid="F33">26A</xref>, <xref ref-type="fig" rid="F34">27A</xref>, <xref ref-type="fig" rid="F35">28E</xref>/preserved Fig. <xref ref-type="fig" rid="F29">22D, E</xref>): Carapace: tan with darker brown marks medially on either side of fovea, smaller brown patches laterally/in nature, spider grayer overall (Figs <xref ref-type="fig" rid="F30">23C</xref>, <xref ref-type="fig" rid="F31">24A, B</xref>)/yellowish white, darker markings barely visible; setae as in female. Chelicerae: yellowish orange, paturon with a longitudinal curved mark frontally, setae pale, sparse. Maxillae: yellowish white. Labium: dusky, pale distally. Sternum: yellowish white. Abdomen: dorsally golden tan with dark brown spots anteriorly, laterally, slightly dark in cardiac area, two dark patches medially, chevrons posteriorly/orange-red with black spots; ventrally yellowish white. Legs: yellow with black marks, <abbrev xmlns:xlink="http://www.w3.org/1999/xlink" xlink:title="coxa" id="ABBRID0ERZDM" xlink:type="simple">Cx</abbrev>, <abbrev xmlns:xlink="http://www.w3.org/1999/xlink" xlink:title="trochanter" id="ABBRID0EVZDM" xlink:type="simple">Tr</abbrev> with dark spot prolaterally, <abbrev xmlns:xlink="http://www.w3.org/1999/xlink" xlink:title="femur" id="ABBRID0EZZDM" xlink:type="simple">Fm</abbrev> with dots, jagged lines that do not completely encircle legs, <abbrev xmlns:xlink="http://www.w3.org/1999/xlink" xlink:title="patella" id="ABBRID0E4ZDM" xlink:type="simple">Pt</abbrev> with annulation at <abbrev xmlns:xlink="http://www.w3.org/1999/xlink" xlink:title="femur" id="ABBRID0EB1DM" xlink:type="simple">Fm</abbrev>-<abbrev xmlns:xlink="http://www.w3.org/1999/xlink" xlink:title="patella" id="ABBRID0EF1DM" xlink:type="simple">Pt</abbrev> joint, <abbrev xmlns:xlink="http://www.w3.org/1999/xlink" xlink:title="tibia" id="ABBRID0EJ1DM" xlink:type="simple">Ti</abbrev> with annulations at <abbrev xmlns:xlink="http://www.w3.org/1999/xlink" xlink:title="patella" id="ABBRID0EN1DM" xlink:type="simple">Pt</abbrev>-<abbrev xmlns:xlink="http://www.w3.org/1999/xlink" xlink:title="tibia" id="ABBRID0ER1DM" xlink:type="simple">Ti</abbrev> joint and ~ midway toward <abbrev xmlns:xlink="http://www.w3.org/1999/xlink" xlink:title="metatarsus" id="ABBRID0EV1DM" xlink:type="simple">Mt</abbrev>, <abbrev xmlns:xlink="http://www.w3.org/1999/xlink" xlink:title="metatarsus" id="ABBRID0EZ1DM" xlink:type="simple">Mt</abbrev> with dark annulations at <abbrev xmlns:xlink="http://www.w3.org/1999/xlink" xlink:title="tibia" id="ABBRID0E41DM" xlink:type="simple">Ti</abbrev>-<abbrev xmlns:xlink="http://www.w3.org/1999/xlink" xlink:title="metatarsus" id="ABBRID0EB2DM" xlink:type="simple">Mt</abbrev> joint and <abbrev xmlns:xlink="http://www.w3.org/1999/xlink" xlink:title="metatarsus" id="ABBRID0EF2DM" xlink:type="simple">Mt</abbrev>-<abbrev xmlns:xlink="http://www.w3.org/1999/xlink" xlink:title="tarsus" id="ABBRID0EJ2DM" xlink:type="simple">Ta</abbrev> joint, <abbrev xmlns:xlink="http://www.w3.org/1999/xlink" xlink:title="tarsus" id="ABBRID0EN2DM" xlink:type="simple">Ta</abbrev> dark distally; spination leg I <abbrev xmlns:xlink="http://www.w3.org/1999/xlink" xlink:title="femur" id="ABBRID0ER2DM" xlink:type="simple">Fm</abbrev> d 1-1-1, pl 1-1-0, <abbrev xmlns:xlink="http://www.w3.org/1999/xlink" xlink:title="tibia" id="ABBRID0EV2DM" xlink:type="simple">Ti</abbrev> d 1-1-1, v 2-2-2-2-2, <abbrev xmlns:xlink="http://www.w3.org/1999/xlink" xlink:title="metatarsus" id="ABBRID0EZ2DM" xlink:type="simple">Mt</abbrev> v 2-2-2-2; leg II <abbrev xmlns:xlink="http://www.w3.org/1999/xlink" xlink:title="femur" id="ABBRID0E42DM" xlink:type="simple">Fm</abbrev> d 1-1-1, <abbrev xmlns:xlink="http://www.w3.org/1999/xlink" xlink:title="tibia" id="ABBRID0EB3DM" xlink:type="simple">Ti</abbrev> v 2-2-2-2-2, <abbrev xmlns:xlink="http://www.w3.org/1999/xlink" xlink:title="metatarsus" id="ABBRID0EF3DM" xlink:type="simple">Mt</abbrev> v 2-2-2-2; leg III <abbrev xmlns:xlink="http://www.w3.org/1999/xlink" xlink:title="femur" id="ABBRID0EJ3DM" xlink:type="simple">Fm</abbrev> d 1-1-1, <abbrev xmlns:xlink="http://www.w3.org/1999/xlink" xlink:title="retrolateral" id="ABBRID0EN3DM" xlink:type="simple">rl</abbrev> 0-0-1, <abbrev xmlns:xlink="http://www.w3.org/1999/xlink" xlink:title="tibia" id="ABBRID0ER3DM" xlink:type="simple">Ti</abbrev> v 2-2-2, <abbrev xmlns:xlink="http://www.w3.org/1999/xlink" xlink:title="metatarsus" id="ABBRID0EV3DM" xlink:type="simple">Mt</abbrev> 2; leg IV <abbrev xmlns:xlink="http://www.w3.org/1999/xlink" xlink:title="femur" id="ABBRID0EZ3DM" xlink:type="simple">Fm</abbrev> d 1-1-1, <abbrev xmlns:xlink="http://www.w3.org/1999/xlink" xlink:title="prolateral" id="ABBRID0E43DM" xlink:type="simple">pr</abbrev> 1-1-1, v 0-1-1, <abbrev xmlns:xlink="http://www.w3.org/1999/xlink" xlink:title="tibia" id="ABBRID0EB4DM" xlink:type="simple">Ti</abbrev> v 2-2, <abbrev xmlns:xlink="http://www.w3.org/1999/xlink" xlink:title="prolateral" id="ABBRID0EF4DM" xlink:type="simple">pr</abbrev> 0-1, <abbrev xmlns:xlink="http://www.w3.org/1999/xlink" xlink:title="retrolateral" id="ABBRID0EJ4DM" xlink:type="simple">rl</abbrev> 1-1, <abbrev xmlns:xlink="http://www.w3.org/1999/xlink" xlink:title="metatarsus" id="ABBRID0EN4DM" xlink:type="simple">Mt</abbrev><abbrev xmlns:xlink="http://www.w3.org/1999/xlink" xlink:title="prolateral" id="ABBRID0ER4DM" xlink:type="simple">pr</abbrev> 1; leg formula 3241; measurements leg I 12.62 (3.76, 1.40, 3.49, 2.40, 1.57); leg II 16.13 (5.00, 1.82, 4.38, 3.22, 1.71); leg III 16.85 (5.37, 1.67, 4.49, 3.71, 1.61); leg IV 14.52 (4.53, 1.35, 3.87, 3.13, 1.64). Palp: spination <abbrev xmlns:xlink="http://www.w3.org/1999/xlink" xlink:title="femur" id="ABBRID0EV4DM" xlink:type="simple">Fm</abbrev> d 0-1-2; 2.55 (0.7, 0.4, 0.65, 0.8); dark marks dorsally at <abbrev xmlns:xlink="http://www.w3.org/1999/xlink" xlink:title="patella" id="ABBRID0EZ4DM" xlink:type="simple">Pt</abbrev>-<abbrev xmlns:xlink="http://www.w3.org/1999/xlink" xlink:title="tibia" id="ABBRID0E44DM" xlink:type="simple">Ti</abbrev> joint, one on <abbrev xmlns:xlink="http://www.w3.org/1999/xlink" xlink:title="patella" id="ABBRID0EB5DM" xlink:type="simple">Pt</abbrev>, one on <abbrev xmlns:xlink="http://www.w3.org/1999/xlink" xlink:title="tibia" id="ABBRID0EF5DM" xlink:type="simple">Ti</abbrev>, <abbrev xmlns:xlink="http://www.w3.org/1999/xlink" xlink:title="cymbium" id="ABBRID0EJ5DM" xlink:type="simple">Cy</abbrev> with dusky mark basally; dRTA with two apophyses, one furthest from <abbrev xmlns:xlink="http://www.w3.org/1999/xlink" xlink:title="cymbium" id="ABBRID0EN5DM" xlink:type="simple">Cy</abbrev> long, narrow, pointed, slightly curved ventrally, other small, triangular, not visible in ventral view, vRTA in ventral view long, rounded, slightly plicate; palpal <abbrev xmlns:xlink="http://www.w3.org/1999/xlink" xlink:title="tibia" id="ABBRID0ER5DM" xlink:type="simple">Ti</abbrev> noticeably long; <abbrev xmlns:xlink="http://www.w3.org/1999/xlink" xlink:title="retrobasal cymbial process" id="ABBRID0EV5DM" xlink:type="simple">rbcp</abbrev> smallish; <abbrev xmlns:xlink="http://www.w3.org/1999/xlink" xlink:title="cymbium" id="ABBRID0EZ5DM" xlink:type="simple">Cy</abbrev> triangular; C crescent shaped, distally narrowed, directed retrolaterally, with <abbrev xmlns:xlink="http://www.w3.org/1999/xlink" xlink:title="conductor sheath" id="ABBRID0E45DM" xlink:type="simple">CS</abbrev>, <abbrev xmlns:xlink="http://www.w3.org/1999/xlink" xlink:title="medial part of the conductor" id="ABBRID0EB6DM" xlink:type="simple">mpc</abbrev> protruded, squared off, curved laterally, C extended ventrally at angle so anterior, distal-most part extends furthest (Figs <xref ref-type="fig" rid="F32">25E, F</xref>, <xref ref-type="fig" rid="F34">27E, F</xref>); E hook shaped, arises from medium-sized <abbrev xmlns:xlink="http://www.w3.org/1999/xlink" xlink:title="tegular lobe" id="ABBRID0EN6DM" xlink:type="simple">TL</abbrev> with slightly ribbed part next to <abbrev xmlns:xlink="http://www.w3.org/1999/xlink" xlink:title="median apophysis" id="ABBRID0ER6DM" xlink:type="simple">MA</abbrev>, begins at approximately 6 o’clock, ends at approximately 12 o'clock, most hidden by <abbrev xmlns:xlink="http://www.w3.org/1999/xlink" xlink:title="conductor sheath" id="ABBRID0EV6DM" xlink:type="simple">CS</abbrev>, between middle of bulb and edge of <abbrev xmlns:xlink="http://www.w3.org/1999/xlink" xlink:title="cymbium" id="ABBRID0EZ6DM" xlink:type="simple">Cy</abbrev>; <abbrev xmlns:xlink="http://www.w3.org/1999/xlink" xlink:title="median apophysis" id="ABBRID0E46DM" xlink:type="simple">MA</abbrev> not very sclerotized, very long, thin, with slightly sclerotized flattened knob distally, projected ventrally.</p><fig id="F32" position="float" orientation="portrait"><object-id xmlns:xlink="http://www.w3.org/1999/xlink" content-type="doi" xlink:type="simple">10.3897/zookeys.1150.93760.figure25</object-id><object-id xmlns:xlink="http://www.w3.org/1999/xlink" content-type="arpha" xlink:type="simple">2859B362-BC8F-5B43-B710-54C69AE918EC</object-id><label>Figure 25.</label><caption><p>Males of <italic><tp:taxon-name><tp:taxon-name-part taxon-name-part-type="genus" reg="Karaops">Karaops</tp:taxon-name-part><tp:taxon-name-part taxon-name-part-type="species" reg="dalmanyi">dalmanyi</tp:taxon-name-part></tp:taxon-name></italic> sp. nov., Dalmanyi (Bell Gorge), Western Australia <bold>A</bold> adult male (sel_1234, <named-content xmlns:xlink="http://www.w3.org/1999/xlink" content-type="dwc:institutional_code" xlink:title="Western Australian Museum" xlink:href="http://grbio.org/institution/western-australian-museum" xlink:type="simple">WAM</named-content> T155610) <bold>B</bold> same, palp, dorsal <bold>C</bold> adult male (sel_1237, <named-content xmlns:xlink="http://www.w3.org/1999/xlink" content-type="dwc:institutional_code" xlink:title="Western Australian Museum" xlink:href="http://grbio.org/institution/western-australian-museum" xlink:type="simple">WAM</named-content> T155613) <bold>D</bold> same, palp, dorsal <bold>E</bold> palp, retrolateral (sel_1234, <named-content xmlns:xlink="http://www.w3.org/1999/xlink" content-type="dwc:institutional_code" xlink:title="Western Australian Museum" xlink:href="http://grbio.org/institution/western-australian-museum" xlink:type="simple">WAM</named-content> T155610) <bold>F</bold> palp, retrolateral (sel_1237, <named-content xmlns:xlink="http://www.w3.org/1999/xlink" content-type="dwc:institutional_code" xlink:title="Western Australian Museum" xlink:href="http://grbio.org/institution/western-australian-museum" xlink:type="simple">WAM</named-content> T155613). Scale bars: 0.5 mm.</p></caption><graphic xmlns:xlink="http://www.w3.org/1999/xlink" xlink:href="zookeys-1150-001_article-93760__-g032.jpg" position="float" orientation="portrait" xlink:type="simple" id="oo_816412.jpg"><uri content-type="original_file" xlink:type="simple">https://binary.pensoft.net/fig/816412</uri></graphic></fig><fig id="F33" position="float" orientation="portrait"><object-id xmlns:xlink="http://www.w3.org/1999/xlink" content-type="doi" xlink:type="simple">10.3897/zookeys.1150.93760.figure26</object-id><object-id xmlns:xlink="http://www.w3.org/1999/xlink" content-type="arpha" xlink:type="simple">FC442822-5B20-504B-B8A9-24DA580BA2A4</object-id><label>Figure 26.</label><caption><p>Members of the Kimberley species group <bold>A</bold><italic><tp:taxon-name><tp:taxon-name-part taxon-name-part-type="genus" reg="Karaops">Karaops</tp:taxon-name-part><tp:taxon-name-part taxon-name-part-type="species" reg="dalmanyi">dalmanyi</tp:taxon-name-part></tp:taxon-name></italic> sp. nov., penultimate male on rock at night (photo: J. DeJong) <bold>B</bold><italic><tp:taxon-name><tp:taxon-name-part taxon-name-part-type="genus" reg="Karaops">Karaops</tp:taxon-name-part><tp:taxon-name-part taxon-name-part-type="species" reg="dalmanyi">dalmanyi</tp:taxon-name-part></tp:taxon-name></italic> sp. nov., palp, ventral (sel_1237, <named-content xmlns:xlink="http://www.w3.org/1999/xlink" content-type="dwc:institutional_code" xlink:title="Western Australian Museum" xlink:href="http://grbio.org/institution/western-australian-museum" xlink:type="simple">WAM</named-content> T155613) <bold>C</bold><italic><tp:taxon-name><tp:taxon-name-part taxon-name-part-type="genus" reg="Karaops">Karaops</tp:taxon-name-part><tp:taxon-name-part taxon-name-part-type="species" reg="dalmanyi">dalmanyi</tp:taxon-name-part></tp:taxon-name></italic> sp. nov., paratype male (sel_1233, <named-content xmlns:xlink="http://www.w3.org/1999/xlink" content-type="dwc:institutional_code" xlink:title="Western Australian Museum" xlink:href="http://grbio.org/institution/western-australian-museum" xlink:type="simple">WAM</named-content> T155609) <bold>D</bold><italic><tp:taxon-name><tp:taxon-name-part taxon-name-part-type="genus" reg="Karaops">Karaops</tp:taxon-name-part></tp:taxon-name></italic> sp., Keep River National Park, Northern Territory (sel_1315, <named-content xmlns:xlink="http://www.w3.org/1999/xlink" content-type="dwc:institutional_code" xlink:title="Museum and Art Gallery of the Northern Territory" xlink:href="http://grbio.org/institution/museum-and-art-gallery-northern-territory" xlink:type="simple">MAGNT</named-content> A004871). Scale bars: 0.5 mm (<bold>B</bold>); 1 mm (<bold>C, D</bold>).</p></caption><graphic xmlns:xlink="http://www.w3.org/1999/xlink" xlink:href="zookeys-1150-001_article-93760__-g033.jpg" position="float" orientation="portrait" xlink:type="simple" id="oo_816413.jpg"><uri content-type="original_file" xlink:type="simple">https://binary.pensoft.net/fig/816413</uri></graphic></fig><fig id="F34" position="float" orientation="portrait"><object-id xmlns:xlink="http://www.w3.org/1999/xlink" content-type="doi" xlink:type="simple">10.3897/zookeys.1150.93760.figure27</object-id><object-id xmlns:xlink="http://www.w3.org/1999/xlink" content-type="arpha" xlink:type="simple">113E360A-179E-5321-B2D5-D981907EBD1C</object-id><label>Figure 27.</label><caption><p>Members of the Kimberley species group <bold>A</bold><italic><tp:taxon-name><tp:taxon-name-part taxon-name-part-type="genus" reg="Karaops">Karaops</tp:taxon-name-part><tp:taxon-name-part taxon-name-part-type="species" reg="dalmanyi">dalmanyi</tp:taxon-name-part></tp:taxon-name></italic> sp. nov., Dalmanyi (Bell Gorge), Western Australia <bold>B</bold><italic><tp:taxon-name><tp:taxon-name-part taxon-name-part-type="genus" reg="Karaops">Karaops</tp:taxon-name-part><tp:taxon-name-part taxon-name-part-type="species" reg="dalmanyi">dalmanyi</tp:taxon-name-part></tp:taxon-name></italic> sp. nov., paratype male, palp, dorsal (sel_1237, <named-content xmlns:xlink="http://www.w3.org/1999/xlink" content-type="dwc:institutional_code" xlink:title="Western Australian Museum" xlink:href="http://grbio.org/institution/western-australian-museum" xlink:type="simple">WAM</named-content> T155613) <bold>C</bold> habitat, Emma Gorge, Western Australia <bold>D</bold><italic><tp:taxon-name><tp:taxon-name-part taxon-name-part-type="genus" reg="Karaops">Karaops</tp:taxon-name-part><tp:taxon-name-part taxon-name-part-type="species" reg="jenniferae">jenniferae</tp:taxon-name-part></tp:taxon-name></italic> habitat, Mowambini (Oscar Range), Western Australia <bold>E</bold><italic><tp:taxon-name><tp:taxon-name-part taxon-name-part-type="genus" reg="Karaops">Karaops</tp:taxon-name-part><tp:taxon-name-part taxon-name-part-type="species" reg="dalmanyi">dalmanyi</tp:taxon-name-part></tp:taxon-name></italic> sp. nov., paratype male, palp, ventral (sel_1237, <named-content xmlns:xlink="http://www.w3.org/1999/xlink" content-type="dwc:institutional_code" xlink:title="Western Australian Museum" xlink:href="http://grbio.org/institution/western-australian-museum" xlink:type="simple">WAM</named-content> T155613) <bold>F</bold> same, palp, retrolateral. Scale bar: 0.5 mm.</p></caption><graphic xmlns:xlink="http://www.w3.org/1999/xlink" xlink:href="zookeys-1150-001_article-93760__-g034.jpg" position="float" orientation="portrait" xlink:type="simple" id="oo_816414.jpg"><uri content-type="original_file" xlink:type="simple">https://binary.pensoft.net/fig/816414</uri></graphic></fig></tp:treatment-sec><tp:treatment-sec sec-type="variation" id="SECID0EYGEM"><title>Variation.</title><p>(<italic>n</italic> = 3) Rearing produced three adult males. The abdomen of sel_1234 is similar to the paratype, but the cardiac area is dark (Figs <xref ref-type="fig" rid="F32">25A</xref>, <xref ref-type="fig" rid="F35">28E</xref>). Total length ranges from 4.40–6.11. The leg formula in sel_1237 is 2341; however, in groups where legs often come off and regenerate, leg formulae and spination vary. There is also some variation in the <abbrev xmlns:xlink="http://www.w3.org/1999/xlink" xlink:title="retrolateral tibial apophysis" id="ABBRID0EIHEM" xlink:type="simple">RTA</abbrev> (Figs <xref ref-type="fig" rid="F32">25B, D–F</xref>, <xref ref-type="fig" rid="F33">26B</xref>, <xref ref-type="fig" rid="F34">27B, E, F</xref>).</p><fig id="F35" position="float" orientation="portrait"><object-id xmlns:xlink="http://www.w3.org/1999/xlink" content-type="doi" xlink:type="simple">10.3897/zookeys.1150.93760.figure28</object-id><object-id xmlns:xlink="http://www.w3.org/1999/xlink" content-type="arpha" xlink:type="simple">08548CD3-B4A7-5E4D-9332-E0193688A867</object-id><label>Figure 28.</label><caption><p>Members of the Kimberley species group <bold>A</bold><italic><tp:taxon-name><tp:taxon-name-part taxon-name-part-type="genus" reg="Karaops">Karaops</tp:taxon-name-part><tp:taxon-name-part taxon-name-part-type="species" reg="alanlongbottomi">alanlongbottomi</tp:taxon-name-part></tp:taxon-name></italic>, holotype male, Degerando Island, Champagny Islands, Western Australia (<named-content xmlns:xlink="http://www.w3.org/1999/xlink" content-type="dwc:institutional_code" xlink:title="Western Australian Museum" xlink:href="http://grbio.org/institution/western-australian-museum" xlink:type="simple">WAM</named-content> T28014 ex 93/1330) <bold>B</bold><italic><tp:taxon-name><tp:taxon-name-part taxon-name-part-type="genus" reg="Karaops">Karaops</tp:taxon-name-part><tp:taxon-name-part taxon-name-part-type="species" reg="conilurus">conilurus</tp:taxon-name-part></tp:taxon-name></italic> sp. nov., holotype male, Conilurus Island, Buccaneer Archipelago, Western Australia (<named-content xmlns:xlink="http://www.w3.org/1999/xlink" content-type="dwc:institutional_code" xlink:title="Western Australian Museum" xlink:href="http://grbio.org/institution/western-australian-museum" xlink:type="simple">WAM</named-content> T110400) <bold>C</bold><italic><tp:taxon-name><tp:taxon-name-part taxon-name-part-type="genus" reg="Karaops">Karaops</tp:taxon-name-part><tp:taxon-name-part taxon-name-part-type="species" reg="conilurus">conilurus</tp:taxon-name-part></tp:taxon-name></italic> sp. nov., paratype male, Conilurus Island, Buccaneer Archipelago, Western Australia (<named-content xmlns:xlink="http://www.w3.org/1999/xlink" content-type="dwc:institutional_code" xlink:title="Western Australian Museum" xlink:href="http://grbio.org/institution/western-australian-museum" xlink:type="simple">WAM</named-content> T110401) <bold>D</bold><italic><tp:taxon-name><tp:taxon-name-part taxon-name-part-type="genus" reg="Karaops">Karaops</tp:taxon-name-part><tp:taxon-name-part taxon-name-part-type="species" reg="jenniferae">jenniferae</tp:taxon-name-part></tp:taxon-name></italic>, holotype female, Mowambini (Oscar Range), Western Australia (<named-content xmlns:xlink="http://www.w3.org/1999/xlink" content-type="dwc:institutional_code" xlink:title="Western Australian Museum" xlink:href="http://grbio.org/institution/western-australian-museum" xlink:type="simple">WAM</named-content> T65078) <bold>E</bold><italic><tp:taxon-name><tp:taxon-name-part taxon-name-part-type="genus" reg="Karaops">Karaops</tp:taxon-name-part><tp:taxon-name-part taxon-name-part-type="species" reg="dalmanyi">dalmanyi</tp:taxon-name-part></tp:taxon-name></italic> sp. nov., paratype male, Dalmanyi (Bell Gorge), Western Australia (sel_1233, <named-content xmlns:xlink="http://www.w3.org/1999/xlink" content-type="dwc:institutional_code" xlink:title="Western Australian Museum" xlink:href="http://grbio.org/institution/western-australian-museum" xlink:type="simple">WAM</named-content> T155609) <bold>F</bold><italic><tp:taxon-name><tp:taxon-name-part taxon-name-part-type="genus" reg="Karaops">Karaops</tp:taxon-name-part><tp:taxon-name-part taxon-name-part-type="species" reg="jenniferae">jenniferae</tp:taxon-name-part></tp:taxon-name></italic>, holotype female, epigyne (<named-content xmlns:xlink="http://www.w3.org/1999/xlink" content-type="dwc:institutional_code" xlink:title="Western Australian Museum" xlink:href="http://grbio.org/institution/western-australian-museum" xlink:type="simple">WAM</named-content> T65078) <bold>G</bold> same, endogyne. 0.5 mm (<bold>F, G</bold>); 1 mm (<bold>A–D</bold>).</p></caption><graphic xmlns:xlink="http://www.w3.org/1999/xlink" xlink:href="zookeys-1150-001_article-93760__-g035.jpg" position="float" orientation="portrait" xlink:type="simple" id="oo_816415.jpg"><uri content-type="original_file" xlink:type="simple">https://binary.pensoft.net/fig/816415</uri></graphic></fig></tp:treatment-sec><tp:treatment-sec sec-type="etymology" id="SECID0EXLEM"><title>Etymology.</title><p>The species name is the Ungarinyin word for the type locality. Noun in apposition.</p></tp:treatment-sec><tp:treatment-sec sec-type="distribution" id="SECID0E3LEM"><title>Distribution.</title><p>Known from only the type locality, Dalmanyi (Bell Gorge), in the Kimberley region, Western Australia (Fig. <xref ref-type="fig" rid="F31">24C</xref>, Map <xref ref-type="fig" rid="F23">7</xref>).</p></tp:treatment-sec><tp:treatment-sec sec-type="natural history" id="SECID0EKMEM"><title>Natural history.</title><p>Dalmanyi is located in the Pentecost subregion of the Central Kimberley bioregion. It is a mountainous area with a dry, hot tropical and sub-humid to semi-arid climate with summer rainfall and a total of 750–1000 mm/year. This subregion is largely sandstone. The vegetation is <italic><tp:taxon-name><tp:taxon-name-part taxon-name-part-type="genus" reg="Triodia">Triodia</tp:taxon-name-part></tp:taxon-name></italic> Brown spp. hummock grasses and savannah woodlands of eucalypts (<xref ref-type="bibr" rid="B26">Graham 2001d</xref>). Adults seem to be common in the cooler, drier season.</p><p>Juveniles and four penultimate males and penultimate females were collected in May, a month when it is becoming drier and cooler. All adults matured in captivity from June–Sep., in the dry cool part of the year, the dry-getting warmer part of the year, and the dry, hot part of the year. None during what would be the wettest time of year. The female and a male lived for three months after maturity, whereas the other males died within a month of reaching maturity. Most specimens of this species were found on rock walls at night. This is one of the few localities where a spider (a single spider) from the Kimberley group was found on a tree rather than rocks (Suppl. material <xref ref-type="supplementary-material" rid="S2">2</xref>: tables S1, S8).</p></tp:treatment-sec><tp:treatment-sec sec-type="discussion" id="SECID0EBNEM"><title>Discussion.</title><p>In the bioregion and subregion, rainforest patches are areas of endemism for some invertebrate taxa, with dry ones acting as refugia during the dry season. Sandstone can also act as refugia to protect organisms from fire. There have been no systematic faunal surveys in the region.</p></tp:treatment-sec><tp:treatment-sec><!--Section generated to contain objects referenced in tp:taxon-treatment.--><fig id="F29" position="float" orientation="portrait"><object-id xmlns:xlink="http://www.w3.org/1999/xlink" content-type="doi" xlink:type="simple">10.3897/zookeys.1150.93760.figure22</object-id><object-id xmlns:xlink="http://www.w3.org/1999/xlink" content-type="arpha" xlink:type="simple">6A6D4935-D6D5-55C2-A6FA-2A14C57A1AA4</object-id><label>Figure 22.</label><caption><p><italic><tp:taxon-name><tp:taxon-name-part taxon-name-part-type="genus" reg="Karaops">Karaops</tp:taxon-name-part><tp:taxon-name-part taxon-name-part-type="species" reg="dejongi">dejongi</tp:taxon-name-part></tp:taxon-name></italic> sp. nov. and <italic><tp:taxon-name><tp:taxon-name-part taxon-name-part-type="genus" reg="Karaops">Karaops</tp:taxon-name-part><tp:taxon-name-part taxon-name-part-type="species" reg="dalmanyi">dalmanyi</tp:taxon-name-part></tp:taxon-name></italic> sp. nov. of the Kimberley species group <bold>A</bold><italic><tp:taxon-name><tp:taxon-name-part taxon-name-part-type="genus" reg="Karaops">Karaops</tp:taxon-name-part><tp:taxon-name-part taxon-name-part-type="species" reg="dejongi">dejongi</tp:taxon-name-part></tp:taxon-name></italic> sp. nov., paratype male, palp, ventral, RAAF Boab Quarry, Western Australia (sel_1272, <named-content xmlns:xlink="http://www.w3.org/1999/xlink" content-type="dwc:institutional_code" xlink:title="Western Australian Museum" xlink:href="http://grbio.org/institution/western-australian-museum" xlink:type="simple">WAM</named-content> T155648); green = vRTA, orange = dRTA, light gray-blue = tegulum/tegulum sheath, blue-violet = tegular lobe, blue = spermophor and embolus, pink = conductor, yellow = median apophysis, dark gray-green = subtegulum. <abbrev xmlns:xlink="http://www.w3.org/1999/xlink" xlink:title="subtegulum" id="ABBRID0EAQCM" xlink:type="simple">St</abbrev> = subtegulum, <abbrev xmlns:xlink="http://www.w3.org/1999/xlink" xlink:title="medial part of the conductor" id="ABBRID0EEQCM" xlink:type="simple">mpc</abbrev> = medial part of the conductor <bold>B</bold> same, retrolateral <bold>C</bold> same, ventral <bold>D</bold><italic><tp:taxon-name><tp:taxon-name-part taxon-name-part-type="genus" reg="Karaops">Karaops</tp:taxon-name-part><tp:taxon-name-part taxon-name-part-type="species" reg="dalmanyi">dalmanyi</tp:taxon-name-part></tp:taxon-name></italic> sp. nov., adult male, Dalmanyi (Bell Gorge), Western Australia (sel_1234, <named-content xmlns:xlink="http://www.w3.org/1999/xlink" content-type="dwc:institutional_code" xlink:title="Western Australian Museum" xlink:href="http://grbio.org/institution/western-australian-museum" xlink:type="simple">WAM</named-content> T155610) <bold>E</bold><italic><tp:taxon-name><tp:taxon-name-part taxon-name-part-type="genus" reg="Karaops">Karaops</tp:taxon-name-part><tp:taxon-name-part taxon-name-part-type="species" reg="dalmanyi">dalmanyi</tp:taxon-name-part></tp:taxon-name></italic>, (sel_1237, <named-content xmlns:xlink="http://www.w3.org/1999/xlink" content-type="dwc:institutional_code" xlink:title="Western Australian Museum" xlink:href="http://grbio.org/institution/western-australian-museum" xlink:type="simple">WAM</named-content> T155613). Scale bars: 0.5 mm (<bold>A–C</bold>); 1 mm (<bold>D, E</bold>).</p></caption><graphic xmlns:xlink="http://www.w3.org/1999/xlink" xlink:href="zookeys-1150-001_article-93760__-g029.jpg" position="float" orientation="portrait" xlink:type="simple" id="oo_816409.jpg"><uri content-type="original_file" xlink:type="simple">https://binary.pensoft.net/fig/816409</uri></graphic></fig><fig id="F30" position="float" orientation="portrait"><object-id xmlns:xlink="http://www.w3.org/1999/xlink" content-type="doi" xlink:type="simple">10.3897/zookeys.1150.93760.figure23</object-id><object-id xmlns:xlink="http://www.w3.org/1999/xlink" content-type="arpha" xlink:type="simple">F96C38BD-C691-5B82-900C-80F30AFABE7B</object-id><label>Figure 23.</label><caption><p><italic><tp:taxon-name><tp:taxon-name-part taxon-name-part-type="genus" reg="Karaops">Karaops</tp:taxon-name-part><tp:taxon-name-part taxon-name-part-type="species" reg="dalmanyi">dalmanyi</tp:taxon-name-part></tp:taxon-name></italic> sp. nov., holotype female, Dalmanyi (Bell Gorge), Western Australia (sel_1236, <named-content xmlns:xlink="http://www.w3.org/1999/xlink" content-type="dwc:institutional_code" xlink:title="Western Australian Museum" xlink:href="http://grbio.org/institution/western-australian-museum" xlink:type="simple">WAM</named-content> T155612) <bold>A</bold> epigyne <bold>B</bold> endogyne <bold>C</bold> adult female. Scale bar: 0.2 mm.</p></caption><graphic xmlns:xlink="http://www.w3.org/1999/xlink" xlink:href="zookeys-1150-001_article-93760__-g030.jpg" position="float" orientation="portrait" xlink:type="simple" id="oo_816410.jpg"><uri content-type="original_file" xlink:type="simple">https://binary.pensoft.net/fig/816410</uri></graphic></fig><fig id="F3" position="float" orientation="portrait"><object-id xmlns:xlink="http://www.w3.org/1999/xlink" content-type="doi" xlink:type="simple">10.3897/zookeys.1150.93760.map1</object-id><object-id xmlns:xlink="http://www.w3.org/1999/xlink" content-type="arpha" xlink:type="simple">AF4A80F7-23C4-56EA-9599-EF3E21DB9294</object-id><label>Map 1.</label><caption><p>Map of Australia showing areas that are expanded in subsequent figures. <abbrev xmlns:xlink="http://www.w3.org/1999/xlink" xlink:title="copulatory duct" id="ABBRID0EMKBK" xlink:type="simple">CD</abbrev> = Central Desert group, D = <italic><tp:taxon-name><tp:taxon-name-part taxon-name-part-type="genus" reg="Karaops"/><tp:taxon-name-part taxon-name-part-type="species" reg="dawara">dawara</tp:taxon-name-part></tp:taxon-name></italic> group, F = <italic><tp:taxon-name><tp:taxon-name-part taxon-name-part-type="genus" reg="Karaops"/><tp:taxon-name-part taxon-name-part-type="species" reg="francesae">francesae</tp:taxon-name-part></tp:taxon-name></italic> group, K = Kimberley group, UA = species that are not assigned to a group, PG = Pilbara-Gascoyne group.</p></caption><graphic xmlns:xlink="http://www.w3.org/1999/xlink" xlink:href="zookeys-1150-001_article-93760__-g003.jpg" position="float" orientation="portrait" xlink:type="simple" id="oo_816383.jpg"><uri content-type="original_file" xlink:type="simple">https://binary.pensoft.net/fig/816383</uri></graphic></fig><fig id="F23" position="float" orientation="portrait"><object-id xmlns:xlink="http://www.w3.org/1999/xlink" content-type="doi" xlink:type="simple">10.3897/zookeys.1150.93760.map7</object-id><object-id xmlns:xlink="http://www.w3.org/1999/xlink" content-type="arpha" xlink:type="simple">04447256-9D2F-5720-8666-EAF4FB7C859F</object-id><label>Map 7.</label><caption><p>Species of the Kimberley species group. Diamonds (juveniles): light purple = Mimbi Caves; blue = Geike Gorge, green = Adcock Gorge, teal = Augustus Island, pink = Little Mertens Falls, yellow = Emma Gorge, orange = Kelly’s Knob, red = Keep River National Park; Circles: green = <italic><tp:taxon-name><tp:taxon-name-part taxon-name-part-type="genus" reg="Karaops">Karaops</tp:taxon-name-part><tp:taxon-name-part taxon-name-part-type="species" reg="dejongi">dejongi</tp:taxon-name-part></tp:taxon-name></italic> sp. nov., blue = <italic><tp:taxon-name><tp:taxon-name-part taxon-name-part-type="genus" reg="Karaops">Karaops</tp:taxon-name-part><tp:taxon-name-part taxon-name-part-type="species" reg="jenniferae">jenniferae</tp:taxon-name-part></tp:taxon-name></italic>, red = <italic><tp:taxon-name><tp:taxon-name-part taxon-name-part-type="genus" reg="Karaops">Karaops</tp:taxon-name-part><tp:taxon-name-part taxon-name-part-type="species" reg="dalmanyi">dalmanyi</tp:taxon-name-part></tp:taxon-name></italic> sp. nov., purple = <italic><tp:taxon-name><tp:taxon-name-part taxon-name-part-type="genus" reg="Karaops">Karaops</tp:taxon-name-part></tp:taxon-name></italic> sp. adult male (will be described in subsequent publication), white = <italic><tp:taxon-name><tp:taxon-name-part taxon-name-part-type="genus" reg="Karaops">Karaops</tp:taxon-name-part><tp:taxon-name-part taxon-name-part-type="species" reg="conilurus">conilurus</tp:taxon-name-part></tp:taxon-name></italic> sp. nov., pink = <italic><tp:taxon-name><tp:taxon-name-part taxon-name-part-type="genus" reg="Karaops">Karaops</tp:taxon-name-part><tp:taxon-name-part taxon-name-part-type="species" reg="umiida">umiida</tp:taxon-name-part></tp:taxon-name></italic>, yellow = <italic><tp:taxon-name><tp:taxon-name-part taxon-name-part-type="genus" reg="Karaops">Karaops</tp:taxon-name-part><tp:taxon-name-part taxon-name-part-type="species" reg="alanlongbottomi">alanlongbottomi</tp:taxon-name-part></tp:taxon-name></italic>, teal = <italic><tp:taxon-name><tp:taxon-name-part taxon-name-part-type="genus" reg="Karaops">Karaops</tp:taxon-name-part><tp:taxon-name-part taxon-name-part-type="species" reg="keithlongbottomi">keithlongbottomi</tp:taxon-name-part></tp:taxon-name></italic>, mauve = <italic><tp:taxon-name><tp:taxon-name-part taxon-name-part-type="genus" reg="Karaops">Karaops</tp:taxon-name-part><tp:taxon-name-part taxon-name-part-type="species" reg="larryoo">larryoo</tp:taxon-name-part></tp:taxon-name></italic>, orange = <italic><tp:taxon-name><tp:taxon-name-part taxon-name-part-type="genus" reg="Karaops">Karaops</tp:taxon-name-part><tp:taxon-name-part taxon-name-part-type="species" reg="garyodwyeri">garyodwyeri</tp:taxon-name-part></tp:taxon-name></italic> sp. nov., black = <italic><tp:taxon-name><tp:taxon-name-part taxon-name-part-type="genus" reg="Karaops">Karaops</tp:taxon-name-part><tp:taxon-name-part taxon-name-part-type="species" reg="malumbu">malumbu</tp:taxon-name-part></tp:taxon-name></italic> sp. nov. Juveniles are treated as distinct species based on molecular data.</p></caption><graphic xmlns:xlink="http://www.w3.org/1999/xlink" xlink:href="zookeys-1150-001_article-93760__-g023.jpg" position="float" orientation="portrait" xlink:type="simple" id="oo_816403.jpg"><uri content-type="original_file" xlink:type="simple">https://binary.pensoft.net/fig/816403</uri></graphic></fig><supplementary-material xmlns:xlink="http://www.w3.org/1999/xlink" id="S2" position="float" orientation="portrait" xlink:type="simple"><object-id content-type="doi" xlink:type="simple">10.3897/zookeys.1150.93760.suppl2</object-id><object-id content-type="zenodo_dep_id" xlink:type="simple">7687713</object-id><object-id content-type="arpha" xlink:type="simple">EF0E359C-25FC-59E2-9D4F-BF09392EAC72</object-id><label>Supplementary material 2</label><caption><p>These data provide information related to the possible times of the year that adults of a species may be found in a particular region or subregion as determined by the <abbrev xlink:title="The Interim Biogeographic Regionalisation of Australia" id="ABBRID0EK2HO" xlink:type="simple">IBRA</abbrev></p></caption><statement content-type="dataType"><label>Data type</label><p>tables (word file)</p></statement><statement content-type="notes"><label>Explanation note</label><p>Information related to the possible times of the year that adults of a species may be found in a particular region or subregion as determined by the <abbrev xlink:title="The Interim Biogeographic Regionalisation of Australia" id="ABBRID0ES2HO" xlink:type="simple">IBRA</abbrev>. <italic><tp:taxon-name><tp:taxon-name-part taxon-name-part-type="genus" reg="Karaops">Karaops</tp:taxon-name-part><tp:taxon-name-part taxon-name-part-type="species" reg="nitmiluk">nitmiluk</tp:taxon-name-part></tp:taxon-name></italic> sp. nov., <italic><tp:taxon-name><tp:taxon-name-part taxon-name-part-type="genus" reg="Karaops">Karaops</tp:taxon-name-part><tp:taxon-name-part taxon-name-part-type="species" reg="jawayway">jawayway</tp:taxon-name-part></tp:taxon-name></italic> sp. nov., <italic><tp:taxon-name><tp:taxon-name-part taxon-name-part-type="genus" reg="Karaops">Karaops</tp:taxon-name-part><tp:taxon-name-part taxon-name-part-type="species" reg="yumbu">yumbu</tp:taxon-name-part></tp:taxon-name></italic> – Tanami, <italic><tp:taxon-name><tp:taxon-name-part taxon-name-part-type="genus" reg="Karaops">Karaops</tp:taxon-name-part><tp:taxon-name-part taxon-name-part-type="species" reg="yumbu">yumbu</tp:taxon-name-part></tp:taxon-name></italic> – O Victoria Plain, <italic><tp:taxon-name><tp:taxon-name-part taxon-name-part-type="genus" reg="Karaops">Karaops</tp:taxon-name-part><tp:taxon-name-part taxon-name-part-type="species" reg="keithlongbottomi">keithlongbottomi</tp:taxon-name-part></tp:taxon-name></italic>, <italic><tp:taxon-name><tp:taxon-name-part taxon-name-part-type="genus" reg="Karaops">Karaops</tp:taxon-name-part><tp:taxon-name-part taxon-name-part-type="species" reg="dejongi">dejongi</tp:taxon-name-part></tp:taxon-name></italic> sp. nov., <italic><tp:taxon-name><tp:taxon-name-part taxon-name-part-type="genus" reg="Karaops">Karaops</tp:taxon-name-part><tp:taxon-name-part taxon-name-part-type="species" reg="dalmanyi">dalmanyi</tp:taxon-name-part></tp:taxon-name></italic> sp. nov., <italic><tp:taxon-name><tp:taxon-name-part taxon-name-part-type="genus" reg="Karaops">Karaops</tp:taxon-name-part><tp:taxon-name-part taxon-name-part-type="species" reg="jenniferae">jenniferae</tp:taxon-name-part></tp:taxon-name></italic>, <italic><tp:taxon-name><tp:taxon-name-part taxon-name-part-type="genus" reg="Karaops">Karaops</tp:taxon-name-part><tp:taxon-name-part taxon-name-part-type="species" reg="malumbu">malumbu</tp:taxon-name-part></tp:taxon-name></italic> sp. nov., <italic><tp:taxon-name><tp:taxon-name-part taxon-name-part-type="genus" reg="Karaops">Karaops</tp:taxon-name-part><tp:taxon-name-part taxon-name-part-type="species" reg="garyodwyeri">garyodwyeri</tp:taxon-name-part></tp:taxon-name></italic> sp. nov., <italic><tp:taxon-name><tp:taxon-name-part taxon-name-part-type="genus" reg="Karaops">Karaops</tp:taxon-name-part><tp:taxon-name-part taxon-name-part-type="species" reg="yumbubaarnji">yumbubaarnji</tp:taxon-name-part></tp:taxon-name></italic> sp. nov., <italic><tp:taxon-name><tp:taxon-name-part taxon-name-part-type="genus" reg="Karaops">Karaops</tp:taxon-name-part><tp:taxon-name-part taxon-name-part-type="species" reg="kennerleyorum">kennerleyorum</tp:taxon-name-part></tp:taxon-name></italic> sp. nov., <italic><tp:taxon-name><tp:taxon-name-part taxon-name-part-type="genus" reg="Karaops">Karaops</tp:taxon-name-part><tp:taxon-name-part taxon-name-part-type="species" reg="markharveyi">markharveyi</tp:taxon-name-part></tp:taxon-name></italic> sp. nov., <italic><tp:taxon-name><tp:taxon-name-part taxon-name-part-type="genus" reg="Karaops">Karaops</tp:taxon-name-part><tp:taxon-name-part taxon-name-part-type="species" reg="badgeradda">badgeradda</tp:taxon-name-part></tp:taxon-name></italic>, <italic><tp:taxon-name><tp:taxon-name-part taxon-name-part-type="genus" reg="Karaops">Karaops</tp:taxon-name-part><tp:taxon-name-part taxon-name-part-type="species" reg="joehaeneri">joehaeneri</tp:taxon-name-part></tp:taxon-name></italic> sp. nov., <italic><tp:taxon-name><tp:taxon-name-part taxon-name-part-type="genus" reg="Karaops">Karaops</tp:taxon-name-part><tp:taxon-name-part taxon-name-part-type="species" reg="morganoconnelli">morganoconnelli</tp:taxon-name-part></tp:taxon-name></italic> sp. nov., <italic><tp:taxon-name><tp:taxon-name-part taxon-name-part-type="genus" reg="Karaops">Karaops</tp:taxon-name-part><tp:taxon-name-part taxon-name-part-type="species" reg="nyangumarta">nyangumarta</tp:taxon-name-part></tp:taxon-name></italic> sp. nov., <italic><tp:taxon-name><tp:taxon-name-part taxon-name-part-type="genus" reg="Karaops">Karaops</tp:taxon-name-part><tp:taxon-name-part taxon-name-part-type="species" reg="nyiyaparli">nyiyaparli</tp:taxon-name-part></tp:taxon-name></italic>, <italic><tp:taxon-name><tp:taxon-name-part taxon-name-part-type="genus" reg="Karaops">Karaops</tp:taxon-name-part><tp:taxon-name-part taxon-name-part-type="species" reg="durrantorum">durrantorum</tp:taxon-name-part></tp:taxon-name></italic> sp. nov., <italic><tp:taxon-name><tp:taxon-name-part taxon-name-part-type="genus" reg="Karaops">Karaops</tp:taxon-name-part><tp:taxon-name-part taxon-name-part-type="species" reg="banyjima">banyjima</tp:taxon-name-part></tp:taxon-name></italic>.</p></statement><media xlink:href="zookeys-1150-001_article-93760__-s002.docx" mimetype="application" mime-subtype="vnd.openxmlformats-officedocument.wordprocessingml.document" position="float" orientation="portrait" xlink:type="simple" id="oo_816464.docx"><uri content-type="original_file" xlink:type="simple">https://binary.pensoft.net/file/816464</uri></media><permissions><license xlink:type="simple"><license-p>This dataset is made available under the Open Database License (http://opendatacommons.org/licenses/odbl/1.0/). The Open Database License (ODbL) is a license agreement intended to allow users to freely share, modify, and use this Dataset while maintaining this same freedom for others, provided that the original source and author(s) are credited.</license-p></license></permissions><attrib specific-use="authors">Sarah C. Crews</attrib></supplementary-material></tp:treatment-sec><ref-list><ref id="B26"><mixed-citation xmlns:xlink="http://www.w3.org/1999/xlink" xlink:type="simple"><person-group><name name-style="western"><surname>Graham</surname><given-names>G</given-names></name></person-group> (<year>2001d</year>) Central Kimberley 1 (CK1 – Pentecost subregion). In: Department of Conservation and Land Management A Biodiversity Audit of Western Australia’s 53 Biogeographic Subregions in 2002, 103–110. <ext-link xlink:href="https://www.dpaw.wa.gov.au/images/documents/about/science/projects/waaudit/central_kimberley01_p103-110.pdf" ext-link-type="uri" xlink:type="simple">https://www.dpaw.wa.gov.au/images/documents/about/science/projects/waaudit/central_kimberley01_p103-110.pdf</ext-link></mixed-citation></ref></ref-list></tp:taxon-treatment>
