# Supplementary material for: ﻿But wait, there’s more! Descriptions of new species and undescribed sexes of flattie spiders (Araneae, Selenopidae, Karaops) from Australia
Source: Zookeys. 2023 Feb 27;1150:1–189. doi: 10.3897/zookeys.1150.93760 (PMC10208737; doi:10.3897/zookeys.1150.93760)
Supplement: XML Treatment for Karaops larryoo [file zookeys.1150.93760-treatment32.xml]

<!DOCTYPE tp:taxon-treatment
  PUBLIC "-//TaxonX//DTD Taxonomic Treatment Publishing DTD v0 20100105//EN" "tax-treatment-NSO.dtd">
<tp:taxon-treatment xmlns:tp="http://www.plazi.org/taxpub"><tp:treatment-meta><kwd-group><label>Taxon classification</label><kwd>
                <named-content content-type="kingdom">Animalia</named-content>
              </kwd><kwd>
                <named-content content-type="order">Araneae</named-content>
              </kwd><kwd>
                <named-content content-type="family">Selenopidae</named-content>
              </kwd></kwd-group><mixed-citation publication-type="journal"><person-group><name><surname>Crews</surname><given-names>Sarah C.</given-names></name></person-group><article-title>﻿But wait, there’s more! Descriptions of new species and undescribed sexes of flattie spiders (<tp:taxon-name><tp:taxon-name-part taxon-name-part-type="order">Araneae</tp:taxon-name-part></tp:taxon-name>, <tp:taxon-name><tp:taxon-name-part taxon-name-part-type="family">Selenopidae</tp:taxon-name-part></tp:taxon-name>, <italic><tp:taxon-name><tp:taxon-name-part taxon-name-part-type="genus" reg="Karaops">Karaops</tp:taxon-name-part></tp:taxon-name></italic>) from Australia</article-title><source>Zookeys</source><day>27</day><month>02</month><year>2023</year><volume>1150</volume><fpage>1</fpage><lpage>189</lpage><pub-id pub-id-type="doi">10.3897/zookeys.1150.93760</pub-id></mixed-citation></tp:treatment-meta><tp:nomenclature><label>﻿</label><tp:taxon-name>
              <object-id xmlns:xlink="http://www.w3.org/1999/xlink" content-type="arpha" xlink:type="simple">AA27C9B8-BF85-5552-ACD3-8C67B0314857</object-id>
              <tp:taxon-name-part taxon-name-part-type="genus" reg="Karaops">Karaops</tp:taxon-name-part>
              <tp:taxon-name-part taxon-name-part-type="species" reg="larryoo">larryoo</tp:taxon-name-part>
            </tp:taxon-name><tp:taxon-authority>Crews &amp; Harvey, 2011</tp:taxon-authority><xref ref-type="fig" rid="F37">Fig. 30F</xref><xref ref-type="fig" rid="F3">, Maps 1</xref><xref ref-type="fig" rid="F23">, 7</xref><tp:nomenclature-citation-list><tp:nomenclature-citation><tp:taxon-name>
                  <tp:taxon-name-part taxon-name-part-type="genus" reg="Karaops">Karaops</tp:taxon-name-part>
                  <tp:taxon-name-part taxon-name-part-type="species" reg="larryoo">larryoo</tp:taxon-name-part>
                </tp:taxon-name><comment>Crews &amp; Harvey, 2011: 35, figs 21, 22 (♂, examined).</comment></tp:nomenclature-citation></tp:nomenclature-citation-list></tp:nomenclature><tp:treatment-sec sec-type="diagnosis" id="SECID0EMCGM"><title>Diagnosis.</title><p>In light of the new species described here, a new diagnosis is provided for <italic><tp:taxon-name><tp:taxon-name-part taxon-name-part-type="genus" reg="Karaops">Karaops</tp:taxon-name-part><tp:taxon-name-part taxon-name-part-type="species" reg="larryoo">larryoo</tp:taxon-name-part></tp:taxon-name></italic> (Fig. <xref ref-type="fig" rid="F37">30F</xref>). Although this species is similar to other members of the group, it can be distinguished by the conductor, median apophysis, and <abbrev xmlns:xlink="http://www.w3.org/1999/xlink" xlink:title="retrolateral tibial apophysis" id="ABBRID0EBDGM" xlink:type="simple">RTA</abbrev>. The conductor is nearly semi-circular, with only a very small indentation between the anterior tip and the medial part. The median apophysis is short and wide at the base. The dRTA is longer than the vRTA in ventral view, and the vRTA is narrow (<xref ref-type="bibr" rid="B14">Crews and Harvey 2011</xref>: figs 20, 21).</p></tp:treatment-sec><tp:treatment-sec sec-type="description" id="SECID0EJDGM"><title>Description.</title><p>The description of the male can be found in <xref ref-type="bibr" rid="B14">Crews and Harvey (2011)</xref>.</p><p><bold>Female.</bold> Unknown.</p></tp:treatment-sec><tp:treatment-sec sec-type="distribution" id="SECID0EXDGM"><title>Distribution.</title><p>Known only from the type locality, Larryoo, Drysdale River National Park, Western Australia (Map <xref ref-type="fig" rid="F23">7</xref>).</p></tp:treatment-sec><tp:treatment-sec sec-type="natural history" id="SECID0EBEGM"><title>Natural history.</title><p>The specimen was collected in the cooler, drier time of the year, under rocks. Larryoo is located in the Northern Kimberley bioregion in the Berkeley subregion; however, it is very close to the Mitchell subregion. The subregion is classified by medium summer rainfall with savannah woodland and high sorghum grasses and is less rugged than the Mitchell subregion (Suppl. material <xref ref-type="supplementary-material" rid="S2">2</xref>: table S1).</p></tp:treatment-sec><tp:treatment-sec sec-type="discussion" id="SECID0ELEGM"><title>Discussion.</title><p>This area is difficult to reach, which is both good and bad. It’s inaccessibility to humans has left it relatively free of grazing and introduced, invasive species, but very little is known about the subregion’s flora and fauna. The female remains unknown.</p></tp:treatment-sec><tp:treatment-sec><!--Section generated to contain objects referenced in tp:taxon-treatment.--><fig id="F37" position="float" orientation="portrait"><object-id xmlns:xlink="http://www.w3.org/1999/xlink" content-type="doi" xlink:type="simple">10.3897/zookeys.1150.93760.figure30</object-id><object-id xmlns:xlink="http://www.w3.org/1999/xlink" content-type="arpha" xlink:type="simple">93706588-FD95-58AE-8DFA-23B83A03B379</object-id><label>Figure 30.</label><caption><p><bold>A</bold><italic><tp:taxon-name><tp:taxon-name-part taxon-name-part-type="genus" reg="Karaops">Karaops</tp:taxon-name-part><tp:taxon-name-part taxon-name-part-type="species" reg="malumbu">malumbu</tp:taxon-name-part></tp:taxon-name></italic> sp. nov., El Questro Gorge, Western Australia (sel_1306, <named-content xmlns:xlink="http://www.w3.org/1999/xlink" content-type="dwc:institutional_code" xlink:title="Western Australian Museum" xlink:href="http://grbio.org/institution/western-australian-museum" xlink:type="simple">WAM</named-content> T155682) <bold>B</bold> paratype male, El Questro Gorge, Western Australia (sel_1309, <named-content xmlns:xlink="http://www.w3.org/1999/xlink" content-type="dwc:institutional_code" xlink:title="Western Australian Museum" xlink:href="http://grbio.org/institution/western-australian-museum" xlink:type="simple">WAM</named-content> T155685) <bold>C</bold> same <bold>D</bold> El Questro Gorge, Western Australia (photo: J. DeJong) <bold>E</bold> El Questro Gorge, Western Australia <bold>F</bold><italic><tp:taxon-name><tp:taxon-name-part taxon-name-part-type="genus" reg="Karaops">Karaops</tp:taxon-name-part><tp:taxon-name-part taxon-name-part-type="species" reg="larryoo">larryoo</tp:taxon-name-part></tp:taxon-name></italic>, holotype male, Larryoo, Drysdale River National Park, Western Australia. Scale bar: 0.5 mm.</p></caption><graphic xmlns:xlink="http://www.w3.org/1999/xlink" xlink:href="zookeys-1150-001_article-93760__-g037.jpg" position="float" orientation="portrait" xlink:type="simple" id="oo_816417.jpg"><uri content-type="original_file" xlink:type="simple">https://binary.pensoft.net/fig/816417</uri></graphic></fig><fig id="F3" position="float" orientation="portrait"><object-id xmlns:xlink="http://www.w3.org/1999/xlink" content-type="doi" xlink:type="simple">10.3897/zookeys.1150.93760.map1</object-id><object-id xmlns:xlink="http://www.w3.org/1999/xlink" content-type="arpha" xlink:type="simple">AF4A80F7-23C4-56EA-9599-EF3E21DB9294</object-id><label>Map 1.</label><caption><p>Map of Australia showing areas that are expanded in subsequent figures. <abbrev xmlns:xlink="http://www.w3.org/1999/xlink" xlink:title="copulatory duct" id="ABBRID0EMKBK" xlink:type="simple">CD</abbrev> = Central Desert group, D = <italic><tp:taxon-name><tp:taxon-name-part taxon-name-part-type="genus" reg="Karaops"/><tp:taxon-name-part taxon-name-part-type="species" reg="dawara">dawara</tp:taxon-name-part></tp:taxon-name></italic> group, F = <italic><tp:taxon-name><tp:taxon-name-part taxon-name-part-type="genus" reg="Karaops"/><tp:taxon-name-part taxon-name-part-type="species" reg="francesae">francesae</tp:taxon-name-part></tp:taxon-name></italic> group, K = Kimberley group, UA = species that are not assigned to a group, PG = Pilbara-Gascoyne group.</p></caption><graphic xmlns:xlink="http://www.w3.org/1999/xlink" xlink:href="zookeys-1150-001_article-93760__-g003.jpg" position="float" orientation="portrait" xlink:type="simple" id="oo_816383.jpg"><uri content-type="original_file" xlink:type="simple">https://binary.pensoft.net/fig/816383</uri></graphic></fig><fig id="F23" position="float" orientation="portrait"><object-id xmlns:xlink="http://www.w3.org/1999/xlink" content-type="doi" xlink:type="simple">10.3897/zookeys.1150.93760.map7</object-id><object-id xmlns:xlink="http://www.w3.org/1999/xlink" content-type="arpha" xlink:type="simple">04447256-9D2F-5720-8666-EAF4FB7C859F</object-id><label>Map 7.</label><caption><p>Species of the Kimberley species group. Diamonds (juveniles): light purple = Mimbi Caves; blue = Geike Gorge, green = Adcock Gorge, teal = Augustus Island, pink = Little Mertens Falls, yellow = Emma Gorge, orange = Kelly’s Knob, red = Keep River National Park; Circles: green = <italic><tp:taxon-name><tp:taxon-name-part taxon-name-part-type="genus" reg="Karaops">Karaops</tp:taxon-name-part><tp:taxon-name-part taxon-name-part-type="species" reg="dejongi">dejongi</tp:taxon-name-part></tp:taxon-name></italic> sp. nov., blue = <italic><tp:taxon-name><tp:taxon-name-part taxon-name-part-type="genus" reg="Karaops">Karaops</tp:taxon-name-part><tp:taxon-name-part taxon-name-part-type="species" reg="jenniferae">jenniferae</tp:taxon-name-part></tp:taxon-name></italic>, red = <italic><tp:taxon-name><tp:taxon-name-part taxon-name-part-type="genus" reg="Karaops">Karaops</tp:taxon-name-part><tp:taxon-name-part taxon-name-part-type="species" reg="dalmanyi">dalmanyi</tp:taxon-name-part></tp:taxon-name></italic> sp. nov., purple = <italic><tp:taxon-name><tp:taxon-name-part taxon-name-part-type="genus" reg="Karaops">Karaops</tp:taxon-name-part></tp:taxon-name></italic> sp. adult male (will be described in subsequent publication), white = <italic><tp:taxon-name><tp:taxon-name-part taxon-name-part-type="genus" reg="Karaops">Karaops</tp:taxon-name-part><tp:taxon-name-part taxon-name-part-type="species" reg="conilurus">conilurus</tp:taxon-name-part></tp:taxon-name></italic> sp. nov., pink = <italic><tp:taxon-name><tp:taxon-name-part taxon-name-part-type="genus" reg="Karaops">Karaops</tp:taxon-name-part><tp:taxon-name-part taxon-name-part-type="species" reg="umiida">umiida</tp:taxon-name-part></tp:taxon-name></italic>, yellow = <italic><tp:taxon-name><tp:taxon-name-part taxon-name-part-type="genus" reg="Karaops">Karaops</tp:taxon-name-part><tp:taxon-name-part taxon-name-part-type="species" reg="alanlongbottomi">alanlongbottomi</tp:taxon-name-part></tp:taxon-name></italic>, teal = <italic><tp:taxon-name><tp:taxon-name-part taxon-name-part-type="genus" reg="Karaops">Karaops</tp:taxon-name-part><tp:taxon-name-part taxon-name-part-type="species" reg="keithlongbottomi">keithlongbottomi</tp:taxon-name-part></tp:taxon-name></italic>, mauve = <italic><tp:taxon-name><tp:taxon-name-part taxon-name-part-type="genus" reg="Karaops">Karaops</tp:taxon-name-part><tp:taxon-name-part taxon-name-part-type="species" reg="larryoo">larryoo</tp:taxon-name-part></tp:taxon-name></italic>, orange = <italic><tp:taxon-name><tp:taxon-name-part taxon-name-part-type="genus" reg="Karaops">Karaops</tp:taxon-name-part><tp:taxon-name-part taxon-name-part-type="species" reg="garyodwyeri">garyodwyeri</tp:taxon-name-part></tp:taxon-name></italic> sp. nov., black = <italic><tp:taxon-name><tp:taxon-name-part taxon-name-part-type="genus" reg="Karaops">Karaops</tp:taxon-name-part><tp:taxon-name-part taxon-name-part-type="species" reg="malumbu">malumbu</tp:taxon-name-part></tp:taxon-name></italic> sp. nov. Juveniles are treated as distinct species based on molecular data.</p></caption><graphic xmlns:xlink="http://www.w3.org/1999/xlink" xlink:href="zookeys-1150-001_article-93760__-g023.jpg" position="float" orientation="portrait" xlink:type="simple" id="oo_816403.jpg"><uri content-type="original_file" xlink:type="simple">https://binary.pensoft.net/fig/816403</uri></graphic></fig><supplementary-material xmlns:xlink="http://www.w3.org/1999/xlink" id="S2" position="float" orientation="portrait" xlink:type="simple"><object-id content-type="doi" xlink:type="simple">10.3897/zookeys.1150.93760.suppl2</object-id><object-id content-type="zenodo_dep_id" xlink:type="simple">7687713</object-id><object-id content-type="arpha" xlink:type="simple">EF0E359C-25FC-59E2-9D4F-BF09392EAC72</object-id><label>Supplementary material 2</label><caption><p>These data provide information related to the possible times of the year that adults of a species may be found in a particular region or subregion as determined by the <abbrev xlink:title="The Interim Biogeographic Regionalisation of Australia" id="ABBRID0EK2HO" xlink:type="simple">IBRA</abbrev></p></caption><statement content-type="dataType"><label>Data type</label><p>tables (word file)</p></statement><statement content-type="notes"><label>Explanation note</label><p>Information related to the possible times of the year that adults of a species may be found in a particular region or subregion as determined by the <abbrev xlink:title="The Interim Biogeographic Regionalisation of Australia" id="ABBRID0ES2HO" xlink:type="simple">IBRA</abbrev>. <italic><tp:taxon-name><tp:taxon-name-part taxon-name-part-type="genus" reg="Karaops">Karaops</tp:taxon-name-part><tp:taxon-name-part taxon-name-part-type="species" reg="nitmiluk">nitmiluk</tp:taxon-name-part></tp:taxon-name></italic> sp. nov., <italic><tp:taxon-name><tp:taxon-name-part taxon-name-part-type="genus" reg="Karaops">Karaops</tp:taxon-name-part><tp:taxon-name-part taxon-name-part-type="species" reg="jawayway">jawayway</tp:taxon-name-part></tp:taxon-name></italic> sp. nov., <italic><tp:taxon-name><tp:taxon-name-part taxon-name-part-type="genus" reg="Karaops">Karaops</tp:taxon-name-part><tp:taxon-name-part taxon-name-part-type="species" reg="yumbu">yumbu</tp:taxon-name-part></tp:taxon-name></italic> – Tanami, <italic><tp:taxon-name><tp:taxon-name-part taxon-name-part-type="genus" reg="Karaops">Karaops</tp:taxon-name-part><tp:taxon-name-part taxon-name-part-type="species" reg="yumbu">yumbu</tp:taxon-name-part></tp:taxon-name></italic> – O Victoria Plain, <italic><tp:taxon-name><tp:taxon-name-part taxon-name-part-type="genus" reg="Karaops">Karaops</tp:taxon-name-part><tp:taxon-name-part taxon-name-part-type="species" reg="keithlongbottomi">keithlongbottomi</tp:taxon-name-part></tp:taxon-name></italic>, <italic><tp:taxon-name><tp:taxon-name-part taxon-name-part-type="genus" reg="Karaops">Karaops</tp:taxon-name-part><tp:taxon-name-part taxon-name-part-type="species" reg="dejongi">dejongi</tp:taxon-name-part></tp:taxon-name></italic> sp. nov., <italic><tp:taxon-name><tp:taxon-name-part taxon-name-part-type="genus" reg="Karaops">Karaops</tp:taxon-name-part><tp:taxon-name-part taxon-name-part-type="species" reg="dalmanyi">dalmanyi</tp:taxon-name-part></tp:taxon-name></italic> sp. nov., <italic><tp:taxon-name><tp:taxon-name-part taxon-name-part-type="genus" reg="Karaops">Karaops</tp:taxon-name-part><tp:taxon-name-part taxon-name-part-type="species" reg="jenniferae">jenniferae</tp:taxon-name-part></tp:taxon-name></italic>, <italic><tp:taxon-name><tp:taxon-name-part taxon-name-part-type="genus" reg="Karaops">Karaops</tp:taxon-name-part><tp:taxon-name-part taxon-name-part-type="species" reg="malumbu">malumbu</tp:taxon-name-part></tp:taxon-name></italic> sp. nov., <italic><tp:taxon-name><tp:taxon-name-part taxon-name-part-type="genus" reg="Karaops">Karaops</tp:taxon-name-part><tp:taxon-name-part taxon-name-part-type="species" reg="garyodwyeri">garyodwyeri</tp:taxon-name-part></tp:taxon-name></italic> sp. nov., <italic><tp:taxon-name><tp:taxon-name-part taxon-name-part-type="genus" reg="Karaops">Karaops</tp:taxon-name-part><tp:taxon-name-part taxon-name-part-type="species" reg="yumbubaarnji">yumbubaarnji</tp:taxon-name-part></tp:taxon-name></italic> sp. nov., <italic><tp:taxon-name><tp:taxon-name-part taxon-name-part-type="genus" reg="Karaops">Karaops</tp:taxon-name-part><tp:taxon-name-part taxon-name-part-type="species" reg="kennerleyorum">kennerleyorum</tp:taxon-name-part></tp:taxon-name></italic> sp. nov., <italic><tp:taxon-name><tp:taxon-name-part taxon-name-part-type="genus" reg="Karaops">Karaops</tp:taxon-name-part><tp:taxon-name-part taxon-name-part-type="species" reg="markharveyi">markharveyi</tp:taxon-name-part></tp:taxon-name></italic> sp. nov., <italic><tp:taxon-name><tp:taxon-name-part taxon-name-part-type="genus" reg="Karaops">Karaops</tp:taxon-name-part><tp:taxon-name-part taxon-name-part-type="species" reg="badgeradda">badgeradda</tp:taxon-name-part></tp:taxon-name></italic>, <italic><tp:taxon-name><tp:taxon-name-part taxon-name-part-type="genus" reg="Karaops">Karaops</tp:taxon-name-part><tp:taxon-name-part taxon-name-part-type="species" reg="joehaeneri">joehaeneri</tp:taxon-name-part></tp:taxon-name></italic> sp. nov., <italic><tp:taxon-name><tp:taxon-name-part taxon-name-part-type="genus" reg="Karaops">Karaops</tp:taxon-name-part><tp:taxon-name-part taxon-name-part-type="species" reg="morganoconnelli">morganoconnelli</tp:taxon-name-part></tp:taxon-name></italic> sp. nov., <italic><tp:taxon-name><tp:taxon-name-part taxon-name-part-type="genus" reg="Karaops">Karaops</tp:taxon-name-part><tp:taxon-name-part taxon-name-part-type="species" reg="nyangumarta">nyangumarta</tp:taxon-name-part></tp:taxon-name></italic> sp. nov., <italic><tp:taxon-name><tp:taxon-name-part taxon-name-part-type="genus" reg="Karaops">Karaops</tp:taxon-name-part><tp:taxon-name-part taxon-name-part-type="species" reg="nyiyaparli">nyiyaparli</tp:taxon-name-part></tp:taxon-name></italic>, <italic><tp:taxon-name><tp:taxon-name-part taxon-name-part-type="genus" reg="Karaops">Karaops</tp:taxon-name-part><tp:taxon-name-part taxon-name-part-type="species" reg="durrantorum">durrantorum</tp:taxon-name-part></tp:taxon-name></italic> sp. nov., <italic><tp:taxon-name><tp:taxon-name-part taxon-name-part-type="genus" reg="Karaops">Karaops</tp:taxon-name-part><tp:taxon-name-part taxon-name-part-type="species" reg="banyjima">banyjima</tp:taxon-name-part></tp:taxon-name></italic>.</p></statement><media xlink:href="zookeys-1150-001_article-93760__-s002.docx" mimetype="application" mime-subtype="vnd.openxmlformats-officedocument.wordprocessingml.document" position="float" orientation="portrait" xlink:type="simple" id="oo_816464.docx"><uri content-type="original_file" xlink:type="simple">https://binary.pensoft.net/file/816464</uri></media><permissions><license xlink:type="simple"><license-p>This dataset is made available under the Open Database License (http://opendatacommons.org/licenses/odbl/1.0/). The Open Database License (ODbL) is a license agreement intended to allow users to freely share, modify, and use this Dataset while maintaining this same freedom for others, provided that the original source and author(s) are credited.</license-p></license></permissions><attrib specific-use="authors">Sarah C. Crews</attrib></supplementary-material></tp:treatment-sec><ref-list><ref id="B14"><mixed-citation xmlns:xlink="http://www.w3.org/1999/xlink" xlink:type="simple"><person-group><name name-style="western"><surname>Crews</surname><given-names>SC</given-names></name><name name-style="western"><surname>Harvey</surname><given-names>MS</given-names></name></person-group> (<year>2011</year>) <article-title>The spider family <tp:taxon-name><tp:taxon-name-part taxon-name-part-type="family">Selenopidae</tp:taxon-name-part></tp:taxon-name> (<tp:taxon-name><tp:taxon-name-part taxon-name-part-type="class">Arachnida</tp:taxon-name-part></tp:taxon-name>, <tp:taxon-name><tp:taxon-name-part taxon-name-part-type="order">Araneae</tp:taxon-name-part></tp:taxon-name>) in Australasia and the Oriental Region.</article-title><source>ZooKeys</source><volume>99</volume>: <fpage>1</fpage>–<lpage>103</lpage>. <ext-link xlink:href="10.3897/zookeys.99.723" ext-link-type="doi" xlink:type="simple">https://doi.org/10.3897/zookeys.99.723</ext-link></mixed-citation></ref></ref-list></tp:taxon-treatment>
