# Supplementary material for: ﻿But wait, there’s more! Descriptions of new species and undescribed sexes of flattie spiders (Araneae, Selenopidae, Karaops) from Australia
Source: Zookeys. 2023 Feb 27;1150:1–189. doi: 10.3897/zookeys.1150.93760 (PMC10208737; doi:10.3897/zookeys.1150.93760)
Supplement: XML Treatment for Karaops markharveyi [file zookeys.1150.93760-treatment38.xml]

<!DOCTYPE tp:taxon-treatment
  PUBLIC "-//TaxonX//DTD Taxonomic Treatment Publishing DTD v0 20100105//EN" "tax-treatment-NSO.dtd">
<tp:taxon-treatment xmlns:tp="http://www.plazi.org/taxpub"><tp:treatment-meta><kwd-group><label>Taxon classification</label><kwd>
                <named-content content-type="kingdom">Animalia</named-content>
              </kwd><kwd>
                <named-content content-type="order">Araneae</named-content>
              </kwd><kwd>
                <named-content content-type="family">Selenopidae</named-content>
              </kwd></kwd-group><mixed-citation publication-type="journal"><person-group><name><surname>Crews</surname><given-names>Sarah C.</given-names></name></person-group><article-title>﻿But wait, there’s more! Descriptions of new species and undescribed sexes of flattie spiders (<tp:taxon-name><tp:taxon-name-part taxon-name-part-type="order">Araneae</tp:taxon-name-part></tp:taxon-name>, <tp:taxon-name><tp:taxon-name-part taxon-name-part-type="family">Selenopidae</tp:taxon-name-part></tp:taxon-name>, <italic><tp:taxon-name><tp:taxon-name-part taxon-name-part-type="genus" reg="Karaops">Karaops</tp:taxon-name-part></tp:taxon-name></italic>) from Australia</article-title><source>Zookeys</source><day>27</day><month>02</month><year>2023</year><volume>1150</volume><fpage>1</fpage><lpage>189</lpage><pub-id pub-id-type="doi">10.3897/zookeys.1150.93760</pub-id></mixed-citation></tp:treatment-meta><tp:nomenclature><label>﻿</label><tp:taxon-name>
              <object-id xmlns:xlink="http://www.w3.org/1999/xlink" content-type="arpha" xlink:type="simple">5ADC6A85-461C-521E-9FD2-E36D7D84A334</object-id>
              <tp:taxon-name-part taxon-name-part-type="genus" reg="Karaops">Karaops</tp:taxon-name-part>
              <tp:taxon-name-part taxon-name-part-type="species" reg="markharveyi">markharveyi</tp:taxon-name-part>
              <object-id xmlns:xlink="http://www.w3.org/1999/xlink" content-type="zoobank" xlink:type="simple">https://zoobank.org/01C8D958-A493-45B8-9C3F-6F6A83AE44EC</object-id>
            </tp:taxon-name><tp:taxon-status xmlns:xlink="http://www.w3.org/1999/xlink" xlink:type="simple">sp. nov.</tp:taxon-status><xref ref-type="fig" rid="F50">Figs 42D, F</xref><xref ref-type="fig" rid="F51">, 43A, B</xref><xref ref-type="fig" rid="F52">, 44 A–H</xref><xref ref-type="fig" rid="F53">, 45 A, B</xref><xref ref-type="fig" rid="F3">, Maps 1</xref><xref ref-type="fig" rid="F44">, 8</xref></tp:nomenclature><tp:treatment-sec sec-type="material" id="SECID0ECTJM"><title>Material examined.</title><p><bold><italic>Holotype</italic></bold>: Western Australia • ♀ (reared in captivity); Gibb River Road, ~ 4.6 km from Drysdale River Road, heading east; <named-content xmlns:xlink="http://www.w3.org/1999/xlink" content-type="dwc:verbatimCoordinates" xlink:type="simple"><named-content content-type="geo-json" specific-use="{&#34;type&#34;:&#34;Point&#34;,&#34;coordinates&#34;:[126.579056,-16.103525]}" id="NCID0EQTJM" xlink:type="simple">16°6'12.69"S, 126°34'44.60"E</named-content></named-content>; ~ 491 m; 22 May 2016; S. Crews, J. DeJong leg.; sandstone outcrop on south side of road; sel_1249; SCC16_050; (<named-content xmlns:xlink="http://www.w3.org/1999/xlink" content-type="dwc:institutional_code" xlink:title="Western Australian Museum" xlink:href="http://grbio.org/institution/western-australian-museum" xlink:type="simple">WAM</named-content> T155625). <bold><italic>Paratypes</italic></bold>: ♂ (reared in captivity); same data as previous; sel_1250; (<named-content xmlns:xlink="http://www.w3.org/1999/xlink" content-type="dwc:institutional_code" xlink:title="Western Australian Museum" xlink:href="http://grbio.org/institution/western-australian-museum" xlink:type="simple">WAM</named-content> T155626) • ♀ (reared in captivity); Gibb River Road, heading east; <named-content xmlns:xlink="http://www.w3.org/1999/xlink" content-type="dwc:verbatimCoordinates" xlink:type="simple"><named-content content-type="geo-json" specific-use="{&#34;type&#34;:&#34;Point&#34;,&#34;coordinates&#34;:[126.882589,-15.960447]}" id="NCID0EFUJM" xlink:type="simple">15°57'37.61"S, 126°52'57.32"E</named-content></named-content>; ~ 410 m; 12 May 2016; S. Crews, J. DeJong leg.; sandstone outcrop on south side of road; sel_1253; SCC16_051; (<named-content xmlns:xlink="http://www.w3.org/1999/xlink" content-type="dwc:institutional_code" xlink:title="Western Australian Museum" xlink:href="http://grbio.org/institution/western-australian-museum" xlink:type="simple">WAM</named-content> T155629) • Northern Territory • ♀, ♂ (reared in captivity); Judbarra National Park, Joe Creek Walk; <named-content xmlns:xlink="http://www.w3.org/1999/xlink" content-type="dwc:verbatimCoordinates" xlink:type="simple"><named-content content-type="geo-json" specific-use="{&#34;type&#34;:&#34;Point&#34;,&#34;coordinates&#34;:[131.079172,-15.605731]}" id="NCID0ESUJM" xlink:type="simple">15°36'20.63"S, 131°4'45.02"E</named-content></named-content>; 1 Jun. 2016; S. Crews, J. DeJong leg.; under pink sandstone rocks beneath escarpment; sel_1330, 1332; SCC16_070; (<named-content xmlns:xlink="http://www.w3.org/1999/xlink" content-type="dwc:institutional_code" xlink:title="Museum and Art Gallery of the Northern Territory" xlink:href="http://grbio.org/institution/museum-and-art-gallery-northern-territory" xlink:type="simple">MAGNT</named-content> A004886, A004888). <bold>Other material examined</bold>: Western Australia • 2 imm., same data as holotype; sel_1248, 1251; (<named-content xmlns:xlink="http://www.w3.org/1999/xlink" content-type="dwc:institutional_code" xlink:title="Western Australian Museum" xlink:href="http://grbio.org/institution/western-australian-museum" xlink:type="simple">WAM</named-content> T155624, T155627) • 1 imm.; same data as sel_1253; sel_1251; (<named-content xmlns:xlink="http://www.w3.org/1999/xlink" content-type="dwc:institutional_code" xlink:title="Western Australian Museum" xlink:href="http://grbio.org/institution/western-australian-museum" xlink:type="simple">WAM</named-content> T155627) • ♂ (reared in captivity); same data as previous; sel_1252; (<named-content xmlns:xlink="http://www.w3.org/1999/xlink" content-type="dwc:institutional_code" xlink:title="Western Australian Museum" xlink:href="http://grbio.org/institution/western-australian-museum" xlink:type="simple">WAM</named-content> T155628) • 2♂ (reared in captivity); same data as sel_1330, 1332; sel_1329, 1331; (<named-content xmlns:xlink="http://www.w3.org/1999/xlink" content-type="dwc:institutional_code" xlink:title="Museum and Art Gallery of the Northern Territory" xlink:href="http://grbio.org/institution/museum-and-art-gallery-northern-territory" xlink:type="simple">MAGNT</named-content> A004885, A004887).</p></tp:treatment-sec><tp:treatment-sec sec-type="diagnosis" id="SECID0ESVJM"><title>Diagnosis.</title><p>Females of <italic><tp:taxon-name><tp:taxon-name-part taxon-name-part-type="genus" reg="Karaops">Karaops</tp:taxon-name-part><tp:taxon-name-part taxon-name-part-type="species" reg="markharveyi">markharveyi</tp:taxon-name-part></tp:taxon-name></italic> sp. nov. are most similar to <italic><tp:taxon-name><tp:taxon-name-part taxon-name-part-type="genus" reg="Karaops">K.</tp:taxon-name-part><tp:taxon-name-part taxon-name-part-type="species" reg="madhawundu">madhawundu</tp:taxon-name-part></tp:taxon-name></italic> sp. nov. and <italic><tp:taxon-name><tp:taxon-name-part taxon-name-part-type="genus" reg="Karaops">K.</tp:taxon-name-part><tp:taxon-name-part taxon-name-part-type="species" reg="mareeba">mareeba</tp:taxon-name-part></tp:taxon-name></italic> sp. nov. by the large, round accessory bulbs (Figs <xref ref-type="fig" rid="F52">44C–F</xref>; <xref ref-type="fig" rid="F55">47D, E</xref>) but can be differentiated by the much smaller size: females of the new species average 3.58 (<italic>n</italic> = 3), whereas <italic><tp:taxon-name><tp:taxon-name-part taxon-name-part-type="genus" reg="Karaops">K.</tp:taxon-name-part><tp:taxon-name-part taxon-name-part-type="species" reg="madhawundu">madhawundu</tp:taxon-name-part></tp:taxon-name></italic> sp. nov. have a median size of 7.31 (<italic>n</italic> = 3) and <italic><tp:taxon-name><tp:taxon-name-part taxon-name-part-type="genus" reg="Karaops">K.</tp:taxon-name-part><tp:taxon-name-part taxon-name-part-type="species" reg="mareeba">mareeba</tp:taxon-name-part></tp:taxon-name></italic> sp. nov. a median size of 7.63 (<italic>n</italic> = 2). Additionally, the spermathecae of <italic><tp:taxon-name><tp:taxon-name-part taxon-name-part-type="genus" reg="Karaops">K.</tp:taxon-name-part><tp:taxon-name-part taxon-name-part-type="species" reg="mareeba">mareeba</tp:taxon-name-part></tp:taxon-name></italic> sp. nov. are directed medially at ~ 45°angle, and the copulatory openings are beneath a lobe (42C, E).</p><p>The male palps do not resemble any other known Australian selenopid (Fig. <xref ref-type="fig" rid="F54">46A–C, E</xref>); however, the males are unknown for <italic><tp:taxon-name><tp:taxon-name-part taxon-name-part-type="genus" reg="Karaops">Karaops</tp:taxon-name-part><tp:taxon-name-part taxon-name-part-type="species" reg="madhawundu">madhawundu</tp:taxon-name-part></tp:taxon-name></italic> sp. nov. and <italic><tp:taxon-name><tp:taxon-name-part taxon-name-part-type="genus" reg="Karaops">K.</tp:taxon-name-part><tp:taxon-name-part taxon-name-part-type="species" reg="mareeba">mareeba</tp:taxon-name-part></tp:taxon-name></italic> sp. nov., the two species that most closely resemble this new species, and molecular data suggest they are closely related to one another (Suppl. material <xref ref-type="supplementary-material" rid="S1">1</xref>). The cymbium has a superficial resemblance to that of <italic><tp:taxon-name><tp:taxon-name-part taxon-name-part-type="genus" reg="Karaops">K.</tp:taxon-name-part><tp:taxon-name-part taxon-name-part-type="species" reg="yumbubaarnji">yumbubaarnji</tp:taxon-name-part></tp:taxon-name></italic> sp. nov. by the chemosensory setae on the tip (Fig. <xref ref-type="fig" rid="F43">36A, B</xref>), and the body size of both species is small, but the other features of the palp are not similar, and the abdominal pattern differs between the two (Figs <xref ref-type="fig" rid="F41">34A</xref>, <xref ref-type="fig" rid="F42">35A</xref>, <xref ref-type="fig" rid="F52">44B</xref>, <xref ref-type="fig" rid="F53">45A, B</xref>).</p></tp:treatment-sec><tp:treatment-sec sec-type="description" id="SECID0EH1JM"><title>Description.</title><p><bold>Female</bold> (holotype). Total length 4.09. Carapace length 1.99, width 2.39. Chelicerae: promargin with three teeth, retromargin with two teeth (1-0-1). Eyes: AER recurved; PER strongly recurved; diameters, <abbrev xmlns:xlink="http://www.w3.org/1999/xlink" xlink:title="anterior median eye" id="ABBRID0EP1JM" xlink:type="simple">AME</abbrev> 0.12, <abbrev xmlns:xlink="http://www.w3.org/1999/xlink" xlink:title="anterior lateral eye" id="ABBRID0ET1JM" xlink:type="simple">ALE</abbrev> 0.08, <abbrev xmlns:xlink="http://www.w3.org/1999/xlink" xlink:title="posterior median eye" id="ABBRID0EX1JM" xlink:type="simple">PME</abbrev> 0.16, <abbrev xmlns:xlink="http://www.w3.org/1999/xlink" xlink:title="posterior lateral eye" id="ABBRID0E21JM" xlink:type="simple">PLE</abbrev> 0.26; interdistances <abbrev xmlns:xlink="http://www.w3.org/1999/xlink" xlink:title="anterior median eye" id="ABBRID0E61JM" xlink:type="simple">AME</abbrev>–<abbrev xmlns:xlink="http://www.w3.org/1999/xlink" xlink:title="posterior median eye" id="ABBRID0ED2JM" xlink:type="simple">PME</abbrev> 0.04, <abbrev xmlns:xlink="http://www.w3.org/1999/xlink" xlink:title="posterior median eye" id="ABBRID0EH2JM" xlink:type="simple">PME</abbrev>–<abbrev xmlns:xlink="http://www.w3.org/1999/xlink" xlink:title="anterior lateral eye" id="ABBRID0EL2JM" xlink:type="simple">ALE</abbrev> 0.11, <abbrev xmlns:xlink="http://www.w3.org/1999/xlink" xlink:title="anterior lateral eye" id="ABBRID0EP2JM" xlink:type="simple">ALE</abbrev>–<abbrev xmlns:xlink="http://www.w3.org/1999/xlink" xlink:title="posterior lateral eye" id="ABBRID0ET2JM" xlink:type="simple">PLE</abbrev> 0.17, <abbrev xmlns:xlink="http://www.w3.org/1999/xlink" xlink:title="posterior median eye" id="ABBRID0EX2JM" xlink:type="simple">PME</abbrev>–<abbrev xmlns:xlink="http://www.w3.org/1999/xlink" xlink:title="posterior median eye" id="ABBRID0E22JM" xlink:type="simple">PME</abbrev> 0.72, <abbrev xmlns:xlink="http://www.w3.org/1999/xlink" xlink:title="anterior lateral eye" id="ABBRID0E62JM" xlink:type="simple">ALE</abbrev>–<abbrev xmlns:xlink="http://www.w3.org/1999/xlink" xlink:title="anterior lateral eye" id="ABBRID0ED3JM" xlink:type="simple">ALE</abbrev> 1.01, <abbrev xmlns:xlink="http://www.w3.org/1999/xlink" xlink:title="anterior median eye" id="ABBRID0EH3JM" xlink:type="simple">AME</abbrev>–<abbrev xmlns:xlink="http://www.w3.org/1999/xlink" xlink:title="anterior median eye" id="ABBRID0EL3JM" xlink:type="simple">AME</abbrev> 0.38, <abbrev xmlns:xlink="http://www.w3.org/1999/xlink" xlink:title="posterior lateral eye" id="ABBRID0EP3JM" xlink:type="simple">PLE</abbrev>–<abbrev xmlns:xlink="http://www.w3.org/1999/xlink" xlink:title="posterior lateral eye" id="ABBRID0ET3JM" xlink:type="simple">PLE</abbrev> 1.22. Sternum length 0.88, width 1.18. Abdomen length 2.10, width 1.52. Color (in life Figs <xref ref-type="fig" rid="F51">43A</xref>, <xref ref-type="fig" rid="F55">47A, C</xref>/preserved Figs <xref ref-type="fig" rid="F50">42D</xref>, <xref ref-type="fig" rid="F52">44H</xref>): Carapace: reddish brown with two large dark patches behind PLEs extending to middle of carapace next to furrow, some dark patches laterally and posterior to furrow, white setae behind eyes, and in patches on carapace. Chelicerae: yellow-brown, anterior black except medially. Maxillae: yellow, dusky on outer edge. Labium: brownish yellow, pale distally. Sternum: pale yellowish white. Abdomen: dorsally dark brown with orangish spots anterolaterally, mediolaterally, posterolaterally, posteriorly, all but posterior patches with black dot, all orangish areas with tufts of white setae on edges, posterior dark; ventrally yellowish white. Anterior spinnerets: yellowish brown, posterior spinnerets black except ventrally yellowish brown. Legs: yellowish with black marks dorsally and ventrally on <abbrev xmlns:xlink="http://www.w3.org/1999/xlink" xlink:title="coxa" id="ABBRID0EH4JM" xlink:type="simple">Cx</abbrev> I–III, dark mark anteriorly on all <abbrev xmlns:xlink="http://www.w3.org/1999/xlink" xlink:title="trochanter" id="ABBRID0EL4JM" xlink:type="simple">Tr</abbrev>,, annulations on all legs, only completely encircle legs at <abbrev xmlns:xlink="http://www.w3.org/1999/xlink" xlink:title="metatarsus" id="ABBRID0EP4JM" xlink:type="simple">Mt</abbrev>, centers open but dusky on <abbrev xmlns:xlink="http://www.w3.org/1999/xlink" xlink:title="femur" id="ABBRID0ET4JM" xlink:type="simple">Fm</abbrev>, <abbrev xmlns:xlink="http://www.w3.org/1999/xlink" xlink:title="patella" id="ABBRID0EX4JM" xlink:type="simple">Pt</abbrev>, and <abbrev xmlns:xlink="http://www.w3.org/1999/xlink" xlink:title="femur" id="ABBRID0E24JM" xlink:type="simple">Fm</abbrev>-<abbrev xmlns:xlink="http://www.w3.org/1999/xlink" xlink:title="patella" id="ABBRID0E64JM" xlink:type="simple">Pt</abbrev> joint, dark annulations on <abbrev xmlns:xlink="http://www.w3.org/1999/xlink" xlink:title="tibia" id="ABBRID0ED5JM" xlink:type="simple">Ti</abbrev> at <abbrev xmlns:xlink="http://www.w3.org/1999/xlink" xlink:title="patella" id="ABBRID0EH5JM" xlink:type="simple">Pt</abbrev>-<abbrev xmlns:xlink="http://www.w3.org/1999/xlink" xlink:title="tibia" id="ABBRID0EL5JM" xlink:type="simple">Ti</abbrev> joint and medially, dark annulations on <abbrev xmlns:xlink="http://www.w3.org/1999/xlink" xlink:title="metatarsus" id="ABBRID0EP5JM" xlink:type="simple">Mt</abbrev> at <abbrev xmlns:xlink="http://www.w3.org/1999/xlink" xlink:title="tibia" id="ABBRID0ET5JM" xlink:type="simple">Ti</abbrev>-<abbrev xmlns:xlink="http://www.w3.org/1999/xlink" xlink:title="metatarsus" id="ABBRID0EX5JM" xlink:type="simple">Mt</abbrev> joint and at <abbrev xmlns:xlink="http://www.w3.org/1999/xlink" xlink:title="metatarsus" id="ABBRID0E25JM" xlink:type="simple">Mt</abbrev>-<abbrev xmlns:xlink="http://www.w3.org/1999/xlink" xlink:title="tarsus" id="ABBRID0E65JM" xlink:type="simple">Ta</abbrev> joint, <abbrev xmlns:xlink="http://www.w3.org/1999/xlink" xlink:title="tarsus" id="ABBRID0ED6JM" xlink:type="simple">Ta</abbrev> tips dark; flat, white setae enlarged distally ventrally on all <abbrev xmlns:xlink="http://www.w3.org/1999/xlink" xlink:title="femur" id="ABBRID0EH6JM" xlink:type="simple">Fm</abbrev>, <abbrev xmlns:xlink="http://www.w3.org/1999/xlink" xlink:title="patella" id="ABBRID0EL6JM" xlink:type="simple">Pt</abbrev>, <abbrev xmlns:xlink="http://www.w3.org/1999/xlink" xlink:title="tibia" id="ABBRID0EP6JM" xlink:type="simple">Ti</abbrev>, annulation at <abbrev xmlns:xlink="http://www.w3.org/1999/xlink" xlink:title="patella" id="ABBRID0ET6JM" xlink:type="simple">Pt</abbrev>-<abbrev xmlns:xlink="http://www.w3.org/1999/xlink" xlink:title="metatarsus" id="ABBRID0EX6JM" xlink:type="simple">Mt</abbrev> joint, tips of <abbrev xmlns:xlink="http://www.w3.org/1999/xlink" xlink:title="tarsus" id="ABBRID0E26JM" xlink:type="simple">Ta</abbrev> dark; spination leg I <abbrev xmlns:xlink="http://www.w3.org/1999/xlink" xlink:title="femur" id="ABBRID0E66JM" xlink:type="simple">Fm</abbrev> d 1-1-1, <abbrev xmlns:xlink="http://www.w3.org/1999/xlink" xlink:title="tibia" id="ABBRID0EDAKM" xlink:type="simple">Ti</abbrev> v 2-2-2-2-2, <abbrev xmlns:xlink="http://www.w3.org/1999/xlink" xlink:title="metatarsus" id="ABBRID0EHAKM" xlink:type="simple">Mt</abbrev> v 2-2-2; leg II <abbrev xmlns:xlink="http://www.w3.org/1999/xlink" xlink:title="femur" id="ABBRID0ELAKM" xlink:type="simple">Fm</abbrev> d 1-1-1, <abbrev xmlns:xlink="http://www.w3.org/1999/xlink" xlink:title="tibia" id="ABBRID0EPAKM" xlink:type="simple">Ti</abbrev> v 2-2-2-2-2, <abbrev xmlns:xlink="http://www.w3.org/1999/xlink" xlink:title="metatarsus" id="ABBRID0ETAKM" xlink:type="simple">Mt</abbrev> v 2-2-2; leg III <abbrev xmlns:xlink="http://www.w3.org/1999/xlink" xlink:title="femur" id="ABBRID0EXAKM" xlink:type="simple">Fm</abbrev> d 1-1-1, <abbrev xmlns:xlink="http://www.w3.org/1999/xlink" xlink:title="tibia" id="ABBRID0E2AKM" xlink:type="simple">Ti</abbrev> v 1-1, <abbrev xmlns:xlink="http://www.w3.org/1999/xlink" xlink:title="metatarsus" id="ABBRID0E6AKM" xlink:type="simple">Mt</abbrev> v 2-0, 5 pair of small spines near <abbrev xmlns:xlink="http://www.w3.org/1999/xlink" xlink:title="metatarsus" id="ABBRID0EDBKM" xlink:type="simple">Mt</abbrev>-<abbrev xmlns:xlink="http://www.w3.org/1999/xlink" xlink:title="tarsus" id="ABBRID0EHBKM" xlink:type="simple">Ta</abbrev>; leg IV <abbrev xmlns:xlink="http://www.w3.org/1999/xlink" xlink:title="femur" id="ABBRID0ELBKM" xlink:type="simple">Fm</abbrev> d 1-1-1, <abbrev xmlns:xlink="http://www.w3.org/1999/xlink" xlink:title="retrolateral" id="ABBRID0EPBKM" xlink:type="simple">rl</abbrev> 0-0-1, <abbrev xmlns:xlink="http://www.w3.org/1999/xlink" xlink:title="retrolateral" id="ABBRID0ETBKM" xlink:type="simple">rl</abbrev> 0-1-1, <abbrev xmlns:xlink="http://www.w3.org/1999/xlink" xlink:title="tibia" id="ABBRID0EXBKM" xlink:type="simple">Ti</abbrev> v 1-1-1, <abbrev xmlns:xlink="http://www.w3.org/1999/xlink" xlink:title="metatarsus" id="ABBRID0E2BKM" xlink:type="simple">Mt</abbrev> v 1-1; leg formula 2341; measurements leg I 7.43 (2.41, 0.90, 2.00. 1.23, 0.89); leg II 9.78 (3.82, 0.88, 2.34, 1.64, 1.10); leg III 9.56 (3.40, 0.83, 2.39, 1.18, 1.76); leg IV 8.33 (2.94, 0.60, 2.03, 1.65, 1.11). Palp spination <abbrev xmlns:xlink="http://www.w3.org/1999/xlink" xlink:title="femur" id="ABBRID0E6BKM" xlink:type="simple">Fm</abbrev> d 0-1-2; 1.84 (0.59, 0.36, 0.27, 0.63); claw with five teeth; dark spots dorsolaterally and ventrally on <abbrev xmlns:xlink="http://www.w3.org/1999/xlink" xlink:title="femur" id="ABBRID0EDCKM" xlink:type="simple">Fm</abbrev>. Epigyne: EP rounded triangular; <abbrev xmlns:xlink="http://www.w3.org/1999/xlink" xlink:title="median field" id="ABBRID0EHCKM" xlink:type="simple">MF</abbrev> slightly depressed; <abbrev xmlns:xlink="http://www.w3.org/1999/xlink" xlink:title="lateral lobe" id="ABBRID0ELCKM" xlink:type="simple">LL</abbrev> conspicuous posteriorly, touching; COs laterally in depression. Endogyne: CDs very short; ABs large, round; S oblong; FDs large, directed anterolaterally; small <abbrev xmlns:xlink="http://www.w3.org/1999/xlink" xlink:title="posterodorsal fold" id="ABBRID0EPCKM" xlink:type="simple">pdf</abbrev>.</p><fig id="F51" position="float" orientation="portrait"><object-id xmlns:xlink="http://www.w3.org/1999/xlink" content-type="doi" xlink:type="simple">10.3897/zookeys.1150.93760.figure43</object-id><object-id xmlns:xlink="http://www.w3.org/1999/xlink" content-type="arpha" xlink:type="simple">1D3301F6-6DDC-5803-83D6-8A5B7450114C</object-id><label>Figure 43.</label><caption><p><italic><tp:taxon-name><tp:taxon-name-part taxon-name-part-type="genus" reg="Karaops">Karaops</tp:taxon-name-part><tp:taxon-name-part taxon-name-part-type="species" reg="markharveyi">markharveyi</tp:taxon-name-part></tp:taxon-name></italic> sp. nov. <bold>A</bold> paratype female, Gibb River Road, Western Australia (sel_1253, <named-content xmlns:xlink="http://www.w3.org/1999/xlink" content-type="dwc:institutional_code" xlink:title="Western Australian Museum" xlink:href="http://grbio.org/institution/western-australian-museum" xlink:type="simple">WAM</named-content> T155629) <bold>B</bold> paratype male, ~ 4.6 km from Drysdale River Road, Gibb River Road, Western Australia (sel_1250, <named-content xmlns:xlink="http://www.w3.org/1999/xlink" content-type="dwc:institutional_code" xlink:title="Western Australian Museum" xlink:href="http://grbio.org/institution/western-australian-museum" xlink:type="simple">WAM</named-content> T155626).</p></caption><graphic xmlns:xlink="http://www.w3.org/1999/xlink" xlink:href="zookeys-1150-001_article-93760__-g051.jpg" position="float" orientation="portrait" xlink:type="simple" id="oo_816431.jpg"><uri content-type="original_file" xlink:type="simple">https://binary.pensoft.net/fig/816431</uri></graphic></fig><fig id="F52" position="float" orientation="portrait"><object-id xmlns:xlink="http://www.w3.org/1999/xlink" content-type="doi" xlink:type="simple">10.3897/zookeys.1150.93760.figure44</object-id><object-id xmlns:xlink="http://www.w3.org/1999/xlink" content-type="arpha" xlink:type="simple">D7AC3DD4-AED0-5A71-B25F-67C3AEE235F1</object-id><label>Figure 44.</label><caption><p><italic><tp:taxon-name><tp:taxon-name-part taxon-name-part-type="genus" reg="Karaops">Karaops</tp:taxon-name-part><tp:taxon-name-part taxon-name-part-type="species" reg="markharveyi">markharveyi</tp:taxon-name-part></tp:taxon-name></italic> sp. nov. <bold>A</bold> paratype male, 4.6 km from Drysdale River Road, Gibb River Road, Western Australia (sel_1250, <named-content xmlns:xlink="http://www.w3.org/1999/xlink" content-type="dwc:institutional_code" xlink:title="Western Australian Museum" xlink:href="http://grbio.org/institution/western-australian-museum" xlink:type="simple">WAM</named-content> T155626) <bold>B</bold> adult male, Judbarra National Park, Northern Territory (sel_1329, <named-content xmlns:xlink="http://www.w3.org/1999/xlink" content-type="dwc:institutional_code" xlink:title="Museum and Art Gallery of the Northern Territory" xlink:href="http://grbio.org/institution/museum-and-art-gallery-northern-territory" xlink:type="simple">MAGNT</named-content> A004885) <bold>C</bold> holotype female, epigyne, ~ 4.6 km from Drysdale River Road, Gibb River Road, Western Australia (sel_1249, <named-content xmlns:xlink="http://www.w3.org/1999/xlink" content-type="dwc:institutional_code" xlink:title="Western Australian Museum" xlink:href="http://grbio.org/institution/western-australian-museum" xlink:type="simple">WAM</named-content> T155625) <bold>D</bold> same, endogyne <bold>E</bold> paratype female, epigyne, Gibb River Road, Western Australia (sel_1253, <named-content xmlns:xlink="http://www.w3.org/1999/xlink" content-type="dwc:institutional_code" xlink:title="Western Australian Museum" xlink:href="http://grbio.org/institution/western-australian-museum" xlink:type="simple">WAM</named-content> T155629) <bold>F</bold> same, endogyne <bold>G</bold> adult male, Judbarra National Park, Northern Territory (sel_1330, <named-content xmlns:xlink="http://www.w3.org/1999/xlink" content-type="dwc:institutional_code" xlink:title="Museum and Art Gallery of the Northern Territory" xlink:href="http://grbio.org/institution/museum-and-art-gallery-northern-territory" xlink:type="simple">MAGNT</named-content> A004886) <bold>H</bold> adult female, Judbarra National Park, Northern Territory (sel_1332, <named-content xmlns:xlink="http://www.w3.org/1999/xlink" content-type="dwc:institutional_code" xlink:title="Museum and Art Gallery of the Northern Territory" xlink:href="http://grbio.org/institution/museum-and-art-gallery-northern-territory" xlink:type="simple">MAGNT</named-content> A004888). Scale bars: 0.5 mm (<bold>C–F</bold>); 1 mm (<bold>B, G, H</bold>).</p></caption><graphic xmlns:xlink="http://www.w3.org/1999/xlink" xlink:href="zookeys-1150-001_article-93760__-g052.jpg" position="float" orientation="portrait" xlink:type="simple" id="oo_816432.jpg"><uri content-type="original_file" xlink:type="simple">https://binary.pensoft.net/fig/816432</uri></graphic></fig><fig id="F53" position="float" orientation="portrait"><object-id xmlns:xlink="http://www.w3.org/1999/xlink" content-type="doi" xlink:type="simple">10.3897/zookeys.1150.93760.figure45</object-id><object-id xmlns:xlink="http://www.w3.org/1999/xlink" content-type="arpha" xlink:type="simple">5FC3F9E6-9F72-5D33-B43B-D5378F8A5D54</object-id><label>Figure 45.</label><caption><p><italic><tp:taxon-name><tp:taxon-name-part taxon-name-part-type="genus" reg="Karaops">Karaops</tp:taxon-name-part><tp:taxon-name-part taxon-name-part-type="species" reg="markharveyi">markharveyi</tp:taxon-name-part></tp:taxon-name></italic> sp. nov. from Judbarra National Park, Northern Territory <bold>A</bold> adult male (sel_1330, <named-content xmlns:xlink="http://www.w3.org/1999/xlink" content-type="dwc:institutional_code" xlink:title="Museum and Art Gallery of the Northern Territory" xlink:href="http://grbio.org/institution/museum-and-art-gallery-northern-territory" xlink:type="simple">MAGNT</named-content> A004886) <bold>B</bold> adult male (sel_1329, <named-content xmlns:xlink="http://www.w3.org/1999/xlink" content-type="dwc:institutional_code" xlink:title="Museum and Art Gallery of the Northern Territory" xlink:href="http://grbio.org/institution/museum-and-art-gallery-northern-territory" xlink:type="simple">MAGNT</named-content> A004885).</p></caption><graphic xmlns:xlink="http://www.w3.org/1999/xlink" xlink:href="zookeys-1150-001_article-93760__-g053.jpg" position="float" orientation="portrait" xlink:type="simple" id="oo_816433.jpg"><uri content-type="original_file" xlink:type="simple">https://binary.pensoft.net/fig/816433</uri></graphic></fig><fig id="F54" position="float" orientation="portrait"><object-id xmlns:xlink="http://www.w3.org/1999/xlink" content-type="doi" xlink:type="simple">10.3897/zookeys.1150.93760.figure46</object-id><object-id xmlns:xlink="http://www.w3.org/1999/xlink" content-type="arpha" xlink:type="simple">BF4E8816-BC84-5E79-A67B-158C46A3E84A</object-id><label>Figure 46.</label><caption><p><italic><tp:taxon-name><tp:taxon-name-part taxon-name-part-type="genus" reg="Karaops">Karaops</tp:taxon-name-part><tp:taxon-name-part taxon-name-part-type="species" reg="markharveyi">markharveyi</tp:taxon-name-part></tp:taxon-name></italic> sp. nov. and <italic><tp:taxon-name><tp:taxon-name-part taxon-name-part-type="genus" reg="Karaops">Karaops</tp:taxon-name-part></tp:taxon-name></italic> sp. <bold>A</bold> paratype male, palp, ventral, Gibb River Road, ~ 4.6 km from Drysdale River Road, Western Australia (sel_1250, <named-content xmlns:xlink="http://www.w3.org/1999/xlink" content-type="dwc:institutional_code" xlink:title="Western Australian Museum" xlink:href="http://grbio.org/institution/western-australian-museum" xlink:type="simple">WAM</named-content> T155626) <bold>B</bold> same, retrolateral <bold>C</bold> same, dorsal <bold>D</bold> habitat of <italic><tp:taxon-name><tp:taxon-name-part taxon-name-part-type="genus" reg="Karaops">Karaops</tp:taxon-name-part></tp:taxon-name></italic> sp., Timber Creek, Nackeroo Lookout, Northern Territory <bold>E</bold><italic><tp:taxon-name><tp:taxon-name-part taxon-name-part-type="genus" reg="Karaops">Karaops</tp:taxon-name-part><tp:taxon-name-part taxon-name-part-type="species" reg="markharveyi">markharveyi</tp:taxon-name-part></tp:taxon-name></italic> sp. nov., palp, dorsal, tilted forward to see chemosensory brush, Judbarra National Park, Northern Territory (sel_1329, <named-content xmlns:xlink="http://www.w3.org/1999/xlink" content-type="dwc:institutional_code" xlink:title="Museum and Art Gallery of the Northern Territory" xlink:href="http://grbio.org/institution/museum-and-art-gallery-northern-territory" xlink:type="simple">MAGNT</named-content> A004885) <bold>F</bold> habitat of <italic><tp:taxon-name><tp:taxon-name-part taxon-name-part-type="genus" reg="Karaops">Karaops</tp:taxon-name-part><tp:taxon-name-part taxon-name-part-type="species" reg="markharveyi">markharveyi</tp:taxon-name-part></tp:taxon-name></italic> sp. nov., Judbarra National Park, Northern Territory. Scale bars: 0.5 mm.</p></caption><graphic xmlns:xlink="http://www.w3.org/1999/xlink" xlink:href="zookeys-1150-001_article-93760__-g054.jpg" position="float" orientation="portrait" xlink:type="simple" id="oo_816434.jpg"><uri content-type="original_file" xlink:type="simple">https://binary.pensoft.net/fig/816434</uri></graphic></fig><fig id="F55" position="float" orientation="portrait"><object-id xmlns:xlink="http://www.w3.org/1999/xlink" content-type="doi" xlink:type="simple">10.3897/zookeys.1150.93760.figure47</object-id><object-id xmlns:xlink="http://www.w3.org/1999/xlink" content-type="arpha" xlink:type="simple">F6C35BB8-4A6F-53D8-8B97-80146EDBF76C</object-id><label>Figure 47.</label><caption><p><italic><tp:taxon-name><tp:taxon-name-part taxon-name-part-type="genus" reg="Karaops">Karaops</tp:taxon-name-part><tp:taxon-name-part taxon-name-part-type="species" reg="markharveyi">markharveyi</tp:taxon-name-part></tp:taxon-name></italic> sp. nov. <bold>A</bold> holotype female, Gibb River Road, ~ 4.6 km from Drysdale River Road, Western Australia (sel_1249, <named-content xmlns:xlink="http://www.w3.org/1999/xlink" content-type="dwc:institutional_code" xlink:title="Western Australian Museum" xlink:href="http://grbio.org/institution/western-australian-museum" xlink:type="simple">WAM</named-content> T155625) <bold>B</bold> habitat, Judbarra National Park, Northern Territory <bold>C</bold> holotype female, Gibb River Road, ~ 4.6 km from Drysdale River Road, Western Australia (sel_1249, <named-content xmlns:xlink="http://www.w3.org/1999/xlink" content-type="dwc:institutional_code" xlink:title="Western Australian Museum" xlink:href="http://grbio.org/institution/western-australian-museum" xlink:type="simple">WAM</named-content> T155625) <bold>D</bold> epigyne, Judbarra National Park, Northern Territory (sel_1332, <named-content xmlns:xlink="http://www.w3.org/1999/xlink" content-type="dwc:institutional_code" xlink:title="Museum and Art Gallery of the Northern Territory" xlink:href="http://grbio.org/institution/museum-and-art-gallery-northern-territory" xlink:type="simple">MAGNT</named-content> A004888) <bold>E</bold> same, endogyne. Scale bar: 0.5 mm.</p></caption><graphic xmlns:xlink="http://www.w3.org/1999/xlink" xlink:href="zookeys-1150-001_article-93760__-g055.jpg" position="float" orientation="portrait" xlink:type="simple" id="oo_816435.jpg"><uri content-type="original_file" xlink:type="simple">https://binary.pensoft.net/fig/816435</uri></graphic></fig><p><bold>Male</bold> (paratype). Total length 3.10. Carapace length 1.71, width 2.07. Chelicerae: promargin with three teeth, retromargin with two teeth (1-0-1). Eyes: AER recurved, PER strongly recurved; diameters, <abbrev xmlns:xlink="http://www.w3.org/1999/xlink" xlink:title="anterior median eye" id="ABBRID0EQLKM" xlink:type="simple">AME</abbrev> 0.12, <abbrev xmlns:xlink="http://www.w3.org/1999/xlink" xlink:title="anterior lateral eye" id="ABBRID0EULKM" xlink:type="simple">ALE</abbrev> 0.06, <abbrev xmlns:xlink="http://www.w3.org/1999/xlink" xlink:title="posterior median eye" id="ABBRID0EYLKM" xlink:type="simple">PME</abbrev> 0.16, <abbrev xmlns:xlink="http://www.w3.org/1999/xlink" xlink:title="posterior lateral eye" id="ABBRID0E3LKM" xlink:type="simple">PLE</abbrev> 0.22; interdistances <abbrev xmlns:xlink="http://www.w3.org/1999/xlink" xlink:title="anterior median eye" id="ABBRID0EAMKM" xlink:type="simple">AME</abbrev>–<abbrev xmlns:xlink="http://www.w3.org/1999/xlink" xlink:title="posterior median eye" id="ABBRID0EEMKM" xlink:type="simple">PME</abbrev> 0.02, <abbrev xmlns:xlink="http://www.w3.org/1999/xlink" xlink:title="posterior median eye" id="ABBRID0EIMKM" xlink:type="simple">PME</abbrev>–<abbrev xmlns:xlink="http://www.w3.org/1999/xlink" xlink:title="anterior lateral eye" id="ABBRID0EMMKM" xlink:type="simple">ALE</abbrev> 0.11, <abbrev xmlns:xlink="http://www.w3.org/1999/xlink" xlink:title="anterior lateral eye" id="ABBRID0EQMKM" xlink:type="simple">ALE</abbrev>–<abbrev xmlns:xlink="http://www.w3.org/1999/xlink" xlink:title="posterior lateral eye" id="ABBRID0EUMKM" xlink:type="simple">PLE</abbrev> 0.15, <abbrev xmlns:xlink="http://www.w3.org/1999/xlink" xlink:title="posterior median eye" id="ABBRID0EYMKM" xlink:type="simple">PME</abbrev>–<abbrev xmlns:xlink="http://www.w3.org/1999/xlink" xlink:title="posterior median eye" id="ABBRID0E3MKM" xlink:type="simple">PME</abbrev> 0.63, <abbrev xmlns:xlink="http://www.w3.org/1999/xlink" xlink:title="anterior lateral eye" id="ABBRID0EANKM" xlink:type="simple">ALE</abbrev>–<abbrev xmlns:xlink="http://www.w3.org/1999/xlink" xlink:title="anterior lateral eye" id="ABBRID0EENKM" xlink:type="simple">ALE</abbrev> 0.88, <abbrev xmlns:xlink="http://www.w3.org/1999/xlink" xlink:title="anterior median eye" id="ABBRID0EINKM" xlink:type="simple">AME</abbrev>–<abbrev xmlns:xlink="http://www.w3.org/1999/xlink" xlink:title="anterior median eye" id="ABBRID0EMNKM" xlink:type="simple">AME</abbrev> 0.33, <abbrev xmlns:xlink="http://www.w3.org/1999/xlink" xlink:title="posterior lateral eye" id="ABBRID0EQNKM" xlink:type="simple">PLE</abbrev>–<abbrev xmlns:xlink="http://www.w3.org/1999/xlink" xlink:title="posterior lateral eye" id="ABBRID0EUNKM" xlink:type="simple">PLE</abbrev> 1.09. Sternum: length 0.89, width 1.16. Abdomen length 1.39, width 1.29. Color (in life Figs <xref ref-type="fig" rid="F51">43B</xref>, <xref ref-type="fig" rid="F52">44A</xref>, <xref ref-type="fig" rid="F53">45A, B</xref>, <xref ref-type="fig" rid="F56">48A</xref>/preserved Fig. <xref ref-type="fig" rid="F52">44B, G</xref>): Carapace: reddish brown with two large dark patches originating behind PLEs, extending to middle of carapace next to furrow, some dark patches laterally, posterior to furrow, white setae behind eyes, in patches on carapace/yellow-brown, dark patches visible but dispersed, white setae not as conspicuous. Chelicerae: yellowish, anterior black except basolaterally, setae pale, darkened towards middle. Maxillae: yellowish with black marks anterolaterally. Labium tan, paler distally. Sternum: yellowish white. Abdomen dorsally brownish orange with dark areas medially, laterally, with four dots anteriorly, small patches of white setae at edges of dark medial mark; ventrally whitish gray. Spinnerets: anterior yellowish brown, posterior black except ventrally yellowish brown. Legs: yellowish with black marks anteriorly and posteriorly on <abbrev xmlns:xlink="http://www.w3.org/1999/xlink" xlink:title="coxa" id="ABBRID0EMOKM" xlink:type="simple">Cx</abbrev>, anteriorly on <abbrev xmlns:xlink="http://www.w3.org/1999/xlink" xlink:title="trochanter" id="ABBRID0EQOKM" xlink:type="simple">Tr</abbrev>, black bands and spots on <abbrev xmlns:xlink="http://www.w3.org/1999/xlink" xlink:title="femur" id="ABBRID0EUOKM" xlink:type="simple">Fm</abbrev>, <abbrev xmlns:xlink="http://www.w3.org/1999/xlink" xlink:title="patella" id="ABBRID0EYOKM" xlink:type="simple">Pt</abbrev> dusky at <abbrev xmlns:xlink="http://www.w3.org/1999/xlink" xlink:title="femur" id="ABBRID0E3OKM" xlink:type="simple">Fm</abbrev>-<abbrev xmlns:xlink="http://www.w3.org/1999/xlink" xlink:title="patella" id="ABBRID0EAPKM" xlink:type="simple">Pt</abbrev> joint ventrally, black annulation at <abbrev xmlns:xlink="http://www.w3.org/1999/xlink" xlink:title="patella" id="ABBRID0EEPKM" xlink:type="simple">Pt</abbrev>-<abbrev xmlns:xlink="http://www.w3.org/1999/xlink" xlink:title="tibia" id="ABBRID0EIPKM" xlink:type="simple">Ti</abbrev> joint, two additional dusky areas, dark annulation on <abbrev xmlns:xlink="http://www.w3.org/1999/xlink" xlink:title="metatarsus" id="ABBRID0EMPKM" xlink:type="simple">Mt</abbrev> at <abbrev xmlns:xlink="http://www.w3.org/1999/xlink" xlink:title="tibia" id="ABBRID0EQPKM" xlink:type="simple">Ti</abbrev>-<abbrev xmlns:xlink="http://www.w3.org/1999/xlink" xlink:title="metatarsus" id="ABBRID0EUPKM" xlink:type="simple">Mt</abbrev> joint and at <abbrev xmlns:xlink="http://www.w3.org/1999/xlink" xlink:title="metatarsus" id="ABBRID0EYPKM" xlink:type="simple">Mt</abbrev>-<abbrev xmlns:xlink="http://www.w3.org/1999/xlink" xlink:title="tarsus" id="ABBRID0E3PKM" xlink:type="simple">Ta</abbrev> joint, <abbrev xmlns:xlink="http://www.w3.org/1999/xlink" xlink:title="tarsus" id="ABBRID0EAQKM" xlink:type="simple">Ta</abbrev> dark at tip; white setae enlarged distally ventrally on <abbrev xmlns:xlink="http://www.w3.org/1999/xlink" xlink:title="femur" id="ABBRID0EEQKM" xlink:type="simple">Fm</abbrev>, <abbrev xmlns:xlink="http://www.w3.org/1999/xlink" xlink:title="patella" id="ABBRID0EIQKM" xlink:type="simple">Pt</abbrev>, <abbrev xmlns:xlink="http://www.w3.org/1999/xlink" xlink:title="tibia" id="ABBRID0EMQKM" xlink:type="simple">Ti</abbrev>; spination leg I <abbrev xmlns:xlink="http://www.w3.org/1999/xlink" xlink:title="femur" id="ABBRID0EQQKM" xlink:type="simple">Fm</abbrev> d 1-1-1, <abbrev xmlns:xlink="http://www.w3.org/1999/xlink" xlink:title="prolateral" id="ABBRID0EUQKM" xlink:type="simple">pr</abbrev> 0-0-1, <abbrev xmlns:xlink="http://www.w3.org/1999/xlink" xlink:title="retrolateral" id="ABBRID0EYQKM" xlink:type="simple">rl</abbrev> 0-0-1, <abbrev xmlns:xlink="http://www.w3.org/1999/xlink" xlink:title="tibia" id="ABBRID0E3QKM" xlink:type="simple">Ti</abbrev> v 2-2-2-2-2-2, <abbrev xmlns:xlink="http://www.w3.org/1999/xlink" xlink:title="metatarsus" id="ABBRID0EARKM" xlink:type="simple">Mt</abbrev> v 2-2-2-2; leg II <abbrev xmlns:xlink="http://www.w3.org/1999/xlink" xlink:title="femur" id="ABBRID0EERKM" xlink:type="simple">Fm</abbrev> d 1-1-1, <abbrev xmlns:xlink="http://www.w3.org/1999/xlink" xlink:title="prolateral" id="ABBRID0EIRKM" xlink:type="simple">pr</abbrev> 0-0-1, <abbrev xmlns:xlink="http://www.w3.org/1999/xlink" xlink:title="tibia" id="ABBRID0EMRKM" xlink:type="simple">Ti</abbrev> v 2-2-2-2-2-2, <abbrev xmlns:xlink="http://www.w3.org/1999/xlink" xlink:title="metatarsus" id="ABBRID0EQRKM" xlink:type="simple">Mt</abbrev> v 2-2-2-2; leg III <abbrev xmlns:xlink="http://www.w3.org/1999/xlink" xlink:title="femur" id="ABBRID0EURKM" xlink:type="simple">Fm</abbrev> d 1-1-1, <abbrev xmlns:xlink="http://www.w3.org/1999/xlink" xlink:title="tibia" id="ABBRID0EYRKM" xlink:type="simple">Ti</abbrev> v 2-2; leg IV <abbrev xmlns:xlink="http://www.w3.org/1999/xlink" xlink:title="femur" id="ABBRID0E3RKM" xlink:type="simple">Fm</abbrev> d 1-1-1, <abbrev xmlns:xlink="http://www.w3.org/1999/xlink" xlink:title="tibia" id="ABBRID0EASKM" xlink:type="simple">Ti</abbrev> v 2-2; leg formula 3241; measurements leg I 7.23 (2.19, 0.73, 1.85, 1.48, 0.98); leg II 8.71 (2.73, 0.79, 2.18, 1.89, 1.12); leg III 9.29 (2.99, 0.82, 2.33, 2.04, 1.11); leg IV 7.97 (2.60, 0.62, 1.84, 1.95, 0.96). Palp: spination <abbrev xmlns:xlink="http://www.w3.org/1999/xlink" xlink:title="femur" id="ABBRID0EESKM" xlink:type="simple">Fm</abbrev> d 0-0-1; 1.73 (0.63, 0.22, 0.27, 0.61); dark spot retrolaterally on <abbrev xmlns:xlink="http://www.w3.org/1999/xlink" xlink:title="femur" id="ABBRID0EISKM" xlink:type="simple">Fm</abbrev>, retrolaterally and dorsally on <abbrev xmlns:xlink="http://www.w3.org/1999/xlink" xlink:title="tibia" id="ABBRID0EMSKM" xlink:type="simple">Ti</abbrev>, <abbrev xmlns:xlink="http://www.w3.org/1999/xlink" xlink:title="cymbium" id="ABBRID0EQSKM" xlink:type="simple">Cy</abbrev> with dark marking basodorsally, apically; dRTA very large, much larger than vRTA, wide, nearly as wide as <abbrev xmlns:xlink="http://www.w3.org/1999/xlink" xlink:title="tibia" id="ABBRID0EUSKM" xlink:type="simple">Ti</abbrev>, pointed at tip, in ventral view, convex medially, plicate distally, vRTA narrow, spoon shaped in ventral view; <abbrev xmlns:xlink="http://www.w3.org/1999/xlink" xlink:title="retrobasal cymbial process" id="ABBRID0EYSKM" xlink:type="simple">rbcp</abbrev> smallish; <abbrev xmlns:xlink="http://www.w3.org/1999/xlink" xlink:title="cymbium" id="ABBRID0E3SKM" xlink:type="simple">Cy</abbrev> oval in ventral view, laterally, can see indentation along top with patch of chemosensory setae (Fig. <xref ref-type="fig" rid="F54">46A, B</xref>); C large, heavily sclerotized, arced along top, similar to a wave, obscuring ~ 1/2 of E in <abbrev xmlns:xlink="http://www.w3.org/1999/xlink" xlink:title="conductor sheath" id="ABBRID0EETKM" xlink:type="simple">CS</abbrev>, C covered by <abbrev xmlns:xlink="http://www.w3.org/1999/xlink" xlink:title="tegular sheath" id="ABBRID0EITKM" xlink:type="simple">TS</abbrev>; E arises from large <abbrev xmlns:xlink="http://www.w3.org/1999/xlink" xlink:title="tegular lobe" id="ABBRID0EMTKM" xlink:type="simple">TL</abbrev> with anterior extension, hook shaped, originating at 7 o’clock, ending at 1 o’clock; <abbrev xmlns:xlink="http://www.w3.org/1999/xlink" xlink:title="median apophysis" id="ABBRID0EQTKM" xlink:type="simple">MA</abbrev> large, roundish base, with small lobe retrolaterally, tapers only slightly to tip shaped like a bird’s head, heavily sclerotized at base, base covered with <abbrev xmlns:xlink="http://www.w3.org/1999/xlink" xlink:title="spinules" id="ABBRID0EUTKM" xlink:type="simple">Sp</abbrev>.</p><fig id="F56" position="float" orientation="portrait"><object-id xmlns:xlink="http://www.w3.org/1999/xlink" content-type="doi" xlink:type="simple">10.3897/zookeys.1150.93760.figure48</object-id><object-id xmlns:xlink="http://www.w3.org/1999/xlink" content-type="arpha" xlink:type="simple">149428D5-4B68-5769-BCD1-AD953AA24C36</object-id><label>Figure 48.</label><caption><p><italic><tp:taxon-name><tp:taxon-name-part taxon-name-part-type="genus" reg="Karaops">Karaops</tp:taxon-name-part><tp:taxon-name-part taxon-name-part-type="species" reg="markharveyi">markharveyi</tp:taxon-name-part></tp:taxon-name></italic> sp. nov. and members of the Pilbara-Gascoyne species group <bold>A</bold><italic><tp:taxon-name><tp:taxon-name-part taxon-name-part-type="genus" reg="Karaops">Karaops</tp:taxon-name-part><tp:taxon-name-part taxon-name-part-type="species" reg="markharveyi">markharveyi</tp:taxon-name-part></tp:taxon-name></italic> sp. nov., adult male, Judbarra National Park, Northern Territory (sel_1329, <named-content xmlns:xlink="http://www.w3.org/1999/xlink" content-type="dwc:institutional_code" xlink:title="Museum and Art Gallery of the Northern Territory" xlink:href="http://grbio.org/institution/museum-and-art-gallery-northern-territory" xlink:type="simple">MAGNT</named-content> A004885) <bold>B</bold><italic><tp:taxon-name><tp:taxon-name-part taxon-name-part-type="genus" reg="Karaops">Karaops</tp:taxon-name-part></tp:taxon-name></italic> sp., Timber Creek, Nackeroo Lookout, Northern Territory. Arrow indicates setal tufts <bold>C</bold><italic><tp:taxon-name><tp:taxon-name-part taxon-name-part-type="genus" reg="Karaops">Karaops</tp:taxon-name-part><tp:taxon-name-part taxon-name-part-type="species" reg="burbidgei">burbidgei</tp:taxon-name-part></tp:taxon-name></italic>, paratype female, Barrow Island (<named-content xmlns:xlink="http://www.w3.org/1999/xlink" content-type="dwc:institutional_code" xlink:title="Western Australian Museum" xlink:href="http://grbio.org/institution/western-australian-museum" xlink:type="simple">WAM</named-content> T76698) <bold>D</bold><italic><tp:taxon-name><tp:taxon-name-part taxon-name-part-type="genus" reg="Karaops">Karaops</tp:taxon-name-part><tp:taxon-name-part taxon-name-part-type="species" reg="burbidgei">burbidgei</tp:taxon-name-part></tp:taxon-name></italic>, holotype male, Barrow Island (<named-content xmlns:xlink="http://www.w3.org/1999/xlink" content-type="dwc:institutional_code" xlink:title="Western Australian Museum" xlink:href="http://grbio.org/institution/western-australian-museum" xlink:type="simple">WAM</named-content> T55000). Scale bars: 1 mm.</p></caption><graphic xmlns:xlink="http://www.w3.org/1999/xlink" xlink:href="zookeys-1150-001_article-93760__-g056.jpg" position="float" orientation="portrait" xlink:type="simple" id="oo_816436.jpg"><uri content-type="original_file" xlink:type="simple">https://binary.pensoft.net/fig/816436</uri></graphic></fig></tp:treatment-sec><tp:treatment-sec sec-type="variation" id="SECID0EPWKM"><title>Variation.</title><p>Females (<italic>n</italic> = 3): In sel_1253, the <abbrev xmlns:xlink="http://www.w3.org/1999/xlink" xlink:title="anterior median eye" id="ABBRID0EXWKM" xlink:type="simple">AME</abbrev> and <abbrev xmlns:xlink="http://www.w3.org/1999/xlink" xlink:title="posterior median eye" id="ABBRID0E2WKM" xlink:type="simple">PME</abbrev> are equal in size, but in sel_1249 and sel_1332, the <abbrev xmlns:xlink="http://www.w3.org/1999/xlink" xlink:title="posterior median eye" id="ABBRID0E6WKM" xlink:type="simple">PME</abbrev> are larger than the <abbrev xmlns:xlink="http://www.w3.org/1999/xlink" xlink:title="anterior median eye" id="ABBRID0EDXKM" xlink:type="simple">AME</abbrev>. Leg III is longest in sel_1253, leg II is longest in sel_1249; however, leg II and leg III are very similar in length. Body length 3.07–4.09. Colors slightly vary, sel_1253 is paler than sel_1249. There is a lot of variability in genitalia – in fact, of the three, none are identical (Figs <xref ref-type="fig" rid="F52">44C–F</xref>, <xref ref-type="fig" rid="F55">47D, E</xref>). In sel_1249 the accessory bulbs are very close together, the accessory bulbs are slanted anteriorly from medial to lateral, in sel_1253 the accessory bulbs are much further apart – nearly 3/4 of one accessory bulb diameter. The spermathecae are horizontal. In sel_1249, the copulatory openings are located in a small depression, in sel_1253, there is not much of a depression, and in sel_1332, the depression more conspicuous, uterus externus and <abbrev xmlns:xlink="http://www.w3.org/1999/xlink" xlink:title="posterodorsal fold" id="ABBRID0EPXKM" xlink:type="simple">pdf</abbrev> quite different, the accessory bulbs are very close together, the spermathecae are horizontal, and the fertilization ducts are of a completely different shape.</p><p>Males (<italic>n</italic> = 4): In sel_1329, the <abbrev xmlns:xlink="http://www.w3.org/1999/xlink" xlink:title="anterior median eye" id="ABBRID0EXXKM" xlink:type="simple">AME</abbrev>=<abbrev xmlns:xlink="http://www.w3.org/1999/xlink" xlink:title="posterior median eye" id="ABBRID0E2XKM" xlink:type="simple">PME</abbrev>, whereas in sel_1250 and sel_1330, the <abbrev xmlns:xlink="http://www.w3.org/1999/xlink" xlink:title="posterior median eye" id="ABBRID0E6XKM" xlink:type="simple">PME</abbrev> are larger than the <abbrev xmlns:xlink="http://www.w3.org/1999/xlink" xlink:title="anterior median eye" id="ABBRID0EDYKM" xlink:type="simple">AME</abbrev>, and there is some variation in leg spination. Body length is 3.10–3.36. sel_1250 is a little paler, more orangey pink, but the pattern the same.</p></tp:treatment-sec><tp:treatment-sec sec-type="etymology" id="SECID0EHYKM"><title>Etymology.</title><p>This species is named after Mark S. Harvey, friend, mentor, and person responsible for getting me into the mess of Strayan selenopids. Name in genitive case.</p></tp:treatment-sec><tp:treatment-sec sec-type="distribution" id="SECID0EMYKM"><title>Distribution.</title><p>Known from along the Gibb River Road, northeastern Western Australia (Fig. <xref ref-type="fig" rid="F50">42F</xref>), and Judbarra National Park, northwestern Northern Territory (Figs <xref ref-type="fig" rid="F54">46F</xref>, <xref ref-type="fig" rid="F55">47B</xref>) (Map <xref ref-type="fig" rid="F44">8</xref>).</p></tp:treatment-sec><tp:treatment-sec sec-type="natural history" id="SECID0ECZKM"><title>Natural history.</title><p>The collecting localities for this species occur in the Pentecost subregion of the Central Kimberley, the Mitchell subregion of the Northern Kimberley (but very close to a junction with subregion Pentecost from the Central Kimberley region and the Berkeley subregion of the North Kimberley), and the Victoria Bonaparte bioregion and the Keep subregion. The Pentecost subregion has a dry, hot tropical and sub-humid to semi-arid climate with summer rainfall of 750–1000 mm. The area is a savannah woodland of eucalypts and hummock grasses. These spiders were found under sandstone, and it is suggested that these sandstone communities may be areas of high diversity. There have been no systematic faunal surveys of the area, and ecological and life history data of organisms are missing.</p><p>The climate of the Mitchell subregion of the Northern Kimberley bioregion is dry, hot tropical to sub-humid with 1100–1500 mm of mostly summer rain. The area is home to many endemic vertebrates and plants, though little is known about the terrestrial arthropods. Like the Pentecost subregion of the Central Kimberley, it is thought that the sandstone communities may be highly diverse. The Berkeley subregion of the North Kimberley bioregion has a dry, hot tropical sub-humid climate with high summer rainfall (<xref ref-type="bibr" rid="B29">Graham 2001g</xref>).</p><p>The third locality is the Keep subregion of the Victoria Bonaparte bioregion. The part of this bioregion in Western Australia is not divided into subregions. In the Northern Territory, this is considered the Keep subregion. Judbarra National Park is in the Victoria Basin and has many sandstone ranges. It has a tropical semi-arid climate with summer monsoons.</p><p>All specimens were collected as immatures beneath sandstone rocks during the day or on/under the rocks at dusk in the drier, cooler time of the year. The were reared in captivity, with most maturing in the wetter, hotter time of the year. Although this is a small sampling, the females matured after almost all of the adult males were dead. This could be indicative of many things – in captivity, the molting/feeding/growing does not reflect what happens in nature, there are other males that were not collected that would overlap with the females, in nature the females would live until the following season when males matured, etc. Given what we know from other studies, it is likely that there are adults all year round, and overlaps do occur at different times which is not reflected in the small sample (Suppl. material <xref ref-type="supplementary-material" rid="S2">2</xref>: tables S1, S14).</p></tp:treatment-sec><tp:treatment-sec sec-type="discussion" id="SECID0EUZKM"><title>Discussion.</title><p>Given the dissimilarity of the female genitalia of specimens from the three different localities, it was assumed that they were three different species. Therefore, finding corresponding differences in the males was expected. However, there are no differences in the males, including the palps, which have been thoroughly examined and expanded. DNA data indicate that there is no mixing between the three populations, and that they may be related to a species from Timber Creek collected at Nackeroo Lookout (Figs <xref ref-type="fig" rid="F54">46D</xref>, <xref ref-type="fig" rid="F56">48B</xref>; Suppl. material <xref ref-type="supplementary-material" rid="S1">1</xref>). Some analyses even render the Judbarra population and the Gibb populations paraphyletic (Suppl. material <xref ref-type="supplementary-material" rid="S1">1</xref>). Because there are no corroborating morphological data, these three populations are currently considered to be the same species, but with more sampling, this is likely to change. These are among the smallest <tp:taxon-name><tp:taxon-name-part taxon-name-part-type="family">Selenopidae</tp:taxon-name-part></tp:taxon-name>, with the male paratype being the smallest known (3.10 mm).</p></tp:treatment-sec><tp:treatment-sec><!--Section generated to contain objects referenced in tp:taxon-treatment.--><fig id="F50" position="float" orientation="portrait"><object-id xmlns:xlink="http://www.w3.org/1999/xlink" content-type="doi" xlink:type="simple">10.3897/zookeys.1150.93760.figure42</object-id><object-id xmlns:xlink="http://www.w3.org/1999/xlink" content-type="arpha" xlink:type="simple">9C2178BD-BBE8-5BC2-ACB6-C7841E8E21BE</object-id><label>Figure 42.</label><caption><p><italic><tp:taxon-name><tp:taxon-name-part taxon-name-part-type="genus" reg="Karaops">Karaops</tp:taxon-name-part><tp:taxon-name-part taxon-name-part-type="species" reg="mareeba">mareeba</tp:taxon-name-part></tp:taxon-name></italic> sp. nov. and <italic><tp:taxon-name><tp:taxon-name-part taxon-name-part-type="genus" reg="Karaops">Karaops</tp:taxon-name-part><tp:taxon-name-part taxon-name-part-type="species" reg="markharveyi">markharveyi</tp:taxon-name-part></tp:taxon-name></italic> sp. nov. <bold>A</bold><italic><tp:taxon-name><tp:taxon-name-part taxon-name-part-type="genus" reg="Karaops">Karaops</tp:taxon-name-part><tp:taxon-name-part taxon-name-part-type="species" reg="mareeba">mareeba</tp:taxon-name-part></tp:taxon-name></italic> sp. nov., paratype female, Desailly Range, Queensland (QMS 120908) <bold>B</bold><italic><tp:taxon-name><tp:taxon-name-part taxon-name-part-type="genus" reg="Karaops">Karaops</tp:taxon-name-part><tp:taxon-name-part taxon-name-part-type="species" reg="mareeba">mareeba</tp:taxon-name-part></tp:taxon-name></italic> sp. nov., holotype female, Desailly Range, Queensland (QMS 110872) <bold>C</bold> same, epigyne <bold>D</bold><italic><tp:taxon-name><tp:taxon-name-part taxon-name-part-type="genus" reg="Karaops">Karaops</tp:taxon-name-part><tp:taxon-name-part taxon-name-part-type="species" reg="markharveyi">markharveyi</tp:taxon-name-part></tp:taxon-name></italic> sp. nov., 4.6 km from Drysdale River Road, Gibb River Road, Western Australia, holotype female (sel_1249, <named-content xmlns:xlink="http://www.w3.org/1999/xlink" content-type="dwc:institutional_code" xlink:title="Western Australian Museum" xlink:href="http://grbio.org/institution/western-australian-museum" xlink:type="simple">WAM</named-content> T155625) <bold>E</bold><italic><tp:taxon-name><tp:taxon-name-part taxon-name-part-type="genus" reg="Karaops">Karaops</tp:taxon-name-part><tp:taxon-name-part taxon-name-part-type="species" reg="mareeba">mareeba</tp:taxon-name-part></tp:taxon-name></italic> sp. nov., holotype female, endogyne, Desailly Range, Queensland (QMS 110872) <bold>F</bold> sandstone ridge habitat of <italic><tp:taxon-name><tp:taxon-name-part taxon-name-part-type="genus" reg="Karaops">Karaops</tp:taxon-name-part><tp:taxon-name-part taxon-name-part-type="species" reg="markharveyi">markharveyi</tp:taxon-name-part></tp:taxon-name></italic> sp. nov. <bold>G</bold><italic><tp:taxon-name><tp:taxon-name-part taxon-name-part-type="genus" reg="Karaops">Karaops</tp:taxon-name-part><tp:taxon-name-part taxon-name-part-type="species" reg="mareeba">mareeba</tp:taxon-name-part></tp:taxon-name></italic> sp. nov., holotype female, epigyne, caudal, Desailly Range, Queensland (QMS 110872). Scale bars: 0.5 mm (<bold>C, E, G</bold>); 2 mm (<bold>A, B, D</bold>).</p></caption><graphic xmlns:xlink="http://www.w3.org/1999/xlink" xlink:href="zookeys-1150-001_article-93760__-g050.jpg" position="float" orientation="portrait" xlink:type="simple" id="oo_816430.jpg"><uri content-type="original_file" xlink:type="simple">https://binary.pensoft.net/fig/816430</uri></graphic></fig><fig id="F3" position="float" orientation="portrait"><object-id xmlns:xlink="http://www.w3.org/1999/xlink" content-type="doi" xlink:type="simple">10.3897/zookeys.1150.93760.map1</object-id><object-id xmlns:xlink="http://www.w3.org/1999/xlink" content-type="arpha" xlink:type="simple">AF4A80F7-23C4-56EA-9599-EF3E21DB9294</object-id><label>Map 1.</label><caption><p>Map of Australia showing areas that are expanded in subsequent figures. <abbrev xmlns:xlink="http://www.w3.org/1999/xlink" xlink:title="copulatory duct" id="ABBRID0EMKBK" xlink:type="simple">CD</abbrev> = Central Desert group, D = <italic><tp:taxon-name><tp:taxon-name-part taxon-name-part-type="genus" reg="Karaops"/><tp:taxon-name-part taxon-name-part-type="species" reg="dawara">dawara</tp:taxon-name-part></tp:taxon-name></italic> group, F = <italic><tp:taxon-name><tp:taxon-name-part taxon-name-part-type="genus" reg="Karaops"/><tp:taxon-name-part taxon-name-part-type="species" reg="francesae">francesae</tp:taxon-name-part></tp:taxon-name></italic> group, K = Kimberley group, UA = species that are not assigned to a group, PG = Pilbara-Gascoyne group.</p></caption><graphic xmlns:xlink="http://www.w3.org/1999/xlink" xlink:href="zookeys-1150-001_article-93760__-g003.jpg" position="float" orientation="portrait" xlink:type="simple" id="oo_816383.jpg"><uri content-type="original_file" xlink:type="simple">https://binary.pensoft.net/fig/816383</uri></graphic></fig><fig id="F44" position="float" orientation="portrait"><object-id xmlns:xlink="http://www.w3.org/1999/xlink" content-type="doi" xlink:type="simple">10.3897/zookeys.1150.93760.map8</object-id><object-id xmlns:xlink="http://www.w3.org/1999/xlink" content-type="arpha" xlink:type="simple">2BB9CC4F-F78E-500E-BBC6-C4FA69540584</object-id><label>Map 8.</label><caption><p>Species that are not currently placed in a species group. Diamonds (juveniles): blue = Little Mertens, red = Ruby Plains, pink = Nackeroo Lookout; Circles: yellow = <italic><tp:taxon-name><tp:taxon-name-part taxon-name-part-type="genus" reg="Karaops">Karaops</tp:taxon-name-part><tp:taxon-name-part taxon-name-part-type="species" reg="yumbubaarnji">yumbubaarnji</tp:taxon-name-part></tp:taxon-name></italic> sp. nov., green = <italic><tp:taxon-name><tp:taxon-name-part taxon-name-part-type="genus" reg="Karaops">Karaops</tp:taxon-name-part><tp:taxon-name-part taxon-name-part-type="species" reg="markharveyi">markharveyi</tp:taxon-name-part></tp:taxon-name></italic> sp. nov., purple = <italic><tp:taxon-name><tp:taxon-name-part taxon-name-part-type="genus" reg="Karaops">Karaops</tp:taxon-name-part><tp:taxon-name-part taxon-name-part-type="species" reg="kennerleyorum">kennerleyorum</tp:taxon-name-part></tp:taxon-name></italic> sp. nov., blue = <italic><tp:taxon-name><tp:taxon-name-part taxon-name-part-type="genus" reg="Karaops">Karaops</tp:taxon-name-part><tp:taxon-name-part taxon-name-part-type="species" reg="madhawundu">madhawundu</tp:taxon-name-part></tp:taxon-name></italic> sp. nov., red = <italic><tp:taxon-name><tp:taxon-name-part taxon-name-part-type="genus" reg="Karaops">Karaops</tp:taxon-name-part><tp:taxon-name-part taxon-name-part-type="species" reg="mareeba">mareeba</tp:taxon-name-part></tp:taxon-name></italic> sp. nov. Juveniles are treated as distinct species based on molecular data.</p></caption><graphic xmlns:xlink="http://www.w3.org/1999/xlink" xlink:href="zookeys-1150-001_article-93760__-g044.jpg" position="float" orientation="portrait" xlink:type="simple" id="oo_816424.jpg"><uri content-type="original_file" xlink:type="simple">https://binary.pensoft.net/fig/816424</uri></graphic></fig><supplementary-material xmlns:xlink="http://www.w3.org/1999/xlink" id="S1" position="float" orientation="portrait" xlink:type="simple"><object-id content-type="doi" xlink:type="simple">10.3897/zookeys.1150.93760.suppl1</object-id><object-id content-type="zenodo_dep_id" xlink:type="simple">7687709</object-id><object-id content-type="arpha" xlink:type="simple">2B70519F-82AB-5390-BDAC-13A7C088E1EA</object-id><label>Supplementary material 1</label><caption><p>Tree from the IQTree full dataset (CO1, H3, 16S) analysis</p></caption><statement content-type="dataType"><label>Data type</label><p>.eps file</p></statement><statement content-type="notes"><label>Explanation note</label><p>Tree from the IQTree full dataset (CO1, H3, 16S) analysis. Orange = Central Desert species group; purple = Kimberley species group; blue = <tp:taxon-name><tp:taxon-name-part taxon-name-part-type="genus" reg="Karaops"/><tp:taxon-name-part taxon-name-part-type="species" reg="strayamate">strayamate</tp:taxon-name-part></tp:taxon-name> species group; green = <tp:taxon-name><tp:taxon-name-part taxon-name-part-type="genus" reg="Karaops"/><tp:taxon-name-part taxon-name-part-type="species" reg="dawara">dawara</tp:taxon-name-part></tp:taxon-name> species group; yellow = <tp:taxon-name><tp:taxon-name-part taxon-name-part-type="genus" reg="Karaops"/><tp:taxon-name-part taxon-name-part-type="species" reg="francesae">francesae</tp:taxon-name-part></tp:taxon-name> species group; red = <tp:taxon-name><tp:taxon-name-part taxon-name-part-type="genus" reg="Karaops"/><tp:taxon-name-part taxon-name-part-type="species" reg="raveni">raveni</tp:taxon-name-part></tp:taxon-name> species group; teal = Pilbara-Gascoyne species group. The lineages without a color are not assigned to a species group.</p></statement><media xlink:href="zookeys-1150-001_article-93760__-s001.eps" mimetype="application" mime-subtype="postscript" position="float" orientation="portrait" xlink:type="simple" id="oo_816463.eps"><uri content-type="original_file" xlink:type="simple">https://binary.pensoft.net/file/816463</uri></media><permissions><license xlink:type="simple"><license-p>This dataset is made available under the Open Database License (http://opendatacommons.org/licenses/odbl/1.0/). The Open Database License (ODbL) is a license agreement intended to allow users to freely share, modify, and use this Dataset while maintaining this same freedom for others, provided that the original source and author(s) are credited.</license-p></license></permissions><attrib specific-use="authors">Sarah C. Crews</attrib></supplementary-material><fig id="F43" position="float" orientation="portrait"><object-id xmlns:xlink="http://www.w3.org/1999/xlink" content-type="doi" xlink:type="simple">10.3897/zookeys.1150.93760.figure36</object-id><object-id xmlns:xlink="http://www.w3.org/1999/xlink" content-type="arpha" xlink:type="simple">5E2387DF-B9AD-5731-936E-DD713368CD40</object-id><label>Figure 36.</label><caption><p><italic><tp:taxon-name><tp:taxon-name-part taxon-name-part-type="genus" reg="Karaops">Karaops</tp:taxon-name-part><tp:taxon-name-part taxon-name-part-type="species" reg="yumbubaarnji">yumbubaarnji</tp:taxon-name-part></tp:taxon-name></italic> sp. nov., holotype male, Cathedral Gorge Lookout, Purnululu National Park, Western Australia (sel_1300, <named-content xmlns:xlink="http://www.w3.org/1999/xlink" content-type="dwc:institutional_code" xlink:title="Western Australian Museum" xlink:href="http://grbio.org/institution/western-australian-museum" xlink:type="simple">WAM</named-content> T155676) <bold>A</bold> palp, ventral, arrow indicates expanded part below <bold>B</bold> palp, retrolateral <bold>C</bold> close up of the median apophysis showing small, spine-like process. Scale bar: 0.5 mm.</p></caption><graphic xmlns:xlink="http://www.w3.org/1999/xlink" xlink:href="zookeys-1150-001_article-93760__-g043.jpg" position="float" orientation="portrait" xlink:type="simple" id="oo_816423.jpg"><uri content-type="original_file" xlink:type="simple">https://binary.pensoft.net/fig/816423</uri></graphic></fig><fig id="F41" position="float" orientation="portrait"><object-id xmlns:xlink="http://www.w3.org/1999/xlink" content-type="doi" xlink:type="simple">10.3897/zookeys.1150.93760.figure34</object-id><object-id xmlns:xlink="http://www.w3.org/1999/xlink" content-type="arpha" xlink:type="simple">864BC23E-F32C-5ED3-A18D-80382E68108A</object-id><label>Figure 34.</label><caption><p><italic><tp:taxon-name><tp:taxon-name-part taxon-name-part-type="genus" reg="Karaops">Karaops</tp:taxon-name-part><tp:taxon-name-part taxon-name-part-type="species" reg="yumbubaarnji">yumbubaarnji</tp:taxon-name-part></tp:taxon-name></italic> sp. nov., Cathedral Gorge Lookout, Purnululu National Park, Western Australia <bold>A</bold> live spider on sandstone <bold>B</bold> habitat, Bungle Bungles.</p></caption><graphic xmlns:xlink="http://www.w3.org/1999/xlink" xlink:href="zookeys-1150-001_article-93760__-g041.jpg" position="float" orientation="portrait" xlink:type="simple" id="oo_816421.jpg"><uri content-type="original_file" xlink:type="simple">https://binary.pensoft.net/fig/816421</uri></graphic></fig><fig id="F42" position="float" orientation="portrait"><object-id xmlns:xlink="http://www.w3.org/1999/xlink" content-type="doi" xlink:type="simple">10.3897/zookeys.1150.93760.figure35</object-id><object-id xmlns:xlink="http://www.w3.org/1999/xlink" content-type="arpha" xlink:type="simple">BCBE8E71-8E48-5549-B4BE-CAC7F486967C</object-id><label>Figure 35.</label><caption><p><italic><tp:taxon-name><tp:taxon-name-part taxon-name-part-type="genus" reg="Karaops">Karaops</tp:taxon-name-part><tp:taxon-name-part taxon-name-part-type="species" reg="yumbubaarnji">yumbubaarnji</tp:taxon-name-part></tp:taxon-name></italic> sp. nov., Cathedral Gorge Lookout, Purnululu National Park, Western Australia <bold>A</bold> holotype male (sel_1300, <named-content xmlns:xlink="http://www.w3.org/1999/xlink" content-type="dwc:institutional_code" xlink:title="Western Australian Museum" xlink:href="http://grbio.org/institution/western-australian-museum" xlink:type="simple">WAM</named-content> T155676) <bold>B</bold> adult female.</p></caption><graphic xmlns:xlink="http://www.w3.org/1999/xlink" xlink:href="zookeys-1150-001_article-93760__-g042.jpg" position="float" orientation="portrait" xlink:type="simple" id="oo_816422.jpg"><uri content-type="original_file" xlink:type="simple">https://binary.pensoft.net/fig/816422</uri></graphic></fig><supplementary-material xmlns:xlink="http://www.w3.org/1999/xlink" id="S2" position="float" orientation="portrait" xlink:type="simple"><object-id content-type="doi" xlink:type="simple">10.3897/zookeys.1150.93760.suppl2</object-id><object-id content-type="zenodo_dep_id" xlink:type="simple">7687713</object-id><object-id content-type="arpha" xlink:type="simple">EF0E359C-25FC-59E2-9D4F-BF09392EAC72</object-id><label>Supplementary material 2</label><caption><p>These data provide information related to the possible times of the year that adults of a species may be found in a particular region or subregion as determined by the <abbrev xlink:title="The Interim Biogeographic Regionalisation of Australia" id="ABBRID0EK2HO" xlink:type="simple">IBRA</abbrev></p></caption><statement content-type="dataType"><label>Data type</label><p>tables (word file)</p></statement><statement content-type="notes"><label>Explanation note</label><p>Information related to the possible times of the year that adults of a species may be found in a particular region or subregion as determined by the <abbrev xlink:title="The Interim Biogeographic Regionalisation of Australia" id="ABBRID0ES2HO" xlink:type="simple">IBRA</abbrev>. <italic><tp:taxon-name><tp:taxon-name-part taxon-name-part-type="genus" reg="Karaops">Karaops</tp:taxon-name-part><tp:taxon-name-part taxon-name-part-type="species" reg="nitmiluk">nitmiluk</tp:taxon-name-part></tp:taxon-name></italic> sp. nov., <italic><tp:taxon-name><tp:taxon-name-part taxon-name-part-type="genus" reg="Karaops">Karaops</tp:taxon-name-part><tp:taxon-name-part taxon-name-part-type="species" reg="jawayway">jawayway</tp:taxon-name-part></tp:taxon-name></italic> sp. nov., <italic><tp:taxon-name><tp:taxon-name-part taxon-name-part-type="genus" reg="Karaops">Karaops</tp:taxon-name-part><tp:taxon-name-part taxon-name-part-type="species" reg="yumbu">yumbu</tp:taxon-name-part></tp:taxon-name></italic> – Tanami, <italic><tp:taxon-name><tp:taxon-name-part taxon-name-part-type="genus" reg="Karaops">Karaops</tp:taxon-name-part><tp:taxon-name-part taxon-name-part-type="species" reg="yumbu">yumbu</tp:taxon-name-part></tp:taxon-name></italic> – O Victoria Plain, <italic><tp:taxon-name><tp:taxon-name-part taxon-name-part-type="genus" reg="Karaops">Karaops</tp:taxon-name-part><tp:taxon-name-part taxon-name-part-type="species" reg="keithlongbottomi">keithlongbottomi</tp:taxon-name-part></tp:taxon-name></italic>, <italic><tp:taxon-name><tp:taxon-name-part taxon-name-part-type="genus" reg="Karaops">Karaops</tp:taxon-name-part><tp:taxon-name-part taxon-name-part-type="species" reg="dejongi">dejongi</tp:taxon-name-part></tp:taxon-name></italic> sp. nov., <italic><tp:taxon-name><tp:taxon-name-part taxon-name-part-type="genus" reg="Karaops">Karaops</tp:taxon-name-part><tp:taxon-name-part taxon-name-part-type="species" reg="dalmanyi">dalmanyi</tp:taxon-name-part></tp:taxon-name></italic> sp. nov., <italic><tp:taxon-name><tp:taxon-name-part taxon-name-part-type="genus" reg="Karaops">Karaops</tp:taxon-name-part><tp:taxon-name-part taxon-name-part-type="species" reg="jenniferae">jenniferae</tp:taxon-name-part></tp:taxon-name></italic>, <italic><tp:taxon-name><tp:taxon-name-part taxon-name-part-type="genus" reg="Karaops">Karaops</tp:taxon-name-part><tp:taxon-name-part taxon-name-part-type="species" reg="malumbu">malumbu</tp:taxon-name-part></tp:taxon-name></italic> sp. nov., <italic><tp:taxon-name><tp:taxon-name-part taxon-name-part-type="genus" reg="Karaops">Karaops</tp:taxon-name-part><tp:taxon-name-part taxon-name-part-type="species" reg="garyodwyeri">garyodwyeri</tp:taxon-name-part></tp:taxon-name></italic> sp. nov., <italic><tp:taxon-name><tp:taxon-name-part taxon-name-part-type="genus" reg="Karaops">Karaops</tp:taxon-name-part><tp:taxon-name-part taxon-name-part-type="species" reg="yumbubaarnji">yumbubaarnji</tp:taxon-name-part></tp:taxon-name></italic> sp. nov., <italic><tp:taxon-name><tp:taxon-name-part taxon-name-part-type="genus" reg="Karaops">Karaops</tp:taxon-name-part><tp:taxon-name-part taxon-name-part-type="species" reg="kennerleyorum">kennerleyorum</tp:taxon-name-part></tp:taxon-name></italic> sp. nov., <italic><tp:taxon-name><tp:taxon-name-part taxon-name-part-type="genus" reg="Karaops">Karaops</tp:taxon-name-part><tp:taxon-name-part taxon-name-part-type="species" reg="markharveyi">markharveyi</tp:taxon-name-part></tp:taxon-name></italic> sp. nov., <italic><tp:taxon-name><tp:taxon-name-part taxon-name-part-type="genus" reg="Karaops">Karaops</tp:taxon-name-part><tp:taxon-name-part taxon-name-part-type="species" reg="badgeradda">badgeradda</tp:taxon-name-part></tp:taxon-name></italic>, <italic><tp:taxon-name><tp:taxon-name-part taxon-name-part-type="genus" reg="Karaops">Karaops</tp:taxon-name-part><tp:taxon-name-part taxon-name-part-type="species" reg="joehaeneri">joehaeneri</tp:taxon-name-part></tp:taxon-name></italic> sp. nov., <italic><tp:taxon-name><tp:taxon-name-part taxon-name-part-type="genus" reg="Karaops">Karaops</tp:taxon-name-part><tp:taxon-name-part taxon-name-part-type="species" reg="morganoconnelli">morganoconnelli</tp:taxon-name-part></tp:taxon-name></italic> sp. nov., <italic><tp:taxon-name><tp:taxon-name-part taxon-name-part-type="genus" reg="Karaops">Karaops</tp:taxon-name-part><tp:taxon-name-part taxon-name-part-type="species" reg="nyangumarta">nyangumarta</tp:taxon-name-part></tp:taxon-name></italic> sp. nov., <italic><tp:taxon-name><tp:taxon-name-part taxon-name-part-type="genus" reg="Karaops">Karaops</tp:taxon-name-part><tp:taxon-name-part taxon-name-part-type="species" reg="nyiyaparli">nyiyaparli</tp:taxon-name-part></tp:taxon-name></italic>, <italic><tp:taxon-name><tp:taxon-name-part taxon-name-part-type="genus" reg="Karaops">Karaops</tp:taxon-name-part><tp:taxon-name-part taxon-name-part-type="species" reg="durrantorum">durrantorum</tp:taxon-name-part></tp:taxon-name></italic> sp. nov., <italic><tp:taxon-name><tp:taxon-name-part taxon-name-part-type="genus" reg="Karaops">Karaops</tp:taxon-name-part><tp:taxon-name-part taxon-name-part-type="species" reg="banyjima">banyjima</tp:taxon-name-part></tp:taxon-name></italic>.</p></statement><media xlink:href="zookeys-1150-001_article-93760__-s002.docx" mimetype="application" mime-subtype="vnd.openxmlformats-officedocument.wordprocessingml.document" position="float" orientation="portrait" xlink:type="simple" id="oo_816464.docx"><uri content-type="original_file" xlink:type="simple">https://binary.pensoft.net/file/816464</uri></media><permissions><license xlink:type="simple"><license-p>This dataset is made available under the Open Database License (http://opendatacommons.org/licenses/odbl/1.0/). The Open Database License (ODbL) is a license agreement intended to allow users to freely share, modify, and use this Dataset while maintaining this same freedom for others, provided that the original source and author(s) are credited.</license-p></license></permissions><attrib specific-use="authors">Sarah C. Crews</attrib></supplementary-material></tp:treatment-sec><ref-list><ref id="B29"><mixed-citation xmlns:xlink="http://www.w3.org/1999/xlink" xlink:type="simple"><person-group><name name-style="western"><surname>Graham</surname><given-names>G</given-names></name></person-group> (<year>2001g</year>) North Kimberley 2 (NK2 – Berkeley subregion). In: Department of Conservation and Land Management A Biodiversity Audit of Western Australia’s 53 Biogeographic Subregions in 2002, 506–512. <ext-link xlink:href="https://www.dpaw.wa.gov.au/images/documents/about/science/projects/waaudit/north_kimberley02_p506-512.pdf" ext-link-type="uri" xlink:type="simple">https://www.dpaw.wa.gov.au/images/documents/about/science/projects/waaudit/north_kimberley02_p506-512.pdf</ext-link></mixed-citation></ref></ref-list></tp:taxon-treatment>
