# Supplementary material for: ﻿But wait, there’s more! Descriptions of new species and undescribed sexes of flattie spiders (Araneae, Selenopidae, Karaops) from Australia
Source: Zookeys. 2023 Feb 27;1150:1–189. doi: 10.3897/zookeys.1150.93760 (PMC10208737; doi:10.3897/zookeys.1150.93760)
Supplement: XML Treatment for Karaops joehaeneri [file zookeys.1150.93760-treatment43.xml]

<!DOCTYPE tp:taxon-treatment
  PUBLIC "-//TaxonX//DTD Taxonomic Treatment Publishing DTD v0 20100105//EN" "tax-treatment-NSO.dtd">
<tp:taxon-treatment xmlns:tp="http://www.plazi.org/taxpub"><tp:treatment-meta><kwd-group><label>Taxon classification</label><kwd>
                <named-content content-type="kingdom">Animalia</named-content>
              </kwd><kwd>
                <named-content content-type="order">Araneae</named-content>
              </kwd><kwd>
                <named-content content-type="family">Selenopidae</named-content>
              </kwd></kwd-group><mixed-citation publication-type="journal"><person-group><name><surname>Crews</surname><given-names>Sarah C.</given-names></name></person-group><article-title>﻿But wait, there’s more! Descriptions of new species and undescribed sexes of flattie spiders (<tp:taxon-name><tp:taxon-name-part taxon-name-part-type="order">Araneae</tp:taxon-name-part></tp:taxon-name>, <tp:taxon-name><tp:taxon-name-part taxon-name-part-type="family">Selenopidae</tp:taxon-name-part></tp:taxon-name>, <italic><tp:taxon-name><tp:taxon-name-part taxon-name-part-type="genus" reg="Karaops">Karaops</tp:taxon-name-part></tp:taxon-name></italic>) from Australia</article-title><source>Zookeys</source><day>27</day><month>02</month><year>2023</year><volume>1150</volume><fpage>1</fpage><lpage>189</lpage><pub-id pub-id-type="doi">10.3897/zookeys.1150.93760</pub-id></mixed-citation></tp:treatment-meta><tp:nomenclature><label>﻿</label><tp:taxon-name>
              <object-id xmlns:xlink="http://www.w3.org/1999/xlink" content-type="arpha" xlink:type="simple">E2BD63C4-34D8-585C-9A9B-15C8D6B5CE11</object-id>
              <tp:taxon-name-part taxon-name-part-type="genus" reg="Karaops">Karaops</tp:taxon-name-part>
              <tp:taxon-name-part taxon-name-part-type="species" reg="joehaeneri">joehaeneri</tp:taxon-name-part>
              <object-id xmlns:xlink="http://www.w3.org/1999/xlink" content-type="zoobank" xlink:type="simple">https://zoobank.org/D7F58579-0DBE-4D2F-A942-23253DF94536</object-id>
            </tp:taxon-name><tp:taxon-status xmlns:xlink="http://www.w3.org/1999/xlink" xlink:type="simple">sp. nov.</tp:taxon-status><xref ref-type="fig" rid="F63">Figs 54C–G, I, J</xref><xref ref-type="fig" rid="F64">, 55A–C</xref><xref ref-type="fig" rid="F65">, 56A, B, D, E</xref><xref ref-type="fig" rid="F66">, 57A–C</xref><xref ref-type="fig" rid="F3">, Maps 1</xref><xref ref-type="fig" rid="F57">, 9A</xref></tp:nomenclature><tp:treatment-sec sec-type="material" id="SECID0ETKNM"><title>Material examined.</title><p><bold><italic>Holotype</italic></bold>: Western Australia • ♀; Kennedy Range National Park, along Escarpment Trail; <named-content xmlns:xlink="http://www.w3.org/1999/xlink" content-type="dwc:verbatimCoordinates" xlink:type="simple"><named-content content-type="geo-json" specific-use="{&#34;type&#34;:&#34;Point&#34;,&#34;coordinates&#34;:[115.169633,-24.665150]}" id="NCID0EBLNM" xlink:type="simple">24°39.909'S, 115°10.178'E</named-content></named-content>; ~ 322 m; 9 May 2016; S. Crews, J. DeJong leg.; under rocks; sel_1130; SCC16_018; (<named-content xmlns:xlink="http://www.w3.org/1999/xlink" content-type="dwc:institutional_code" xlink:title="Western Australian Museum" xlink:href="http://grbio.org/institution/western-australian-museum" xlink:type="simple">WAM</named-content> T155506) <bold><italic>Paratypes</italic></bold>: 2♂; same data as for holotype; sel_1131, 1134; (<named-content xmlns:xlink="http://www.w3.org/1999/xlink" content-type="dwc:institutional_code" xlink:title="Western Australian Museum" xlink:href="http://grbio.org/institution/western-australian-museum" xlink:type="simple">WAM</named-content> T155507, T155510) <bold>Other material examined</bold>: 1 imm., 1 penultimate ♀; same data as previous; sel_1132–1133; (<named-content xmlns:xlink="http://www.w3.org/1999/xlink" content-type="dwc:institutional_code" xlink:title="Western Australian Museum" xlink:href="http://grbio.org/institution/western-australian-museum" xlink:type="simple">WAM</named-content> T155508–155509).</p></tp:treatment-sec><tp:treatment-sec sec-type="diagnosis" id="SECID0E1LNM"><title>Diagnosis.</title><p>The female of <italic><tp:taxon-name><tp:taxon-name-part taxon-name-part-type="genus" reg="Karaops">Karaops</tp:taxon-name-part><tp:taxon-name-part taxon-name-part-type="species" reg="joehaeneri">joehaeneri</tp:taxon-name-part></tp:taxon-name></italic> sp. nov. is similar to other members of the group (<italic><tp:taxon-name><tp:taxon-name-part taxon-name-part-type="genus" reg="Karaops">K.</tp:taxon-name-part><tp:taxon-name-part taxon-name-part-type="species" reg="julianneae">julianneae</tp:taxon-name-part></tp:taxon-name></italic>, <italic><tp:taxon-name><tp:taxon-name-part taxon-name-part-type="genus" reg="Karaops">K.</tp:taxon-name-part><tp:taxon-name-part taxon-name-part-type="species" reg="karrawarla">karrawarla</tp:taxon-name-part></tp:taxon-name></italic>, <italic><tp:taxon-name><tp:taxon-name-part taxon-name-part-type="genus" reg="Karaops">K.</tp:taxon-name-part><tp:taxon-name-part taxon-name-part-type="species" reg="martamarta">martamarta</tp:taxon-name-part></tp:taxon-name></italic>, <italic><tp:taxon-name><tp:taxon-name-part taxon-name-part-type="genus" reg="Karaops">K.</tp:taxon-name-part><tp:taxon-name-part taxon-name-part-type="species" reg="nyamal">nyamal</tp:taxon-name-part></tp:taxon-name></italic>, <italic><tp:taxon-name><tp:taxon-name-part taxon-name-part-type="genus" reg="Karaops">K.</tp:taxon-name-part><tp:taxon-name-part taxon-name-part-type="species" reg="badgeradda">badgeradda</tp:taxon-name-part></tp:taxon-name></italic>, <italic><tp:taxon-name><tp:taxon-name-part taxon-name-part-type="genus" reg="Karaops">K.</tp:taxon-name-part><tp:taxon-name-part taxon-name-part-type="species" reg="morganoconnelli">morganoconnelli</tp:taxon-name-part></tp:taxon-name></italic> sp. nov.) in that there are two copulatory openings, close together, in the middle of the epigynal plate, connected to separate copulatory ducts (Fig. <xref ref-type="fig" rid="F64">55B</xref>). In these species, the copulatory ducts are unsclerotized from their origin, becoming sclerotized to varying degrees depending on the species. They extend anteriorly, typically beyond the more sclerotized part of the plate, curve posterodorsally, with the small accessory bulb near the curve, come together medially, then extend laterally, wrapping around variously sized spermathecae which have an anterior bulb and may be shaped like a dumbbell or a light bulb. The new species differs from the others in that the copulatory openings have no hoods, and they are anterior of the accessory bulbs, nearer the level that the copulatory ducts curve in toward one another (Fig. <xref ref-type="fig" rid="F64">55B, C</xref>).</p><fig id="F64" position="float" orientation="portrait"><object-id xmlns:xlink="http://www.w3.org/1999/xlink" content-type="doi" xlink:type="simple">10.3897/zookeys.1150.93760.figure55</object-id><object-id xmlns:xlink="http://www.w3.org/1999/xlink" content-type="arpha" xlink:type="simple">653A46EE-B9BA-5AFC-989F-3048EA448C05</object-id><label>Figure 55.</label><caption><p>Members of the Pilbara-Gascoyne species group, Western Australia <bold>A</bold><italic><tp:taxon-name><tp:taxon-name-part taxon-name-part-type="genus" reg="Karaops">Karaops</tp:taxon-name-part><tp:taxon-name-part taxon-name-part-type="species" reg="joehaeneri">joehaeneri</tp:taxon-name-part></tp:taxon-name></italic> sp. nov., paratype male, Escarpment Trail, Kennedy Range National Park (sel_1131, <named-content xmlns:xlink="http://www.w3.org/1999/xlink" content-type="dwc:institutional_code" xlink:title="Western Australian Museum" xlink:href="http://grbio.org/institution/western-australian-museum" xlink:type="simple">WAM</named-content> T155507) <bold>B</bold> same, holotype female, epigyne (sel_1130 <named-content xmlns:xlink="http://www.w3.org/1999/xlink" content-type="dwc:institutional_code" xlink:title="Western Australian Museum" xlink:href="http://grbio.org/institution/western-australian-museum" xlink:type="simple">WAM</named-content> T155506) <bold>C</bold> same, endogyne <bold>D</bold><italic><tp:taxon-name><tp:taxon-name-part taxon-name-part-type="genus" reg="Karaops">Karaops</tp:taxon-name-part><tp:taxon-name-part taxon-name-part-type="species" reg="karrawarla">karrawarla</tp:taxon-name-part></tp:taxon-name></italic>, female paratype, epigyne, Bush Bay, Western Australia (<named-content xmlns:xlink="http://www.w3.org/1999/xlink" content-type="dwc:institutional_code" xlink:title="Western Australian Museum" xlink:href="http://grbio.org/institution/western-australian-museum" xlink:type="simple">WAM</named-content> T76700) <bold>E</bold> same, endogyne. Scale bars: 0.5 mm.</p></caption><graphic xmlns:xlink="http://www.w3.org/1999/xlink" xlink:href="zookeys-1150-001_article-93760__-g064.jpg" position="float" orientation="portrait" xlink:type="simple" id="oo_816444.jpg"><uri content-type="original_file" xlink:type="simple">https://binary.pensoft.net/fig/816444</uri></graphic></fig><p>The male is similar to several species found in the species group (<italic><tp:taxon-name><tp:taxon-name-part taxon-name-part-type="genus" reg="Karaops">K.</tp:taxon-name-part><tp:taxon-name-part taxon-name-part-type="species" reg="karrawarla">karrawarla</tp:taxon-name-part></tp:taxon-name></italic>, <italic><tp:taxon-name><tp:taxon-name-part taxon-name-part-type="genus" reg="Karaops">K.</tp:taxon-name-part><tp:taxon-name-part taxon-name-part-type="species" reg="martamarta">martamarta</tp:taxon-name-part></tp:taxon-name></italic>, <italic><tp:taxon-name><tp:taxon-name-part taxon-name-part-type="genus" reg="Karaops">K.</tp:taxon-name-part><tp:taxon-name-part taxon-name-part-type="species" reg="morganoconnelli">morganoconnelli</tp:taxon-name-part></tp:taxon-name></italic> sp. nov.) by the large conductor that extends dorsally and ventrally (Fig. <xref ref-type="fig" rid="F65">56A, B, E</xref>). It can be differentiated from <italic><tp:taxon-name><tp:taxon-name-part taxon-name-part-type="genus" reg="Karaops">K.</tp:taxon-name-part><tp:taxon-name-part taxon-name-part-type="species" reg="morganoconnelli">morganoconnelli</tp:taxon-name-part></tp:taxon-name></italic> sp. nov. by the wider cymbium and smaller tegular lobe (Fig. <xref ref-type="fig" rid="F69">60A, B, E</xref>) and from <italic><tp:taxon-name><tp:taxon-name-part taxon-name-part-type="genus" reg="Karaops">K.</tp:taxon-name-part><tp:taxon-name-part taxon-name-part-type="species" reg="martamarta">martamarta</tp:taxon-name-part></tp:taxon-name></italic> (Fig. <xref ref-type="fig" rid="F59">50C, D</xref>) by the smaller, more ventrally projecting tegular lobe, the small retrobasal cymbial process, and the smaller <abbrev xmlns:xlink="http://www.w3.org/1999/xlink" xlink:title="retrolateral tibial apophysis" id="ABBRID0EWSNM" xlink:type="simple">RTA</abbrev> and longer tibia. It can be separated from <italic><tp:taxon-name><tp:taxon-name-part taxon-name-part-type="genus" reg="Karaops">K.</tp:taxon-name-part><tp:taxon-name-part taxon-name-part-type="species" reg="karrawarla">karrawarla</tp:taxon-name-part></tp:taxon-name></italic> by the differently shaped conductor and the smaller tegular lobe (Fig. <xref ref-type="fig" rid="F67">58A, E, F</xref>). Differences in the males of <italic><tp:taxon-name><tp:taxon-name-part taxon-name-part-type="genus" reg="Karaops">K.</tp:taxon-name-part><tp:taxon-name-part taxon-name-part-type="species" reg="joehaeneri">joehaeneri</tp:taxon-name-part></tp:taxon-name></italic> sp. nov., <italic><tp:taxon-name><tp:taxon-name-part taxon-name-part-type="genus" reg="Karaops">K.</tp:taxon-name-part><tp:taxon-name-part taxon-name-part-type="species" reg="morganoconnelli">morganoconnelli</tp:taxon-name-part></tp:taxon-name></italic> sp. nov., and <italic><tp:taxon-name><tp:taxon-name-part taxon-name-part-type="genus" reg="Karaops">K.</tp:taxon-name-part><tp:taxon-name-part taxon-name-part-type="species" reg="karrawarla">karrawarla</tp:taxon-name-part></tp:taxon-name></italic> are most easily seen in the conductor and median apophysis when the palp is expanded (Figs <xref ref-type="fig" rid="F65">56E</xref>, <xref ref-type="fig" rid="F67">58F</xref>, <xref ref-type="fig" rid="F69">60E</xref>).</p><fig id="F65" position="float" orientation="portrait"><object-id xmlns:xlink="http://www.w3.org/1999/xlink" content-type="doi" xlink:type="simple">10.3897/zookeys.1150.93760.figure56</object-id><object-id xmlns:xlink="http://www.w3.org/1999/xlink" content-type="arpha" xlink:type="simple">8F266F31-5FBB-5D7A-9178-742FCDBCFA86</object-id><label>Figure 56.</label><caption><p><italic><tp:taxon-name><tp:taxon-name-part taxon-name-part-type="genus" reg="Karaops">Karaops</tp:taxon-name-part><tp:taxon-name-part taxon-name-part-type="species" reg="joehaeneri">joehaeneri</tp:taxon-name-part></tp:taxon-name></italic> sp. nov., Escarpment Trail, Kennedy Range National Park, Western Australia <bold>A</bold> paratype male, palp, ventral (sel_1131, <named-content xmlns:xlink="http://www.w3.org/1999/xlink" content-type="dwc:institutional_code" xlink:title="Western Australian Museum" xlink:href="http://grbio.org/institution/western-australian-museum" xlink:type="simple">WAM</named-content> T155507) <bold>B</bold> same, retrolateral, arrow indicates close-up in D, below <bold>C</bold> habitat of <italic><tp:taxon-name><tp:taxon-name-part taxon-name-part-type="genus" reg="Karaops">Karaops</tp:taxon-name-part><tp:taxon-name-part taxon-name-part-type="species" reg="joehaeneri">joehaeneri</tp:taxon-name-part></tp:taxon-name></italic> sp. nov., Kennedy Range National Park <bold>D</bold> paratype male, close up of the tip of the conductor as indicated by arrow in B, above <bold>E</bold> same, palp expanded, retrolateral, light gray = tip of conductor, dark gray = median apophysis. Scale bars: 0.5 mm.</p></caption><graphic xmlns:xlink="http://www.w3.org/1999/xlink" xlink:href="zookeys-1150-001_article-93760__-g065.jpg" position="float" orientation="portrait" xlink:type="simple" id="oo_816445.jpg"><uri content-type="original_file" xlink:type="simple">https://binary.pensoft.net/fig/816445</uri></graphic></fig></tp:treatment-sec><tp:treatment-sec sec-type="description" id="SECID0EIWNM"><title>Description.</title><p><bold>Female</bold> (holotype). Total length 4.72. Carapace: length 2.33, width 2.73. Chelicerae: promargin with three teeth, retromargin with two teeth (1-0-1). Eyes: AER recurved; PER strongly recurved; diameters <abbrev xmlns:xlink="http://www.w3.org/1999/xlink" xlink:title="anterior median eye" id="ABBRID0EQWNM" xlink:type="simple">AME</abbrev> 0.13, <abbrev xmlns:xlink="http://www.w3.org/1999/xlink" xlink:title="anterior lateral eye" id="ABBRID0EUWNM" xlink:type="simple">ALE</abbrev> 0.10, <abbrev xmlns:xlink="http://www.w3.org/1999/xlink" xlink:title="posterior median eye" id="ABBRID0EYWNM" xlink:type="simple">PME</abbrev> 0.18, <abbrev xmlns:xlink="http://www.w3.org/1999/xlink" xlink:title="posterior lateral eye" id="ABBRID0E3WNM" xlink:type="simple">PLE</abbrev> 0.24; interdistances <abbrev xmlns:xlink="http://www.w3.org/1999/xlink" xlink:title="anterior median eye" id="ABBRID0EAXNM" xlink:type="simple">AME</abbrev>–<abbrev xmlns:xlink="http://www.w3.org/1999/xlink" xlink:title="posterior median eye" id="ABBRID0EEXNM" xlink:type="simple">PME</abbrev> 0.04, <abbrev xmlns:xlink="http://www.w3.org/1999/xlink" xlink:title="posterior median eye" id="ABBRID0EIXNM" xlink:type="simple">PME</abbrev>-<abbrev xmlns:xlink="http://www.w3.org/1999/xlink" xlink:title="posterior lateral eye" id="ABBRID0EMXNM" xlink:type="simple">PLE</abbrev> 0.15, <abbrev xmlns:xlink="http://www.w3.org/1999/xlink" xlink:title="anterior lateral eye" id="ABBRID0EQXNM" xlink:type="simple">ALE</abbrev>–<abbrev xmlns:xlink="http://www.w3.org/1999/xlink" xlink:title="posterior lateral eye" id="ABBRID0EUXNM" xlink:type="simple">PLE</abbrev> 0.19, <abbrev xmlns:xlink="http://www.w3.org/1999/xlink" xlink:title="posterior median eye" id="ABBRID0EYXNM" xlink:type="simple">PME</abbrev>–<abbrev xmlns:xlink="http://www.w3.org/1999/xlink" xlink:title="posterior median eye" id="ABBRID0E3XNM" xlink:type="simple">PME</abbrev> 0.77, <abbrev xmlns:xlink="http://www.w3.org/1999/xlink" xlink:title="anterior lateral eye" id="ABBRID0EAYNM" xlink:type="simple">ALE</abbrev>–<abbrev xmlns:xlink="http://www.w3.org/1999/xlink" xlink:title="anterior lateral eye" id="ABBRID0EEYNM" xlink:type="simple">ALE</abbrev> 1.16, <abbrev xmlns:xlink="http://www.w3.org/1999/xlink" xlink:title="anterior median eye" id="ABBRID0EIYNM" xlink:type="simple">AME</abbrev>–<abbrev xmlns:xlink="http://www.w3.org/1999/xlink" xlink:title="anterior median eye" id="ABBRID0EMYNM" xlink:type="simple">AME</abbrev> 0.38, <abbrev xmlns:xlink="http://www.w3.org/1999/xlink" xlink:title="posterior lateral eye" id="ABBRID0EQYNM" xlink:type="simple">PLE</abbrev>–<abbrev xmlns:xlink="http://www.w3.org/1999/xlink" xlink:title="posterior lateral eye" id="ABBRID0EUYNM" xlink:type="simple">PLE</abbrev> 1.47. Sternum: length 1.27, width 1.50. Abdomen: length 2.39, width 2.32. Color (in life/preserved Fig. <xref ref-type="fig" rid="F63">54F</xref>): Carapace: yellowish, with a pair of dark areas lateromedially and three pairs of dark areas laterally, with reddish setae. Chelicerae: yellowish brown, more reddish brown toward fang, paturon with curved, dark marks frontally and a small dark spot just below the clypeus (Fig. <xref ref-type="fig" rid="F63">54C</xref>), setae paler laterally, darker anteriorly. Maxillae: pale yellowish white. Labium: pale yellowish white. Sternum: yellowish white. Abdomen: dorsally reddish orange, with two small, u-shaped dark marks between medial and lateral areas, one small u-shaped mark medially, larger dark marks extending from medial to lateral, two dark marks posterior to those, with several dots across the abdomen, with red and brown setae, brown setae sparse, but thicker and conspicuously long; ventrally yellowish white. Spinnerets: with dark marks laterally. Legs: yellowish white, <abbrev xmlns:xlink="http://www.w3.org/1999/xlink" xlink:title="coxa" id="ABBRID0EAZNM" xlink:type="simple">Cx</abbrev> with dusky mark prolaterally, <abbrev xmlns:xlink="http://www.w3.org/1999/xlink" xlink:title="trochanter" id="ABBRID0EEZNM" xlink:type="simple">Tr</abbrev> with dark line prolaterally and retrolaterally, spots at <abbrev xmlns:xlink="http://www.w3.org/1999/xlink" xlink:title="trochanter" id="ABBRID0EIZNM" xlink:type="simple">Tr</abbrev>-<abbrev xmlns:xlink="http://www.w3.org/1999/xlink" xlink:title="femur" id="ABBRID0EMZNM" xlink:type="simple">Fm</abbrev> joint, dark mark prolaterally on <abbrev xmlns:xlink="http://www.w3.org/1999/xlink" xlink:title="femur" id="ABBRID0EQZNM" xlink:type="simple">Fm</abbrev>, wrapping around but not completely enclosed, annulation at <abbrev xmlns:xlink="http://www.w3.org/1999/xlink" xlink:title="femur" id="ABBRID0EUZNM" xlink:type="simple">Fm</abbrev>-<abbrev xmlns:xlink="http://www.w3.org/1999/xlink" xlink:title="patella" id="ABBRID0EYZNM" xlink:type="simple">Pt</abbrev> joint, darker around edges, dusky mark basally on <abbrev xmlns:xlink="http://www.w3.org/1999/xlink" xlink:title="patella" id="ABBRID0E3ZNM" xlink:type="simple">Pt</abbrev>, <abbrev xmlns:xlink="http://www.w3.org/1999/xlink" xlink:title="tibia" id="ABBRID0EA1NM" xlink:type="simple">Ti</abbrev>, <abbrev xmlns:xlink="http://www.w3.org/1999/xlink" xlink:title="metatarsus" id="ABBRID0EE1NM" xlink:type="simple">Mt</abbrev> each with two annulations, one basal, one distal, <abbrev xmlns:xlink="http://www.w3.org/1999/xlink" xlink:title="tarsus" id="ABBRID0EI1NM" xlink:type="simple">Ta</abbrev> dusky at tip; spination leg I <abbrev xmlns:xlink="http://www.w3.org/1999/xlink" xlink:title="femur" id="ABBRID0EM1NM" xlink:type="simple">Fm</abbrev> pl 1-1-1, d 1-1-1, <abbrev xmlns:xlink="http://www.w3.org/1999/xlink" xlink:title="tibia" id="ABBRID0EQ1NM" xlink:type="simple">Ti</abbrev> v 2-2-2-2-2, <abbrev xmlns:xlink="http://www.w3.org/1999/xlink" xlink:title="metatarsus" id="ABBRID0EU1NM" xlink:type="simple">Mt</abbrev> v 2-2-2-2; leg II <abbrev xmlns:xlink="http://www.w3.org/1999/xlink" xlink:title="femur" id="ABBRID0EY1NM" xlink:type="simple">Fm</abbrev> d 1-1-1, <abbrev xmlns:xlink="http://www.w3.org/1999/xlink" xlink:title="tibia" id="ABBRID0E31NM" xlink:type="simple">Ti</abbrev> v 2-2-2-2-2, <abbrev xmlns:xlink="http://www.w3.org/1999/xlink" xlink:title="metatarsus" id="ABBRID0EA2NM" xlink:type="simple">Mt</abbrev> v 2-2-2-2; leg III F d 1-1-1; leg IV F d 1-1-1; leg formula 3241; measurements leg I 9.71 (2.86, 1.07, 2.5, 2.14, 1.14); leg II 11.10 (3.32, 1.21, 3, 2.29, 1.32); leg III 11.40 (3.57, 0.86, 2.86, 2.71, 1.36); leg IV 10.60 (3.36, 0.89, 2.57, 2.57, 1.25). Palp: spination <abbrev xmlns:xlink="http://www.w3.org/1999/xlink" xlink:title="femur" id="ABBRID0EE2NM" xlink:type="simple">Fm</abbrev> 0-1-3; 2.65 (0.77, 0.36, 0.61, 0.75); claw with six teeth. Epigyne: EP longer than wide, slightly plicate; <abbrev xmlns:xlink="http://www.w3.org/1999/xlink" xlink:title="median field" id="ABBRID0EI2NM" xlink:type="simple">MF</abbrev> keyhole shaped; LLs mostly separated but touching posteriorly; COs located anteriorly. Endogyne: CDs wide, unsclerotized, extend anterolaterally beyond more sclerotized part of EP, narrowing, curved posteromedially and dorsally, more sclerotization at this juncture, curved posterolaterally, wrapped around S; ABs small, located where CDs become more sclerotized; S allantoid, but large, round; FDs directed anterolaterally; small <abbrev xmlns:xlink="http://www.w3.org/1999/xlink" xlink:title="posterodorsal fold" id="ABBRID0EM2NM" xlink:type="simple">pdf</abbrev> laterally (Figs <xref ref-type="fig" rid="F63">54I</xref>, <xref ref-type="fig" rid="F64">55B, C</xref>).</p><p><bold>Male</bold> (paratype, sel_1131). Total length 4.18. Carapace: length 2.42, width 2.69. Chelicerae: promargin with three teeth, retromargin with two teeth. Eyes: AER recurved, PER strongly recurved; diameters <abbrev xmlns:xlink="http://www.w3.org/1999/xlink" xlink:title="anterior median eye" id="ABBRID0E32NM" xlink:type="simple">AME</abbrev> 0.16, <abbrev xmlns:xlink="http://www.w3.org/1999/xlink" xlink:title="anterior lateral eye" id="ABBRID0EA3NM" xlink:type="simple">ALE</abbrev> 0.06, <abbrev xmlns:xlink="http://www.w3.org/1999/xlink" xlink:title="posterior median eye" id="ABBRID0EE3NM" xlink:type="simple">PME</abbrev> 0.22, <abbrev xmlns:xlink="http://www.w3.org/1999/xlink" xlink:title="posterior lateral eye" id="ABBRID0EI3NM" xlink:type="simple">PLE</abbrev> 0.27; interdistances <abbrev xmlns:xlink="http://www.w3.org/1999/xlink" xlink:title="anterior median eye" id="ABBRID0EM3NM" xlink:type="simple">AME</abbrev>–<abbrev xmlns:xlink="http://www.w3.org/1999/xlink" xlink:title="posterior median eye" id="ABBRID0EQ3NM" xlink:type="simple">PME</abbrev> 0.02, <abbrev xmlns:xlink="http://www.w3.org/1999/xlink" xlink:title="posterior median eye" id="ABBRID0EU3NM" xlink:type="simple">PME</abbrev>–<abbrev xmlns:xlink="http://www.w3.org/1999/xlink" xlink:title="anterior lateral eye" id="ABBRID0EY3NM" xlink:type="simple">ALE</abbrev> 0.12, <abbrev xmlns:xlink="http://www.w3.org/1999/xlink" xlink:title="anterior lateral eye" id="ABBRID0E33NM" xlink:type="simple">ALE</abbrev>–<abbrev xmlns:xlink="http://www.w3.org/1999/xlink" xlink:title="posterior lateral eye" id="ABBRID0EA4NM" xlink:type="simple">PLE</abbrev> 0.16, <abbrev xmlns:xlink="http://www.w3.org/1999/xlink" xlink:title="posterior median eye" id="ABBRID0EE4NM" xlink:type="simple">PME</abbrev>–<abbrev xmlns:xlink="http://www.w3.org/1999/xlink" xlink:title="posterior median eye" id="ABBRID0EI4NM" xlink:type="simple">PME</abbrev> 0.78, <abbrev xmlns:xlink="http://www.w3.org/1999/xlink" xlink:title="anterior lateral eye" id="ABBRID0EM4NM" xlink:type="simple">ALE</abbrev>–<abbrev xmlns:xlink="http://www.w3.org/1999/xlink" xlink:title="anterior lateral eye" id="ABBRID0EQ4NM" xlink:type="simple">ALE</abbrev> 1.12, <abbrev xmlns:xlink="http://www.w3.org/1999/xlink" xlink:title="anterior median eye" id="ABBRID0EU4NM" xlink:type="simple">AME</abbrev>–<abbrev xmlns:xlink="http://www.w3.org/1999/xlink" xlink:title="anterior median eye" id="ABBRID0EY4NM" xlink:type="simple">AME</abbrev> 0.43, <abbrev xmlns:xlink="http://www.w3.org/1999/xlink" xlink:title="posterior lateral eye" id="ABBRID0E34NM" xlink:type="simple">PLE</abbrev>–<abbrev xmlns:xlink="http://www.w3.org/1999/xlink" xlink:title="posterior lateral eye" id="ABBRID0EA5NM" xlink:type="simple">PLE</abbrev> 1.39. Sternum: length 1.26, width 1.52. Abdomen: length 1.76, width 1.64. Color (in life Figs <xref ref-type="fig" rid="F64">55A</xref>, <xref ref-type="fig" rid="F66">57A, B</xref>/preserved Figs <xref ref-type="fig" rid="F63">54D, G</xref>, <xref ref-type="fig" rid="F66">57C</xref>): Carapace: yellowish white, with two dark marks anterolaterally, followed by three pairs of marks laterally/more whitish yellow with patches of red setae conspicuous. Chelicerae: yellowish white, slightly red hue, paturon with dark, curved mark frontally and a dark mark just below clypeus, setae sparse, pale laterally, darker anteriorly where chelicerae meet. Maxillae: yellowish white. Labium: yellowish tan with dusky mark, pale distally. Sternum: yellowish white. Abdomen: dorsally, yellow brown, red spots anteriorly and anteromedially, four around cardiac area, followed by pair of u-shaped marks, four more spots at cardiac area, two pairs of dark spots posteriorly, with white flecks/more orange-red with black marks, spots not as conspicuous; ventrally yellowish white. Legs: yellowish brown with black marks, not quite forming full annulations on <abbrev xmlns:xlink="http://www.w3.org/1999/xlink" xlink:title="femur" id="ABBRID0EU5NM" xlink:type="simple">Fm</abbrev>, dusky annulations on rest of legs; spination leg I <abbrev xmlns:xlink="http://www.w3.org/1999/xlink" xlink:title="femur" id="ABBRID0EY5NM" xlink:type="simple">Fm</abbrev> d 1-1-1, pl 1-1-1, <abbrev xmlns:xlink="http://www.w3.org/1999/xlink" xlink:title="tibia" id="ABBRID0E35NM" xlink:type="simple">Ti</abbrev> v 2-2-2-2-2-2, <abbrev xmlns:xlink="http://www.w3.org/1999/xlink" xlink:title="metatarsus" id="ABBRID0EA6NM" xlink:type="simple">Mt</abbrev> v 1-1-2-1; leg II <abbrev xmlns:xlink="http://www.w3.org/1999/xlink" xlink:title="femur" id="ABBRID0EE6NM" xlink:type="simple">Fm</abbrev> d 1-1-1, pl 1-1-1, <abbrev xmlns:xlink="http://www.w3.org/1999/xlink" xlink:title="tibia" id="ABBRID0EI6NM" xlink:type="simple">Ti</abbrev> v 2-2-2-2-2, <abbrev xmlns:xlink="http://www.w3.org/1999/xlink" xlink:title="metatarsus" id="ABBRID0EM6NM" xlink:type="simple">Mt</abbrev> v 2-2-2-2; leg III <abbrev xmlns:xlink="http://www.w3.org/1999/xlink" xlink:title="femur" id="ABBRID0EQ6NM" xlink:type="simple">Fm</abbrev> d 1-1-1; leg IV <abbrev xmlns:xlink="http://www.w3.org/1999/xlink" xlink:title="femur" id="ABBRID0EU6NM" xlink:type="simple">Fm</abbrev> d 1-1-1; leg formula: 3421; measurements leg I 8.42 (2.41, 1.33, 2.96, 1.06, 0.66); leg II 9.96 (2.54, 1.39, 3.09, 2.03, 0.91); leg III 13.80 (3.53, 1.45, 3.62, 3.45, 1.81); leg IV 12.4 (2.83, 1.08, 3.48, 3.30, 1.71). Palp: spination <abbrev xmlns:xlink="http://www.w3.org/1999/xlink" xlink:title="femur" id="ABBRID0EY6NM" xlink:type="simple">Fm</abbrev> d 0-1-0; 2.65 (0.87, 0.37, 0.39, 1.02); with some dark splotches dorsally on <abbrev xmlns:xlink="http://www.w3.org/1999/xlink" xlink:title="tibia" id="ABBRID0E36NM" xlink:type="simple">Ti</abbrev> and <abbrev xmlns:xlink="http://www.w3.org/1999/xlink" xlink:title="cymbium" id="ABBRID0EAAOM" xlink:type="simple">Cy</abbrev> (Figs <xref ref-type="fig" rid="F63">54D</xref>, <xref ref-type="fig" rid="F65">56B</xref>); vRTA in ventral view inverted teardrop shaped, dRTA quadrangular in retrolateral view; <abbrev xmlns:xlink="http://www.w3.org/1999/xlink" xlink:title="retrobasal cymbial process" id="ABBRID0EMAOM" xlink:type="simple">rbcp</abbrev> smallish; <abbrev xmlns:xlink="http://www.w3.org/1999/xlink" xlink:title="cymbium" id="ABBRID0EQAOM" xlink:type="simple">Cy</abbrev> oval-triangular; C projects well beyond the cymbium ventrally and well into the cymbium dorsally (Fig. <xref ref-type="fig" rid="F65">56A, B, E</xref>), the tip has a small groove (Fig. <xref ref-type="fig" rid="F65">56D</xref>), plicate; E long, thin, begins at ~ 6 o'clock, ends at 2:30 o'clock, originating from a small <abbrev xmlns:xlink="http://www.w3.org/1999/xlink" xlink:title="tegular lobe" id="ABBRID0E3AOM" xlink:type="simple">TL</abbrev> that is projected ventrally, in sheath around edge of <abbrev xmlns:xlink="http://www.w3.org/1999/xlink" xlink:title="cymbium" id="ABBRID0EABOM" xlink:type="simple">Cy</abbrev>; <abbrev xmlns:xlink="http://www.w3.org/1999/xlink" xlink:title="median apophysis" id="ABBRID0EEBOM" xlink:type="simple">MA</abbrev> with large base, narrowed to short branch.</p><fig id="F66" position="float" orientation="portrait"><object-id xmlns:xlink="http://www.w3.org/1999/xlink" content-type="doi" xlink:type="simple">10.3897/zookeys.1150.93760.figure57</object-id><object-id xmlns:xlink="http://www.w3.org/1999/xlink" content-type="arpha" xlink:type="simple">2379A69B-A064-533E-8EC8-6C2F1B7CBF8B</object-id><label>Figure 57.</label><caption><p><italic><tp:taxon-name><tp:taxon-name-part taxon-name-part-type="genus" reg="Karaops">Karaops</tp:taxon-name-part><tp:taxon-name-part taxon-name-part-type="species" reg="joehaeneri">joehaeneri</tp:taxon-name-part></tp:taxon-name></italic> sp. nov., paratype male, Escarpment Trail, Kennedy Range National Park, Western Australia (sel_1131, <named-content xmlns:xlink="http://www.w3.org/1999/xlink" content-type="dwc:institutional_code" xlink:title="Western Australian Museum" xlink:href="http://grbio.org/institution/western-australian-museum" xlink:type="simple">WAM</named-content> T155507) <bold>A</bold> adult male <bold>B</bold> same <bold>C</bold> same. Scale bar: 1 mm.</p></caption><graphic xmlns:xlink="http://www.w3.org/1999/xlink" xlink:href="zookeys-1150-001_article-93760__-g066.jpg" position="float" orientation="portrait" xlink:type="simple" id="oo_816446.jpg"><uri content-type="original_file" xlink:type="simple">https://binary.pensoft.net/fig/816446</uri></graphic></fig></tp:treatment-sec><tp:treatment-sec sec-type="variation" id="SECID0ELCOM"><title>Variation.</title><p><bold>Male</bold> (paratype, sel_1134, <named-content xmlns:xlink="http://www.w3.org/1999/xlink" content-type="dwc:institutional_code" xlink:title="Western Australian Museum" xlink:href="http://grbio.org/institution/western-australian-museum" xlink:type="simple">WAM</named-content> T155510): spination leg I <abbrev xmlns:xlink="http://www.w3.org/1999/xlink" xlink:title="femur" id="ABBRID0EYCOM" xlink:type="simple">Fm</abbrev> 1-1-1, pl 1-1-0, <abbrev xmlns:xlink="http://www.w3.org/1999/xlink" xlink:title="retrolateral" id="ABBRID0E3COM" xlink:type="simple">rl</abbrev> 1-1-1, <abbrev xmlns:xlink="http://www.w3.org/1999/xlink" xlink:title="tibia" id="ABBRID0EADOM" xlink:type="simple">Ti</abbrev> 1-2-2-1, <abbrev xmlns:xlink="http://www.w3.org/1999/xlink" xlink:title="retrolateral" id="ABBRID0EEDOM" xlink:type="simple">rl</abbrev> 1-1, d 1-0-0, <abbrev xmlns:xlink="http://www.w3.org/1999/xlink" xlink:title="metatarsus" id="ABBRID0EIDOM" xlink:type="simple">Mt</abbrev> v 2-2-2; leg II <abbrev xmlns:xlink="http://www.w3.org/1999/xlink" xlink:title="femur" id="ABBRID0EMDOM" xlink:type="simple">Fm</abbrev> 1-1-1, pl 1-1-0, <abbrev xmlns:xlink="http://www.w3.org/1999/xlink" xlink:title="retrolateral" id="ABBRID0EQDOM" xlink:type="simple">rl</abbrev> 0-1-0, <abbrev xmlns:xlink="http://www.w3.org/1999/xlink" xlink:title="tibia" id="ABBRID0EUDOM" xlink:type="simple">Ti</abbrev> pl 1-0-1, <abbrev xmlns:xlink="http://www.w3.org/1999/xlink" xlink:title="retrolateral" id="ABBRID0EYDOM" xlink:type="simple">rl</abbrev> 1-1-0, <abbrev xmlns:xlink="http://www.w3.org/1999/xlink" xlink:title="metatarsus" id="ABBRID0E3DOM" xlink:type="simple">Mt</abbrev> v 2-2-2; leg III <abbrev xmlns:xlink="http://www.w3.org/1999/xlink" xlink:title="femur" id="ABBRID0EAEOM" xlink:type="simple">Fm</abbrev>, d 1-1-1 (leg Is new); leg IV <abbrev xmlns:xlink="http://www.w3.org/1999/xlink" xlink:title="femur" id="ABBRID0EEEOM" xlink:type="simple">Fm</abbrev> d 1-1-1, <abbrev xmlns:xlink="http://www.w3.org/1999/xlink" xlink:title="prolateral" id="ABBRID0EIEOM" xlink:type="simple">pr</abbrev> 0-1-1, <abbrev xmlns:xlink="http://www.w3.org/1999/xlink" xlink:title="retrolateral" id="ABBRID0EMEOM" xlink:type="simple">rl</abbrev> 0-1-1; <abbrev xmlns:xlink="http://www.w3.org/1999/xlink" xlink:title="tibia" id="ABBRID0EQEOM" xlink:type="simple">Ti</abbrev> d 1-1-1-1, pl 1-1, <abbrev xmlns:xlink="http://www.w3.org/1999/xlink" xlink:title="retrolateral" id="ABBRID0EUEOM" xlink:type="simple">rl</abbrev> 1-1; leg formula different than sel_1131, but at least one leg re-grown. Total length 3.70.</p></tp:treatment-sec><tp:treatment-sec sec-type="etymology" id="SECID0EYEOM"><title>Etymology.</title><p>The species is named in memory of Joe Haener. Name in genitive case.</p></tp:treatment-sec><tp:treatment-sec sec-type="distribution" id="SECID0E4EOM"><title>Distribution.</title><p>Known from only the type locality, Kennedy Range National Park, in the Gascoyne Region, Western Australia (Figs <xref ref-type="fig" rid="F63">54J</xref>, Map <xref ref-type="fig" rid="F57">9A</xref>).</p></tp:treatment-sec><tp:treatment-sec sec-type="natural history" id="SECID0ELFOM"><title>Natural history.</title><p>The Gascoyne has an arid tropical climate, warm throughout the year, with mean maximum daily temperatures ranging from 22° in July to 35 °C in January. The region receives ~ 320 days of sunshine per year. The Kennedy Range is located in the Carnarvon xeric shrublands bioregion, with spinifex and mulga, and little tree cover. The region receives &lt; 250 mm of rain a year that occurs bimodally, a large portion from cyclonic activity. The <abbrev xmlns:xlink="http://www.w3.org/1999/xlink" xlink:title="The Interim Biogeographic Regionalisation of Australia" id="ABBRID0ERFOM" xlink:type="simple">IBRA</abbrev> bioregion is the Carnarvon, and the subregion is Wooramel, a shrubby steppe with red sand dunes that even occur on top of the Kennedy Range (<xref ref-type="bibr" rid="B18">Desmond and Chant 2001</xref>).</p><p>Multiple instars were collected simultaneously and egg sacs with spiderlings present in May (Fig. <xref ref-type="fig" rid="F63">54E</xref>). The egg sacs were quite thin to where the eggs and spiderlings were easily visible inside them, similar to the egg sacs of <italic><tp:taxon-name><tp:taxon-name-part taxon-name-part-type="genus" reg="Karaops">Karaops</tp:taxon-name-part><tp:taxon-name-part taxon-name-part-type="species" reg="badgeradda">badgeradda</tp:taxon-name-part></tp:taxon-name></italic> (Fig. <xref ref-type="fig" rid="F63">54B</xref>). This is in contrast to other species of <italic><tp:taxon-name><tp:taxon-name-part taxon-name-part-type="genus" reg="Karaops">Karaops</tp:taxon-name-part></tp:taxon-name></italic>, like <italic><tp:taxon-name><tp:taxon-name-part taxon-name-part-type="genus" reg="Karaops">K.</tp:taxon-name-part><tp:taxon-name-part taxon-name-part-type="species" reg="strayamate">strayamate</tp:taxon-name-part></tp:taxon-name></italic> (Fig. <xref ref-type="fig" rid="F8">6H</xref>), and many <italic><tp:taxon-name><tp:taxon-name-part taxon-name-part-type="genus" reg="Selenops">Selenops</tp:taxon-name-part></tp:taxon-name></italic> species whose egg sacs are much more papery and stronger. Data indicate that adult females, spiderlings, and egg sacs are present from April to May, when temperatures are cooling, and it is becoming wetter. Males are present in November, when it is hotter and drier. After a full year, sel_1133 was not yet an adult (Suppl. material <xref ref-type="supplementary-material" rid="S2">2</xref>: tables S1, S16).</p></tp:treatment-sec><tp:treatment-sec sec-type="discussion" id="SECID0EPHOM"><title>Discussion.</title><p>This ecoregion is on the onshore part of the Carnarvon Basin, part of the West Australian Shield. The terrain is low, and sediments are recent alluvial, aeolian, and marine sediments over Cretaceous strata (<xref ref-type="bibr" rid="B16">Curry et al. 2008</xref>). The Gascoyne is poorly surveyed but from what is known, there are many endemic taxa, including <italic><tp:taxon-name><tp:taxon-name-part taxon-name-part-type="genus" reg="Karaops">Karaops</tp:taxon-name-part><tp:taxon-name-part taxon-name-part-type="species" reg="joehaeneri">joehaeneri</tp:taxon-name-part></tp:taxon-name></italic> sp. nov.</p></tp:treatment-sec><tp:treatment-sec><!--Section generated to contain objects referenced in tp:taxon-treatment.--><fig id="F63" position="float" orientation="portrait"><object-id xmlns:xlink="http://www.w3.org/1999/xlink" content-type="doi" xlink:type="simple">10.3897/zookeys.1150.93760.figure54</object-id><object-id xmlns:xlink="http://www.w3.org/1999/xlink" content-type="arpha" xlink:type="simple">BE464B40-FB6D-5042-B88E-47CF6AFD52C0</object-id><label>Figure 54.</label><caption><p>Members and habitats of the Pilbara-Gascoyne species group, Western Australia <bold>A</bold> Badgeradda Range, habitat of <italic><tp:taxon-name><tp:taxon-name-part taxon-name-part-type="genus" reg="Karaops">Karaops</tp:taxon-name-part><tp:taxon-name-part taxon-name-part-type="species" reg="badgeradda">badgeradda</tp:taxon-name-part></tp:taxon-name></italic><bold>B</bold><italic><tp:taxon-name><tp:taxon-name-part taxon-name-part-type="genus" reg="Karaops">Karaops</tp:taxon-name-part><tp:taxon-name-part taxon-name-part-type="species" reg="badgeradda">badgeradda</tp:taxon-name-part></tp:taxon-name></italic> egg sac, under rock, Badgeradda Range <bold>C</bold><italic><tp:taxon-name><tp:taxon-name-part taxon-name-part-type="genus" reg="Karaops">Karaops</tp:taxon-name-part><tp:taxon-name-part taxon-name-part-type="species" reg="joehaeneri">joehaeneri</tp:taxon-name-part></tp:taxon-name></italic> sp. nov., holotype female, Escarpment Trail, Kennedy Range National Park (sel_1130, <named-content xmlns:xlink="http://www.w3.org/1999/xlink" content-type="dwc:institutional_code" xlink:title="Western Australian Museum" xlink:href="http://grbio.org/institution/western-australian-museum" xlink:type="simple">WAM</named-content> T155506) <bold>D</bold> same, paratype male (sel_1131, <named-content xmlns:xlink="http://www.w3.org/1999/xlink" content-type="dwc:institutional_code" xlink:title="Western Australian Museum" xlink:href="http://grbio.org/institution/western-australian-museum" xlink:type="simple">WAM</named-content> T155507) <bold>E</bold> same, egg sac with spiderlings, arrows indicate spiderlings <bold>F</bold> same, holotype female, Escarpment Trail, Kennedy Range National Park (sel_1130, <named-content xmlns:xlink="http://www.w3.org/1999/xlink" content-type="dwc:institutional_code" xlink:title="Western Australian Museum" xlink:href="http://grbio.org/institution/western-australian-museum" xlink:type="simple">WAM</named-content> T155506) <bold>G</bold> same, paratype male (sel_1134, <named-content xmlns:xlink="http://www.w3.org/1999/xlink" content-type="dwc:institutional_code" xlink:title="Western Australian Museum" xlink:href="http://grbio.org/institution/western-australian-museum" xlink:type="simple">WAM</named-content> T155510) <bold>H</bold><italic><tp:taxon-name><tp:taxon-name-part taxon-name-part-type="genus" reg="Karaops">Karaops</tp:taxon-name-part><tp:taxon-name-part taxon-name-part-type="species" reg="badgeradda">badgeradda</tp:taxon-name-part></tp:taxon-name></italic>, epigyne, caudal view (sel_1118, <named-content xmlns:xlink="http://www.w3.org/1999/xlink" content-type="dwc:institutional_code" xlink:title="Western Australian Museum" xlink:href="http://grbio.org/institution/western-australian-museum" xlink:type="simple">WAM</named-content> T155494) <bold>I</bold><italic><tp:taxon-name><tp:taxon-name-part taxon-name-part-type="genus" reg="Karaops">Karaops</tp:taxon-name-part><tp:taxon-name-part taxon-name-part-type="species" reg="joehaeneri">joehaeneri</tp:taxon-name-part></tp:taxon-name></italic> sp. nov., holotype female, epigyne, caudal view (sel_1130, <named-content xmlns:xlink="http://www.w3.org/1999/xlink" content-type="dwc:institutional_code" xlink:title="Western Australian Museum" xlink:href="http://grbio.org/institution/western-australian-museum" xlink:type="simple">WAM</named-content> T155506) <bold>J</bold> habitat of <italic><tp:taxon-name><tp:taxon-name-part taxon-name-part-type="genus" reg="Karaops">Karaops</tp:taxon-name-part><tp:taxon-name-part taxon-name-part-type="species" reg="joehaeneri">joehaeneri</tp:taxon-name-part></tp:taxon-name></italic> sp. nov., Kennedy Range National Park.</p></caption><graphic xmlns:xlink="http://www.w3.org/1999/xlink" xlink:href="zookeys-1150-001_article-93760__-g063.jpg" position="float" orientation="portrait" xlink:type="simple" id="oo_816443.jpg"><uri content-type="original_file" xlink:type="simple">https://binary.pensoft.net/fig/816443</uri></graphic></fig><fig id="F3" position="float" orientation="portrait"><object-id xmlns:xlink="http://www.w3.org/1999/xlink" content-type="doi" xlink:type="simple">10.3897/zookeys.1150.93760.map1</object-id><object-id xmlns:xlink="http://www.w3.org/1999/xlink" content-type="arpha" xlink:type="simple">AF4A80F7-23C4-56EA-9599-EF3E21DB9294</object-id><label>Map 1.</label><caption><p>Map of Australia showing areas that are expanded in subsequent figures. <abbrev xmlns:xlink="http://www.w3.org/1999/xlink" xlink:title="copulatory duct" id="ABBRID0EMKBK" xlink:type="simple">CD</abbrev> = Central Desert group, D = <italic><tp:taxon-name><tp:taxon-name-part taxon-name-part-type="genus" reg="Karaops"/><tp:taxon-name-part taxon-name-part-type="species" reg="dawara">dawara</tp:taxon-name-part></tp:taxon-name></italic> group, F = <italic><tp:taxon-name><tp:taxon-name-part taxon-name-part-type="genus" reg="Karaops"/><tp:taxon-name-part taxon-name-part-type="species" reg="francesae">francesae</tp:taxon-name-part></tp:taxon-name></italic> group, K = Kimberley group, UA = species that are not assigned to a group, PG = Pilbara-Gascoyne group.</p></caption><graphic xmlns:xlink="http://www.w3.org/1999/xlink" xlink:href="zookeys-1150-001_article-93760__-g003.jpg" position="float" orientation="portrait" xlink:type="simple" id="oo_816383.jpg"><uri content-type="original_file" xlink:type="simple">https://binary.pensoft.net/fig/816383</uri></graphic></fig><fig id="F57" position="float" orientation="portrait"><object-id xmlns:xlink="http://www.w3.org/1999/xlink" content-type="doi" xlink:type="simple">10.3897/zookeys.1150.93760.map9</object-id><object-id xmlns:xlink="http://www.w3.org/1999/xlink" content-type="arpha" xlink:type="simple">CC5692B2-3898-57AA-A420-2D28A531319C</object-id><label>Map 9.</label><caption><p>Species of the Pilbara-Gascoyne species group <bold>A</bold> diamonds (juveniles): blue = Erawandoo Hill, orange = <abbrev xmlns:xlink="http://www.w3.org/1999/xlink" xlink:title="metatarsus" id="ABBRID0EN5KM" xlink:type="simple">Mt</abbrev>. Augustus, red = Nammuldi, yellow = Hillside-Corunna-Glenn Herring, black = Marble Bar-Glacier Valley, pink = Orebody 19, 31, teal = Wheelara North, orange with thick outline = Harding Dam (maybe <italic><tp:taxon-name><tp:taxon-name-part taxon-name-part-type="genus" reg="Karaops"/><tp:taxon-name-part taxon-name-part-type="species" reg="ngarluma">ngarluma</tp:taxon-name-part></tp:taxon-name></italic>, see text); Circles: dark blue = <italic><tp:taxon-name><tp:taxon-name-part taxon-name-part-type="genus" reg="Karaops">Karaops</tp:taxon-name-part><tp:taxon-name-part taxon-name-part-type="species" reg="julianneae">julianneae</tp:taxon-name-part></tp:taxon-name></italic>, dark green = <italic><tp:taxon-name><tp:taxon-name-part taxon-name-part-type="genus" reg="Karaops">Karaops</tp:taxon-name-part><tp:taxon-name-part taxon-name-part-type="species" reg="badgeradda">badgeradda</tp:taxon-name-part></tp:taxon-name></italic>, red = <italic><tp:taxon-name><tp:taxon-name-part taxon-name-part-type="genus" reg="Karaops">Karaops</tp:taxon-name-part><tp:taxon-name-part taxon-name-part-type="species" reg="joehaeneri">joehaeneri</tp:taxon-name-part></tp:taxon-name></italic> sp. nov., teal = <italic><tp:taxon-name><tp:taxon-name-part taxon-name-part-type="genus" reg="Karaops">Karaops</tp:taxon-name-part><tp:taxon-name-part taxon-name-part-type="species" reg="karrawarla">karrawarla</tp:taxon-name-part></tp:taxon-name></italic>, blue = <italic><tp:taxon-name><tp:taxon-name-part taxon-name-part-type="genus" reg="Karaops">Karaops</tp:taxon-name-part><tp:taxon-name-part taxon-name-part-type="species" reg="durrantorum">durrantorum</tp:taxon-name-part></tp:taxon-name></italic> sp. nov., brown = <italic><tp:taxon-name><tp:taxon-name-part taxon-name-part-type="genus" reg="Karaops">Karaops</tp:taxon-name-part><tp:taxon-name-part taxon-name-part-type="species" reg="burbidgei">burbidgei</tp:taxon-name-part></tp:taxon-name></italic>, green = <italic><tp:taxon-name><tp:taxon-name-part taxon-name-part-type="genus" reg="Karaops">Karaops</tp:taxon-name-part><tp:taxon-name-part taxon-name-part-type="species" reg="martamarta">martamarta</tp:taxon-name-part></tp:taxon-name></italic>, purple = <italic><tp:taxon-name><tp:taxon-name-part taxon-name-part-type="genus" reg="Karaops">Karaops</tp:taxon-name-part><tp:taxon-name-part taxon-name-part-type="species" reg="nyangumarta">nyangumarta</tp:taxon-name-part></tp:taxon-name></italic>, black = <italic><tp:taxon-name><tp:taxon-name-part taxon-name-part-type="genus" reg="Karaops">Karaops</tp:taxon-name-part><tp:taxon-name-part taxon-name-part-type="species" reg="banyjima">banyjima</tp:taxon-name-part></tp:taxon-name></italic>, yellow = <italic><tp:taxon-name><tp:taxon-name-part taxon-name-part-type="genus" reg="Karaops">Karaops</tp:taxon-name-part><tp:taxon-name-part taxon-name-part-type="species" reg="morganoconnelli">morganoconnelli</tp:taxon-name-part></tp:taxon-name></italic> sp. nov., gray = <italic><tp:taxon-name><tp:taxon-name-part taxon-name-part-type="genus" reg="Karaops">Karaops</tp:taxon-name-part><tp:taxon-name-part taxon-name-part-type="species" reg="nyiyaparli">nyiyaparli</tp:taxon-name-part></tp:taxon-name></italic>, red-brown = <italic><tp:taxon-name><tp:taxon-name-part taxon-name-part-type="genus" reg="Karaops">Karaops</tp:taxon-name-part><tp:taxon-name-part taxon-name-part-type="species" reg="feedtime">feedtime</tp:taxon-name-part></tp:taxon-name></italic>, bright pink = <italic><tp:taxon-name><tp:taxon-name-part taxon-name-part-type="genus" reg="Karaops">Karaops</tp:taxon-name-part><tp:taxon-name-part taxon-name-part-type="species" reg="nyamal">nyamal</tp:taxon-name-part></tp:taxon-name></italic> (probably, see text), white = <italic><tp:taxon-name><tp:taxon-name-part taxon-name-part-type="genus" reg="Karaops">Karaops</tp:taxon-name-part><tp:taxon-name-part taxon-name-part-type="species" reg="kariyarra">kariyarra</tp:taxon-name-part></tp:taxon-name></italic>, bright green = <italic><tp:taxon-name><tp:taxon-name-part taxon-name-part-type="genus" reg="Karaops">Karaops</tp:taxon-name-part><tp:taxon-name-part taxon-name-part-type="species" reg="yurlburr">yurlburr</tp:taxon-name-part></tp:taxon-name></italic>, orange = <italic><tp:taxon-name><tp:taxon-name-part taxon-name-part-type="genus" reg="Karaops">Karaops</tp:taxon-name-part><tp:taxon-name-part taxon-name-part-type="species" reg="ngarluma">ngarluma</tp:taxon-name-part></tp:taxon-name></italic>, tan = <italic><tp:taxon-name><tp:taxon-name-part taxon-name-part-type="genus" reg="Karaops">Karaops</tp:taxon-name-part><tp:taxon-name-part taxon-name-part-type="species" reg="jaburrara">jaburrara</tp:taxon-name-part></tp:taxon-name></italic>, peach = <italic><tp:taxon-name><tp:taxon-name-part taxon-name-part-type="genus" reg="Karaops">Karaops</tp:taxon-name-part><tp:taxon-name-part taxon-name-part-type="species" reg="forteyi">forteyi</tp:taxon-name-part></tp:taxon-name></italic>, teal = new species yet undescribed; small white diamonds are unidentifiable immatures for which no molecular data are available <bold>B</bold> boxed area expanded for clarity.</p></caption><graphic xmlns:xlink="http://www.w3.org/1999/xlink" xlink:href="zookeys-1150-001_article-93760__-g057.jpg" position="float" orientation="portrait" xlink:type="simple" id="oo_816437.jpg"><uri content-type="original_file" xlink:type="simple">https://binary.pensoft.net/fig/816437</uri></graphic></fig><fig id="F69" position="float" orientation="portrait"><object-id xmlns:xlink="http://www.w3.org/1999/xlink" content-type="doi" xlink:type="simple">10.3897/zookeys.1150.93760.figure60</object-id><object-id xmlns:xlink="http://www.w3.org/1999/xlink" content-type="arpha" xlink:type="simple">D2328797-BAC4-58BF-B1ED-31C1AE78229A</object-id><label>Figure 60.</label><caption><p><italic><tp:taxon-name><tp:taxon-name-part taxon-name-part-type="genus" reg="Karaops">Karaops</tp:taxon-name-part><tp:taxon-name-part taxon-name-part-type="species" reg="morganoconnelli">morganoconnelli</tp:taxon-name-part></tp:taxon-name></italic> sp. nov. and <italic><tp:taxon-name><tp:taxon-name-part taxon-name-part-type="genus" reg="Karaops">Karaops</tp:taxon-name-part><tp:taxon-name-part taxon-name-part-type="species" reg="nyamal">nyamal</tp:taxon-name-part></tp:taxon-name></italic> from the Pilbara-Gascoyne species group <bold>A</bold><italic><tp:taxon-name><tp:taxon-name-part taxon-name-part-type="genus" reg="Karaops">Karaops</tp:taxon-name-part><tp:taxon-name-part taxon-name-part-type="species" reg="morganoconnelli">morganoconnelli</tp:taxon-name-part></tp:taxon-name></italic> sp. nov., paratype male, palp, ventral, Cathedral Gorge, ~ 40 km from Newman (sel_1207, <named-content xmlns:xlink="http://www.w3.org/1999/xlink" content-type="dwc:institutional_code" xlink:title="Western Australian Museum" xlink:href="http://grbio.org/institution/western-australian-museum" xlink:type="simple">WAM</named-content> T155583) <bold>B</bold> same retrolateral <bold>C</bold><italic><tp:taxon-name><tp:taxon-name-part taxon-name-part-type="genus" reg="Karaops">Karaops</tp:taxon-name-part><tp:taxon-name-part taxon-name-part-type="species" reg="nyamal">nyamal</tp:taxon-name-part></tp:taxon-name></italic>, paratype female, epigyne, <abbrev xmlns:xlink="http://www.w3.org/1999/xlink" xlink:title="metatarsus" id="ABBRID0E6GPM" xlink:type="simple">Mt</abbrev>. Webber (<named-content xmlns:xlink="http://www.w3.org/1999/xlink" content-type="dwc:institutional_code" xlink:title="Western Australian Museum" xlink:href="http://grbio.org/institution/western-australian-museum" xlink:type="simple">WAM</named-content> T107698) <bold>D</bold> same, endogyne <bold>E</bold><italic><tp:taxon-name><tp:taxon-name-part taxon-name-part-type="genus" reg="Karaops">Karaops</tp:taxon-name-part><tp:taxon-name-part taxon-name-part-type="species" reg="morganoconnelli">morganoconnelli</tp:taxon-name-part></tp:taxon-name></italic> sp. nov., paratype male, palp, expanded, (sel_1207, <named-content xmlns:xlink="http://www.w3.org/1999/xlink" content-type="dwc:institutional_code" xlink:title="Western Australian Museum" xlink:href="http://grbio.org/institution/western-australian-museum" xlink:type="simple">WAM</named-content> T155583); light gray = tip of conductor, dark gray = median apophysis. Scale bars: 0.5 mm.</p></caption><graphic xmlns:xlink="http://www.w3.org/1999/xlink" xlink:href="zookeys-1150-001_article-93760__-g069.jpg" position="float" orientation="portrait" xlink:type="simple" id="oo_816449.jpg"><uri content-type="original_file" xlink:type="simple">https://binary.pensoft.net/fig/816449</uri></graphic></fig><fig id="F59" position="float" orientation="portrait"><object-id xmlns:xlink="http://www.w3.org/1999/xlink" content-type="doi" xlink:type="simple">10.3897/zookeys.1150.93760.figure50</object-id><object-id xmlns:xlink="http://www.w3.org/1999/xlink" content-type="arpha" xlink:type="simple">D711AB22-2242-50E9-BCDA-89B4958A02EB</object-id><label>Figure 50.</label><caption><p>Members of the Pilbara-Gascoyne species group, Western Australia <bold>A</bold><italic><tp:taxon-name><tp:taxon-name-part taxon-name-part-type="genus" reg="Karaops">Karaops</tp:taxon-name-part><tp:taxon-name-part taxon-name-part-type="species" reg="martamarta">martamarta</tp:taxon-name-part></tp:taxon-name></italic>, adult male, 8 km NW of <abbrev xmlns:xlink="http://www.w3.org/1999/xlink" xlink:title="metatarsus" id="ABBRID0EJJMM" xlink:type="simple">Mt</abbrev>. Berry (<named-content xmlns:xlink="http://www.w3.org/1999/xlink" content-type="dwc:institutional_code" xlink:title="Western Australian Museum" xlink:href="http://grbio.org/institution/western-australian-museum" xlink:type="simple">WAM</named-content> T79413) <bold>B</bold> habitat of <italic><tp:taxon-name><tp:taxon-name-part taxon-name-part-type="genus" reg="Karaops">Karaops</tp:taxon-name-part><tp:taxon-name-part taxon-name-part-type="species" reg="martamarta">martamarta</tp:taxon-name-part></tp:taxon-name></italic>, Robe Valley <bold>C</bold><italic><tp:taxon-name><tp:taxon-name-part taxon-name-part-type="genus" reg="Karaops">Karaops</tp:taxon-name-part><tp:taxon-name-part taxon-name-part-type="species" reg="martamarta">martamarta</tp:taxon-name-part></tp:taxon-name></italic>, palp ventral, vic. <abbrev xmlns:xlink="http://www.w3.org/1999/xlink" xlink:title="metatarsus" id="ABBRID0EMKMM" xlink:type="simple">Mt</abbrev>. Berry (<named-content xmlns:xlink="http://www.w3.org/1999/xlink" content-type="dwc:institutional_code" xlink:title="Western Australian Museum" xlink:href="http://grbio.org/institution/western-australian-museum" xlink:type="simple">WAM</named-content> T79411) <bold>D</bold> same, retrolateral <bold>E</bold><italic><tp:taxon-name><tp:taxon-name-part taxon-name-part-type="genus" reg="Karaops">Karaops</tp:taxon-name-part></tp:taxon-name></italic> sp., Mundee, <abbrev xmlns:xlink="http://www.w3.org/1999/xlink" xlink:title="metatarsus" id="ABBRID0EALMM" xlink:type="simple">Mt</abbrev>. Augustus National Park (photo: J. DeJong) <bold>F</bold><italic><tp:taxon-name><tp:taxon-name-part taxon-name-part-type="genus" reg="Karaops">Karaops</tp:taxon-name-part><tp:taxon-name-part taxon-name-part-type="species" reg="julianneae">julianneae</tp:taxon-name-part></tp:taxon-name></italic>, adult female, Lorna Glen Station (<named-content xmlns:xlink="http://www.w3.org/1999/xlink" content-type="dwc:institutional_code" xlink:title="Western Australian Museum" xlink:href="http://grbio.org/institution/western-australian-museum" xlink:type="simple">WAM</named-content> T107714). Scale bars: 0.5 mm (<bold>C, D</bold>); 1 mm (<bold>A</bold>); 2 mm (<bold>F</bold>).</p></caption><graphic xmlns:xlink="http://www.w3.org/1999/xlink" xlink:href="zookeys-1150-001_article-93760__-g059.jpg" position="float" orientation="portrait" xlink:type="simple" id="oo_816439.jpg"><uri content-type="original_file" xlink:type="simple">https://binary.pensoft.net/fig/816439</uri></graphic></fig><fig id="F67" position="float" orientation="portrait"><object-id xmlns:xlink="http://www.w3.org/1999/xlink" content-type="doi" xlink:type="simple">10.3897/zookeys.1150.93760.figure58</object-id><object-id xmlns:xlink="http://www.w3.org/1999/xlink" content-type="arpha" xlink:type="simple">C0D4DD99-C3AD-5D0B-BD9C-6CE7C512F472</object-id><label>Figure 58.</label><caption><p><italic><tp:taxon-name><tp:taxon-name-part taxon-name-part-type="genus" reg="Karaops">Karaops</tp:taxon-name-part><tp:taxon-name-part taxon-name-part-type="species" reg="karrawarla">karrawarla</tp:taxon-name-part></tp:taxon-name></italic>, Bush Bay, Western Australia <bold>A</bold> male holotype, palp, ventral (<named-content xmlns:xlink="http://www.w3.org/1999/xlink" content-type="dwc:institutional_code" xlink:title="Western Australian Museum" xlink:href="http://grbio.org/institution/western-australian-museum" xlink:type="simple">WAM</named-content> T55001) <bold>B</bold> female paratype (<named-content xmlns:xlink="http://www.w3.org/1999/xlink" content-type="dwc:institutional_code" xlink:title="Western Australian Museum" xlink:href="http://grbio.org/institution/western-australian-museum" xlink:type="simple">WAM</named-content> T76700) <bold>C</bold> male holotype (<named-content xmlns:xlink="http://www.w3.org/1999/xlink" content-type="dwc:institutional_code" xlink:title="Western Australian Museum" xlink:href="http://grbio.org/institution/western-australian-museum" xlink:type="simple">WAM</named-content> T55001) <bold>D</bold> close up of embolus tip as indicated by arrow in E, below <bold>E</bold> palp, retrolateral <bold>F</bold> palp, expanded, light gray = tip of conductor, dark gray = median apophysis. Scale bars: 0.5 mm (<bold>A, E, F</bold>); 2 mm (<bold>B, C</bold>).</p></caption><graphic xmlns:xlink="http://www.w3.org/1999/xlink" xlink:href="zookeys-1150-001_article-93760__-g067.jpg" position="float" orientation="portrait" xlink:type="simple" id="oo_816447.jpg"><uri content-type="original_file" xlink:type="simple">https://binary.pensoft.net/fig/816447</uri></graphic></fig><fig id="F8" position="float" orientation="portrait"><object-id xmlns:xlink="http://www.w3.org/1999/xlink" content-type="doi" xlink:type="simple">10.3897/zookeys.1150.93760.figure6</object-id><object-id xmlns:xlink="http://www.w3.org/1999/xlink" content-type="arpha" xlink:type="simple">E1B99E3B-06C2-55CC-BE86-237CBAC15050</object-id><label>Figure 6.</label><caption><p>Species and habitats of the <italic><tp:taxon-name><tp:taxon-name-part taxon-name-part-type="genus" reg="Karaops"/><tp:taxon-name-part taxon-name-part-type="species" reg="strayamate">strayamate</tp:taxon-name-part></tp:taxon-name></italic> species group <bold>A</bold><italic><tp:taxon-name><tp:taxon-name-part taxon-name-part-type="genus" reg="Karaops">Karaops</tp:taxon-name-part><tp:taxon-name-part taxon-name-part-type="species" reg="strayamate">strayamate</tp:taxon-name-part></tp:taxon-name></italic> sp. nov., adult male, vic. <abbrev xmlns:xlink="http://www.w3.org/1999/xlink" xlink:title="metatarsus" id="ABBRID0ESQDK" xlink:type="simple">Mt</abbrev>. Etna Caves National Park, Queensland <bold>B</bold><italic><tp:taxon-name><tp:taxon-name-part taxon-name-part-type="genus" reg="Karaops">Karaops</tp:taxon-name-part><tp:taxon-name-part taxon-name-part-type="species" reg="australiensis">australiensis</tp:taxon-name-part></tp:taxon-name></italic> nom. dub., holotype, penultimate male, Bowen, Queensland (see text – this is likely a member of the <italic><tp:taxon-name><tp:taxon-name-part taxon-name-part-type="genus" reg="Karaops"/><tp:taxon-name-part taxon-name-part-type="species" reg="raveni">raveni</tp:taxon-name-part></tp:taxon-name></italic> species group) (<abbrev xmlns:xlink="http://www.w3.org/1999/xlink" content-type="institution" xlink:title="Zoologisches Museum, Hamburg" id="ABBRID0ENRDK" xlink:type="simple">ZSMH</abbrev> A0000791) <bold>C</bold><italic><tp:taxon-name><tp:taxon-name-part taxon-name-part-type="genus" reg="Karaops">Karaops</tp:taxon-name-part><tp:taxon-name-part taxon-name-part-type="species" reg="strayamate">strayamate</tp:taxon-name-part></tp:taxon-name></italic> sp. nov., adult female, vic. <abbrev xmlns:xlink="http://www.w3.org/1999/xlink" xlink:title="metatarsus" id="ABBRID0E6RDK" xlink:type="simple">Mt</abbrev>. Etna Caves National Park, Queensland <bold>D</bold><italic><tp:taxon-name><tp:taxon-name-part taxon-name-part-type="genus" reg="Karaops">Karaops</tp:taxon-name-part><tp:taxon-name-part taxon-name-part-type="species" reg="australiensis">australiensis</tp:taxon-name-part></tp:taxon-name></italic> nom. dub., female, dorsal, Sydney, New South Wales (see text) (<abbrev xmlns:xlink="http://www.w3.org/1999/xlink" content-type="institution" xlink:title="Zoologisches Museum, Hamburg" id="ABBRID0EQSDK" xlink:type="simple">ZSMH</abbrev> A0000792) <bold>E</bold><italic><tp:taxon-name><tp:taxon-name-part taxon-name-part-type="genus" reg="Karaops">Karaops</tp:taxon-name-part><tp:taxon-name-part taxon-name-part-type="species" reg="strayamate">strayamate</tp:taxon-name-part></tp:taxon-name></italic> sp. nov., adult female, vic. <abbrev xmlns:xlink="http://www.w3.org/1999/xlink" xlink:title="metatarsus" id="ABBRID0ECTDK" xlink:type="simple">Mt</abbrev>. Etna Caves National Park, Queensland <bold>F</bold><italic><tp:taxon-name><tp:taxon-name-part taxon-name-part-type="genus" reg="Karaops">Karaops</tp:taxon-name-part><tp:taxon-name-part taxon-name-part-type="species" reg="australiensis">australiensis</tp:taxon-name-part></tp:taxon-name></italic> nom. dub., female, ventral, Sydney, New South Wales (see text) (<abbrev xmlns:xlink="http://www.w3.org/1999/xlink" content-type="institution" xlink:title="Zoologisches Museum, Hamburg" id="ABBRID0ETTDK" xlink:type="simple">ZSMH</abbrev> A0000792) <bold>G</bold><italic><tp:taxon-name><tp:taxon-name-part taxon-name-part-type="genus" reg="Karaops">Karaops</tp:taxon-name-part><tp:taxon-name-part taxon-name-part-type="species" reg="strayamate">strayamate</tp:taxon-name-part></tp:taxon-name></italic> sp. nov. habitat of rocks along roadside, Bowen, Queensland <bold>H</bold><italic><tp:taxon-name><tp:taxon-name-part taxon-name-part-type="genus" reg="Karaops">Karaops</tp:taxon-name-part><tp:taxon-name-part taxon-name-part-type="species" reg="strayamate">strayamate</tp:taxon-name-part></tp:taxon-name></italic> sp. nov., egg sac beneath rock, Bowen, Queensland. Scale bars: 1 mm.</p></caption><graphic xmlns:xlink="http://www.w3.org/1999/xlink" xlink:href="zookeys-1150-001_article-93760__-g008.jpg" position="float" orientation="portrait" xlink:type="simple" id="oo_816388.jpg"><uri content-type="original_file" xlink:type="simple">https://binary.pensoft.net/fig/816388</uri></graphic></fig><supplementary-material xmlns:xlink="http://www.w3.org/1999/xlink" id="S2" position="float" orientation="portrait" xlink:type="simple"><object-id content-type="doi" xlink:type="simple">10.3897/zookeys.1150.93760.suppl2</object-id><object-id content-type="zenodo_dep_id" xlink:type="simple">7687713</object-id><object-id content-type="arpha" xlink:type="simple">EF0E359C-25FC-59E2-9D4F-BF09392EAC72</object-id><label>Supplementary material 2</label><caption><p>These data provide information related to the possible times of the year that adults of a species may be found in a particular region or subregion as determined by the <abbrev xlink:title="The Interim Biogeographic Regionalisation of Australia" id="ABBRID0EK2HO" xlink:type="simple">IBRA</abbrev></p></caption><statement content-type="dataType"><label>Data type</label><p>tables (word file)</p></statement><statement content-type="notes"><label>Explanation note</label><p>Information related to the possible times of the year that adults of a species may be found in a particular region or subregion as determined by the <abbrev xlink:title="The Interim Biogeographic Regionalisation of Australia" id="ABBRID0ES2HO" xlink:type="simple">IBRA</abbrev>. <italic><tp:taxon-name><tp:taxon-name-part taxon-name-part-type="genus" reg="Karaops">Karaops</tp:taxon-name-part><tp:taxon-name-part taxon-name-part-type="species" reg="nitmiluk">nitmiluk</tp:taxon-name-part></tp:taxon-name></italic> sp. nov., <italic><tp:taxon-name><tp:taxon-name-part taxon-name-part-type="genus" reg="Karaops">Karaops</tp:taxon-name-part><tp:taxon-name-part taxon-name-part-type="species" reg="jawayway">jawayway</tp:taxon-name-part></tp:taxon-name></italic> sp. nov., <italic><tp:taxon-name><tp:taxon-name-part taxon-name-part-type="genus" reg="Karaops">Karaops</tp:taxon-name-part><tp:taxon-name-part taxon-name-part-type="species" reg="yumbu">yumbu</tp:taxon-name-part></tp:taxon-name></italic> – Tanami, <italic><tp:taxon-name><tp:taxon-name-part taxon-name-part-type="genus" reg="Karaops">Karaops</tp:taxon-name-part><tp:taxon-name-part taxon-name-part-type="species" reg="yumbu">yumbu</tp:taxon-name-part></tp:taxon-name></italic> – O Victoria Plain, <italic><tp:taxon-name><tp:taxon-name-part taxon-name-part-type="genus" reg="Karaops">Karaops</tp:taxon-name-part><tp:taxon-name-part taxon-name-part-type="species" reg="keithlongbottomi">keithlongbottomi</tp:taxon-name-part></tp:taxon-name></italic>, <italic><tp:taxon-name><tp:taxon-name-part taxon-name-part-type="genus" reg="Karaops">Karaops</tp:taxon-name-part><tp:taxon-name-part taxon-name-part-type="species" reg="dejongi">dejongi</tp:taxon-name-part></tp:taxon-name></italic> sp. nov., <italic><tp:taxon-name><tp:taxon-name-part taxon-name-part-type="genus" reg="Karaops">Karaops</tp:taxon-name-part><tp:taxon-name-part taxon-name-part-type="species" reg="dalmanyi">dalmanyi</tp:taxon-name-part></tp:taxon-name></italic> sp. nov., <italic><tp:taxon-name><tp:taxon-name-part taxon-name-part-type="genus" reg="Karaops">Karaops</tp:taxon-name-part><tp:taxon-name-part taxon-name-part-type="species" reg="jenniferae">jenniferae</tp:taxon-name-part></tp:taxon-name></italic>, <italic><tp:taxon-name><tp:taxon-name-part taxon-name-part-type="genus" reg="Karaops">Karaops</tp:taxon-name-part><tp:taxon-name-part taxon-name-part-type="species" reg="malumbu">malumbu</tp:taxon-name-part></tp:taxon-name></italic> sp. nov., <italic><tp:taxon-name><tp:taxon-name-part taxon-name-part-type="genus" reg="Karaops">Karaops</tp:taxon-name-part><tp:taxon-name-part taxon-name-part-type="species" reg="garyodwyeri">garyodwyeri</tp:taxon-name-part></tp:taxon-name></italic> sp. nov., <italic><tp:taxon-name><tp:taxon-name-part taxon-name-part-type="genus" reg="Karaops">Karaops</tp:taxon-name-part><tp:taxon-name-part taxon-name-part-type="species" reg="yumbubaarnji">yumbubaarnji</tp:taxon-name-part></tp:taxon-name></italic> sp. nov., <italic><tp:taxon-name><tp:taxon-name-part taxon-name-part-type="genus" reg="Karaops">Karaops</tp:taxon-name-part><tp:taxon-name-part taxon-name-part-type="species" reg="kennerleyorum">kennerleyorum</tp:taxon-name-part></tp:taxon-name></italic> sp. nov., <italic><tp:taxon-name><tp:taxon-name-part taxon-name-part-type="genus" reg="Karaops">Karaops</tp:taxon-name-part><tp:taxon-name-part taxon-name-part-type="species" reg="markharveyi">markharveyi</tp:taxon-name-part></tp:taxon-name></italic> sp. nov., <italic><tp:taxon-name><tp:taxon-name-part taxon-name-part-type="genus" reg="Karaops">Karaops</tp:taxon-name-part><tp:taxon-name-part taxon-name-part-type="species" reg="badgeradda">badgeradda</tp:taxon-name-part></tp:taxon-name></italic>, <italic><tp:taxon-name><tp:taxon-name-part taxon-name-part-type="genus" reg="Karaops">Karaops</tp:taxon-name-part><tp:taxon-name-part taxon-name-part-type="species" reg="joehaeneri">joehaeneri</tp:taxon-name-part></tp:taxon-name></italic> sp. nov., <italic><tp:taxon-name><tp:taxon-name-part taxon-name-part-type="genus" reg="Karaops">Karaops</tp:taxon-name-part><tp:taxon-name-part taxon-name-part-type="species" reg="morganoconnelli">morganoconnelli</tp:taxon-name-part></tp:taxon-name></italic> sp. nov., <italic><tp:taxon-name><tp:taxon-name-part taxon-name-part-type="genus" reg="Karaops">Karaops</tp:taxon-name-part><tp:taxon-name-part taxon-name-part-type="species" reg="nyangumarta">nyangumarta</tp:taxon-name-part></tp:taxon-name></italic> sp. nov., <italic><tp:taxon-name><tp:taxon-name-part taxon-name-part-type="genus" reg="Karaops">Karaops</tp:taxon-name-part><tp:taxon-name-part taxon-name-part-type="species" reg="nyiyaparli">nyiyaparli</tp:taxon-name-part></tp:taxon-name></italic>, <italic><tp:taxon-name><tp:taxon-name-part taxon-name-part-type="genus" reg="Karaops">Karaops</tp:taxon-name-part><tp:taxon-name-part taxon-name-part-type="species" reg="durrantorum">durrantorum</tp:taxon-name-part></tp:taxon-name></italic> sp. nov., <italic><tp:taxon-name><tp:taxon-name-part taxon-name-part-type="genus" reg="Karaops">Karaops</tp:taxon-name-part><tp:taxon-name-part taxon-name-part-type="species" reg="banyjima">banyjima</tp:taxon-name-part></tp:taxon-name></italic>.</p></statement><media xlink:href="zookeys-1150-001_article-93760__-s002.docx" mimetype="application" mime-subtype="vnd.openxmlformats-officedocument.wordprocessingml.document" position="float" orientation="portrait" xlink:type="simple" id="oo_816464.docx"><uri content-type="original_file" xlink:type="simple">https://binary.pensoft.net/file/816464</uri></media><permissions><license xlink:type="simple"><license-p>This dataset is made available under the Open Database License (http://opendatacommons.org/licenses/odbl/1.0/). The Open Database License (ODbL) is a license agreement intended to allow users to freely share, modify, and use this Dataset while maintaining this same freedom for others, provided that the original source and author(s) are credited.</license-p></license></permissions><attrib specific-use="authors">Sarah C. Crews</attrib></supplementary-material></tp:treatment-sec><ref-list><ref id="B18"><mixed-citation xmlns:xlink="http://www.w3.org/1999/xlink" xlink:type="simple"><person-group><name name-style="western"><surname>Desmond</surname><given-names>A</given-names></name><name name-style="western"><surname>Chant</surname><given-names>A</given-names></name></person-group> (<year>2001</year>) Carnarvon 2 (CAR2 – Wooramel subregion). In: Department of Conservation and Land Management: A Biodiversity Audit of Western Australia’s 53 Biogeographic Subregions in 2002, 87–102. <ext-link xlink:href="https://www.dpaw.wa.gov.au/images/documents/about/science/projects/waaudit/carnarvon02_p87-102.pdf" ext-link-type="uri" xlink:type="simple">https://www.dpaw.wa.gov.au/images/documents/about/science/projects/waaudit/carnarvon02_p87-102.pdf</ext-link></mixed-citation></ref><ref id="B16"><mixed-citation xmlns:xlink="http://www.w3.org/1999/xlink" xlink:type="simple"><person-group><name name-style="western"><surname>Curry</surname><given-names>S</given-names></name><name name-style="western"><surname>Gillen</surname><given-names>K</given-names></name><name name-style="western"><surname>Hancock</surname><given-names>S</given-names></name><name name-style="western"><surname>Fitzgerald</surname><given-names>B</given-names></name><name name-style="western"><surname>Godley</surname><given-names>S</given-names></name></person-group> (<year>2008</year>) <article-title>Kennedy Range National Park and Proposed Additions 2008.</article-title><source>Management Plan</source><volume>59</volume>: <fpage>1</fpage>–<lpage>82</lpage>.</mixed-citation></ref></ref-list></tp:taxon-treatment>
