# Supplementary material for: ﻿But wait, there’s more! Descriptions of new species and undescribed sexes of flattie spiders (Araneae, Selenopidae, Karaops) from Australia
Source: Zookeys. 2023 Feb 27;1150:1–189. doi: 10.3897/zookeys.1150.93760 (PMC10208737; doi:10.3897/zookeys.1150.93760)
Supplement: XML Treatment for Karaops karrawarla [file zookeys.1150.93760-treatment44.xml]

<!DOCTYPE tp:taxon-treatment
  PUBLIC "-//TaxonX//DTD Taxonomic Treatment Publishing DTD v0 20100105//EN" "tax-treatment-NSO.dtd">
<tp:taxon-treatment xmlns:tp="http://www.plazi.org/taxpub"><tp:treatment-meta><kwd-group><label>Taxon classification</label><kwd>
                <named-content content-type="kingdom">Animalia</named-content>
              </kwd><kwd>
                <named-content content-type="order">Araneae</named-content>
              </kwd><kwd>
                <named-content content-type="family">Selenopidae</named-content>
              </kwd></kwd-group><mixed-citation publication-type="journal"><person-group><name><surname>Crews</surname><given-names>Sarah C.</given-names></name></person-group><article-title>﻿But wait, there’s more! Descriptions of new species and undescribed sexes of flattie spiders (<tp:taxon-name><tp:taxon-name-part taxon-name-part-type="order">Araneae</tp:taxon-name-part></tp:taxon-name>, <tp:taxon-name><tp:taxon-name-part taxon-name-part-type="family">Selenopidae</tp:taxon-name-part></tp:taxon-name>, <italic><tp:taxon-name><tp:taxon-name-part taxon-name-part-type="genus" reg="Karaops">Karaops</tp:taxon-name-part></tp:taxon-name></italic>) from Australia</article-title><source>Zookeys</source><day>27</day><month>02</month><year>2023</year><volume>1150</volume><fpage>1</fpage><lpage>189</lpage><pub-id pub-id-type="doi">10.3897/zookeys.1150.93760</pub-id></mixed-citation></tp:treatment-meta><tp:nomenclature><label>﻿</label><tp:taxon-name>
              <object-id xmlns:xlink="http://www.w3.org/1999/xlink" content-type="arpha" xlink:type="simple">FA86E567-BEE6-5F90-82EC-1D397E8C6468</object-id>
              <tp:taxon-name-part taxon-name-part-type="genus" reg="Karaops">Karaops</tp:taxon-name-part>
              <tp:taxon-name-part taxon-name-part-type="species" reg="karrawarla">karrawarla</tp:taxon-name-part>
            </tp:taxon-name><tp:taxon-authority>Crews &amp; Harvey, 2011</tp:taxon-authority><xref ref-type="fig" rid="F64">Figs 55D, E</xref><xref ref-type="fig" rid="F67">, 58A–F</xref><xref ref-type="fig" rid="F3">, Maps 1</xref><xref ref-type="fig" rid="F57">, 9A</xref><tp:nomenclature-citation-list><tp:nomenclature-citation><tp:taxon-name>
                  <tp:taxon-name-part taxon-name-part-type="genus" reg="Karaops">Karaops</tp:taxon-name-part>
                  <tp:taxon-name-part taxon-name-part-type="species" reg="karrawarla">karrawarla</tp:taxon-name-part>
                </tp:taxon-name><comment>Crews &amp; Harvey, 2011: 51, figs 39–42 (♂♀, examined).</comment></tp:nomenclature-citation></tp:nomenclature-citation-list></tp:nomenclature><tp:treatment-sec sec-type="diagnosis" id="SECID0EGKOM"><title>Diagnosis.</title><p>This species can be differentiated from other similar species by the genitalia. The copulatory openings are located in the middle of the epigynal plate beneath an m-shaped margin. The lateral lobes can be easily discerned (Fig. <xref ref-type="fig" rid="F64">55B, C</xref>). The male can be distinguished by the embolus that widens slightly at the tip and the position of the conductor and median apophysis after expansion (Fig. <xref ref-type="fig" rid="F67">58A, D–F</xref>).</p><fig id="F67" position="float" orientation="portrait"><object-id xmlns:xlink="http://www.w3.org/1999/xlink" content-type="doi" xlink:type="simple">10.3897/zookeys.1150.93760.figure58</object-id><object-id xmlns:xlink="http://www.w3.org/1999/xlink" content-type="arpha" xlink:type="simple">C0D4DD99-C3AD-5D0B-BD9C-6CE7C512F472</object-id><label>Figure 58.</label><caption><p><italic><tp:taxon-name><tp:taxon-name-part taxon-name-part-type="genus" reg="Karaops">Karaops</tp:taxon-name-part><tp:taxon-name-part taxon-name-part-type="species" reg="karrawarla">karrawarla</tp:taxon-name-part></tp:taxon-name></italic>, Bush Bay, Western Australia <bold>A</bold> male holotype, palp, ventral (<named-content xmlns:xlink="http://www.w3.org/1999/xlink" content-type="dwc:institutional_code" xlink:title="Western Australian Museum" xlink:href="http://grbio.org/institution/western-australian-museum" xlink:type="simple">WAM</named-content> T55001) <bold>B</bold> female paratype (<named-content xmlns:xlink="http://www.w3.org/1999/xlink" content-type="dwc:institutional_code" xlink:title="Western Australian Museum" xlink:href="http://grbio.org/institution/western-australian-museum" xlink:type="simple">WAM</named-content> T76700) <bold>C</bold> male holotype (<named-content xmlns:xlink="http://www.w3.org/1999/xlink" content-type="dwc:institutional_code" xlink:title="Western Australian Museum" xlink:href="http://grbio.org/institution/western-australian-museum" xlink:type="simple">WAM</named-content> T55001) <bold>D</bold> close up of embolus tip as indicated by arrow in E, below <bold>E</bold> palp, retrolateral <bold>F</bold> palp, expanded, light gray = tip of conductor, dark gray = median apophysis. Scale bars: 0.5 mm (<bold>A, E, F</bold>); 2 mm (<bold>B, C</bold>).</p></caption><graphic xmlns:xlink="http://www.w3.org/1999/xlink" xlink:href="zookeys-1150-001_article-93760__-g067.jpg" position="float" orientation="portrait" xlink:type="simple" id="oo_816447.jpg"><uri content-type="original_file" xlink:type="simple">https://binary.pensoft.net/fig/816447</uri></graphic></fig></tp:treatment-sec><tp:treatment-sec sec-type="description" id="SECID0ELMOM"><title>Description.</title><p>The description of the male and female can be found in <xref ref-type="bibr" rid="B14">Crews and Harvey (2011)</xref>.</p></tp:treatment-sec><tp:treatment-sec sec-type="distribution" id="SECID0EVMOM"><title>Distribution.</title><p>This species is only known from the type locality, Bush Bay in the Gascoyne Region, Western Australia (Map <xref ref-type="fig" rid="F57">9A</xref>).</p></tp:treatment-sec><tp:treatment-sec sec-type="natural history" id="SECID0E6MOM"><title>Natural history.</title><p>This species is known from the Carnarvon bioregion, Wooramel subregion of the Gascoyne, as is <italic><tp:taxon-name><tp:taxon-name-part taxon-name-part-type="genus" reg="Karaops">Karaops</tp:taxon-name-part><tp:taxon-name-part taxon-name-part-type="species" reg="joehaeneri">joehaeneri</tp:taxon-name-part></tp:taxon-name></italic> sp. nov. For additional information about the bioregion and subregion, see discussion for <italic><tp:taxon-name><tp:taxon-name-part taxon-name-part-type="genus" reg="Karaops">K.</tp:taxon-name-part><tp:taxon-name-part taxon-name-part-type="species" reg="joehaeneri">joehaeneri</tp:taxon-name-part></tp:taxon-name></italic> sp. nov. above.</p></tp:treatment-sec><tp:treatment-sec sec-type="discussion" id="SECID0E2NOM"><title>Discussion.</title><p>The genitalia of both the male and the female of <italic><tp:taxon-name><tp:taxon-name-part taxon-name-part-type="genus" reg="Karaops">Karaops</tp:taxon-name-part><tp:taxon-name-part taxon-name-part-type="species" reg="karrawarla">karrawarla</tp:taxon-name-part></tp:taxon-name></italic> (Figs <xref ref-type="fig" rid="F64">55D, E</xref>, <xref ref-type="fig" rid="F67">58A–F</xref>) are re-figured for ease of comparison with <italic><tp:taxon-name><tp:taxon-name-part taxon-name-part-type="genus" reg="Karaops">K.</tp:taxon-name-part><tp:taxon-name-part taxon-name-part-type="species" reg="joehaeneri">joehaeneri</tp:taxon-name-part></tp:taxon-name></italic> sp. nov. and <italic><tp:taxon-name><tp:taxon-name-part taxon-name-part-type="genus" reg="Karaops">K.</tp:taxon-name-part><tp:taxon-name-part taxon-name-part-type="species" reg="morganoconnelli">morganoconnelli</tp:taxon-name-part></tp:taxon-name></italic> sp. nov. as they closely resemble these species (Figs <xref ref-type="fig" rid="F64">55D, E</xref>, <xref ref-type="fig" rid="F67">58A, D–F</xref>, <xref ref-type="fig" rid="F68">59B, C</xref>). The types were collected in a pitfall trap set in January and collected in May, so there is no way to pinpoint the time of year adults are present other than in the first five months of the year. January–May begins at the hottest and wettest time in the area, but by April and May, temperatures begin to drop, yet rainfall remains at the highest (Suppl. material <xref ref-type="supplementary-material" rid="S2">2</xref>: table S1).</p><fig id="F68" position="float" orientation="portrait"><object-id xmlns:xlink="http://www.w3.org/1999/xlink" content-type="doi" xlink:type="simple">10.3897/zookeys.1150.93760.figure59</object-id><object-id xmlns:xlink="http://www.w3.org/1999/xlink" content-type="arpha" xlink:type="simple">00244806-099D-5890-BB1B-42EC56B69624</object-id><label>Figure 59.</label><caption><p><italic><tp:taxon-name><tp:taxon-name-part taxon-name-part-type="genus" reg="Karaops">Karaops</tp:taxon-name-part><tp:taxon-name-part taxon-name-part-type="species" reg="morganoconnelli">morganoconnelli</tp:taxon-name-part></tp:taxon-name></italic> sp. nov. and <italic><tp:taxon-name><tp:taxon-name-part taxon-name-part-type="genus" reg="Karaops">Karaops</tp:taxon-name-part><tp:taxon-name-part taxon-name-part-type="species" reg="nyamal">nyamal</tp:taxon-name-part></tp:taxon-name></italic> from the Pilbara-Gascoyne species group <bold>A</bold><italic><tp:taxon-name><tp:taxon-name-part taxon-name-part-type="genus" reg="Karaops">Karaops</tp:taxon-name-part><tp:taxon-name-part taxon-name-part-type="species" reg="morganoconnelli">morganoconnelli</tp:taxon-name-part></tp:taxon-name></italic> sp. nov., paratype male, Cathedral Gorge, ~ 40 km from Newman (sel_1207, <named-content xmlns:xlink="http://www.w3.org/1999/xlink" content-type="dwc:institutional_code" xlink:title="Western Australian Museum" xlink:href="http://grbio.org/institution/western-australian-museum" xlink:type="simple">WAM</named-content> T155583) <bold>B</bold> same, holotype female, epigyne, Orebody 24, ~ 7 km N of Newman (<named-content xmlns:xlink="http://www.w3.org/1999/xlink" content-type="dwc:institutional_code" xlink:title="Western Australian Museum" xlink:href="http://grbio.org/institution/western-australian-museum" xlink:type="simple">WAM</named-content> T131095) <bold>C</bold> same, endogyne <bold>D</bold> same, paratype male Cathedral Gorge, ~ 40 km from Newman (sel_1207, <named-content xmlns:xlink="http://www.w3.org/1999/xlink" content-type="dwc:institutional_code" xlink:title="Western Australian Museum" xlink:href="http://grbio.org/institution/western-australian-museum" xlink:type="simple">WAM</named-content> T155583) <bold>E</bold> same, holotype female, Orebody 24, ~ 7 km N of Newman (<named-content xmlns:xlink="http://www.w3.org/1999/xlink" content-type="dwc:institutional_code" xlink:title="Western Australian Museum" xlink:href="http://grbio.org/institution/western-australian-museum" xlink:type="simple">WAM</named-content> T131095) <bold>F</bold><italic><tp:taxon-name><tp:taxon-name-part taxon-name-part-type="genus" reg="Karaops">Karaops</tp:taxon-name-part><tp:taxon-name-part taxon-name-part-type="species" reg="nyamal">nyamal</tp:taxon-name-part></tp:taxon-name></italic>, paratype female, <abbrev xmlns:xlink="http://www.w3.org/1999/xlink" xlink:title="metatarsus" id="ABBRID0EOSOM" xlink:type="simple">Mt</abbrev>. Webber (<named-content xmlns:xlink="http://www.w3.org/1999/xlink" content-type="dwc:institutional_code" xlink:title="Western Australian Museum" xlink:href="http://grbio.org/institution/western-australian-museum" xlink:type="simple">WAM</named-content> T107698). Scale bars: 0.5 mm (<bold>B, C</bold>); 1 mm (<bold>D</bold>); 2 mm (<bold>F</bold>); 5 mm (<bold>E</bold>).</p></caption><graphic xmlns:xlink="http://www.w3.org/1999/xlink" xlink:href="zookeys-1150-001_article-93760__-g068.jpg" position="float" orientation="portrait" xlink:type="simple" id="oo_816448.jpg"><uri content-type="original_file" xlink:type="simple">https://binary.pensoft.net/fig/816448</uri></graphic></fig><p>Upon visiting the type locality, it does not appear to be good habitat for selenopid species, as there are no rocks and no trees at the locality or in the vicinity. The collection data have been confirmed to be correct. It has been suggested (J. Waldock, pers. comm.) that the specimens could have washed down to the area from further inland.</p></tp:treatment-sec><tp:treatment-sec><!--Section generated to contain objects referenced in tp:taxon-treatment.--><fig id="F64" position="float" orientation="portrait"><object-id xmlns:xlink="http://www.w3.org/1999/xlink" content-type="doi" xlink:type="simple">10.3897/zookeys.1150.93760.figure55</object-id><object-id xmlns:xlink="http://www.w3.org/1999/xlink" content-type="arpha" xlink:type="simple">653A46EE-B9BA-5AFC-989F-3048EA448C05</object-id><label>Figure 55.</label><caption><p>Members of the Pilbara-Gascoyne species group, Western Australia <bold>A</bold><italic><tp:taxon-name><tp:taxon-name-part taxon-name-part-type="genus" reg="Karaops">Karaops</tp:taxon-name-part><tp:taxon-name-part taxon-name-part-type="species" reg="joehaeneri">joehaeneri</tp:taxon-name-part></tp:taxon-name></italic> sp. nov., paratype male, Escarpment Trail, Kennedy Range National Park (sel_1131, <named-content xmlns:xlink="http://www.w3.org/1999/xlink" content-type="dwc:institutional_code" xlink:title="Western Australian Museum" xlink:href="http://grbio.org/institution/western-australian-museum" xlink:type="simple">WAM</named-content> T155507) <bold>B</bold> same, holotype female, epigyne (sel_1130 <named-content xmlns:xlink="http://www.w3.org/1999/xlink" content-type="dwc:institutional_code" xlink:title="Western Australian Museum" xlink:href="http://grbio.org/institution/western-australian-museum" xlink:type="simple">WAM</named-content> T155506) <bold>C</bold> same, endogyne <bold>D</bold><italic><tp:taxon-name><tp:taxon-name-part taxon-name-part-type="genus" reg="Karaops">Karaops</tp:taxon-name-part><tp:taxon-name-part taxon-name-part-type="species" reg="karrawarla">karrawarla</tp:taxon-name-part></tp:taxon-name></italic>, female paratype, epigyne, Bush Bay, Western Australia (<named-content xmlns:xlink="http://www.w3.org/1999/xlink" content-type="dwc:institutional_code" xlink:title="Western Australian Museum" xlink:href="http://grbio.org/institution/western-australian-museum" xlink:type="simple">WAM</named-content> T76700) <bold>E</bold> same, endogyne. Scale bars: 0.5 mm.</p></caption><graphic xmlns:xlink="http://www.w3.org/1999/xlink" xlink:href="zookeys-1150-001_article-93760__-g064.jpg" position="float" orientation="portrait" xlink:type="simple" id="oo_816444.jpg"><uri content-type="original_file" xlink:type="simple">https://binary.pensoft.net/fig/816444</uri></graphic></fig><fig id="F3" position="float" orientation="portrait"><object-id xmlns:xlink="http://www.w3.org/1999/xlink" content-type="doi" xlink:type="simple">10.3897/zookeys.1150.93760.map1</object-id><object-id xmlns:xlink="http://www.w3.org/1999/xlink" content-type="arpha" xlink:type="simple">AF4A80F7-23C4-56EA-9599-EF3E21DB9294</object-id><label>Map 1.</label><caption><p>Map of Australia showing areas that are expanded in subsequent figures. <abbrev xmlns:xlink="http://www.w3.org/1999/xlink" xlink:title="copulatory duct" id="ABBRID0EMKBK" xlink:type="simple">CD</abbrev> = Central Desert group, D = <italic><tp:taxon-name><tp:taxon-name-part taxon-name-part-type="genus" reg="Karaops"/><tp:taxon-name-part taxon-name-part-type="species" reg="dawara">dawara</tp:taxon-name-part></tp:taxon-name></italic> group, F = <italic><tp:taxon-name><tp:taxon-name-part taxon-name-part-type="genus" reg="Karaops"/><tp:taxon-name-part taxon-name-part-type="species" reg="francesae">francesae</tp:taxon-name-part></tp:taxon-name></italic> group, K = Kimberley group, UA = species that are not assigned to a group, PG = Pilbara-Gascoyne group.</p></caption><graphic xmlns:xlink="http://www.w3.org/1999/xlink" xlink:href="zookeys-1150-001_article-93760__-g003.jpg" position="float" orientation="portrait" xlink:type="simple" id="oo_816383.jpg"><uri content-type="original_file" xlink:type="simple">https://binary.pensoft.net/fig/816383</uri></graphic></fig><fig id="F57" position="float" orientation="portrait"><object-id xmlns:xlink="http://www.w3.org/1999/xlink" content-type="doi" xlink:type="simple">10.3897/zookeys.1150.93760.map9</object-id><object-id xmlns:xlink="http://www.w3.org/1999/xlink" content-type="arpha" xlink:type="simple">CC5692B2-3898-57AA-A420-2D28A531319C</object-id><label>Map 9.</label><caption><p>Species of the Pilbara-Gascoyne species group <bold>A</bold> diamonds (juveniles): blue = Erawandoo Hill, orange = <abbrev xmlns:xlink="http://www.w3.org/1999/xlink" xlink:title="metatarsus" id="ABBRID0EN5KM" xlink:type="simple">Mt</abbrev>. Augustus, red = Nammuldi, yellow = Hillside-Corunna-Glenn Herring, black = Marble Bar-Glacier Valley, pink = Orebody 19, 31, teal = Wheelara North, orange with thick outline = Harding Dam (maybe <italic><tp:taxon-name><tp:taxon-name-part taxon-name-part-type="genus" reg="Karaops"/><tp:taxon-name-part taxon-name-part-type="species" reg="ngarluma">ngarluma</tp:taxon-name-part></tp:taxon-name></italic>, see text); Circles: dark blue = <italic><tp:taxon-name><tp:taxon-name-part taxon-name-part-type="genus" reg="Karaops">Karaops</tp:taxon-name-part><tp:taxon-name-part taxon-name-part-type="species" reg="julianneae">julianneae</tp:taxon-name-part></tp:taxon-name></italic>, dark green = <italic><tp:taxon-name><tp:taxon-name-part taxon-name-part-type="genus" reg="Karaops">Karaops</tp:taxon-name-part><tp:taxon-name-part taxon-name-part-type="species" reg="badgeradda">badgeradda</tp:taxon-name-part></tp:taxon-name></italic>, red = <italic><tp:taxon-name><tp:taxon-name-part taxon-name-part-type="genus" reg="Karaops">Karaops</tp:taxon-name-part><tp:taxon-name-part taxon-name-part-type="species" reg="joehaeneri">joehaeneri</tp:taxon-name-part></tp:taxon-name></italic> sp. nov., teal = <italic><tp:taxon-name><tp:taxon-name-part taxon-name-part-type="genus" reg="Karaops">Karaops</tp:taxon-name-part><tp:taxon-name-part taxon-name-part-type="species" reg="karrawarla">karrawarla</tp:taxon-name-part></tp:taxon-name></italic>, blue = <italic><tp:taxon-name><tp:taxon-name-part taxon-name-part-type="genus" reg="Karaops">Karaops</tp:taxon-name-part><tp:taxon-name-part taxon-name-part-type="species" reg="durrantorum">durrantorum</tp:taxon-name-part></tp:taxon-name></italic> sp. nov., brown = <italic><tp:taxon-name><tp:taxon-name-part taxon-name-part-type="genus" reg="Karaops">Karaops</tp:taxon-name-part><tp:taxon-name-part taxon-name-part-type="species" reg="burbidgei">burbidgei</tp:taxon-name-part></tp:taxon-name></italic>, green = <italic><tp:taxon-name><tp:taxon-name-part taxon-name-part-type="genus" reg="Karaops">Karaops</tp:taxon-name-part><tp:taxon-name-part taxon-name-part-type="species" reg="martamarta">martamarta</tp:taxon-name-part></tp:taxon-name></italic>, purple = <italic><tp:taxon-name><tp:taxon-name-part taxon-name-part-type="genus" reg="Karaops">Karaops</tp:taxon-name-part><tp:taxon-name-part taxon-name-part-type="species" reg="nyangumarta">nyangumarta</tp:taxon-name-part></tp:taxon-name></italic>, black = <italic><tp:taxon-name><tp:taxon-name-part taxon-name-part-type="genus" reg="Karaops">Karaops</tp:taxon-name-part><tp:taxon-name-part taxon-name-part-type="species" reg="banyjima">banyjima</tp:taxon-name-part></tp:taxon-name></italic>, yellow = <italic><tp:taxon-name><tp:taxon-name-part taxon-name-part-type="genus" reg="Karaops">Karaops</tp:taxon-name-part><tp:taxon-name-part taxon-name-part-type="species" reg="morganoconnelli">morganoconnelli</tp:taxon-name-part></tp:taxon-name></italic> sp. nov., gray = <italic><tp:taxon-name><tp:taxon-name-part taxon-name-part-type="genus" reg="Karaops">Karaops</tp:taxon-name-part><tp:taxon-name-part taxon-name-part-type="species" reg="nyiyaparli">nyiyaparli</tp:taxon-name-part></tp:taxon-name></italic>, red-brown = <italic><tp:taxon-name><tp:taxon-name-part taxon-name-part-type="genus" reg="Karaops">Karaops</tp:taxon-name-part><tp:taxon-name-part taxon-name-part-type="species" reg="feedtime">feedtime</tp:taxon-name-part></tp:taxon-name></italic>, bright pink = <italic><tp:taxon-name><tp:taxon-name-part taxon-name-part-type="genus" reg="Karaops">Karaops</tp:taxon-name-part><tp:taxon-name-part taxon-name-part-type="species" reg="nyamal">nyamal</tp:taxon-name-part></tp:taxon-name></italic> (probably, see text), white = <italic><tp:taxon-name><tp:taxon-name-part taxon-name-part-type="genus" reg="Karaops">Karaops</tp:taxon-name-part><tp:taxon-name-part taxon-name-part-type="species" reg="kariyarra">kariyarra</tp:taxon-name-part></tp:taxon-name></italic>, bright green = <italic><tp:taxon-name><tp:taxon-name-part taxon-name-part-type="genus" reg="Karaops">Karaops</tp:taxon-name-part><tp:taxon-name-part taxon-name-part-type="species" reg="yurlburr">yurlburr</tp:taxon-name-part></tp:taxon-name></italic>, orange = <italic><tp:taxon-name><tp:taxon-name-part taxon-name-part-type="genus" reg="Karaops">Karaops</tp:taxon-name-part><tp:taxon-name-part taxon-name-part-type="species" reg="ngarluma">ngarluma</tp:taxon-name-part></tp:taxon-name></italic>, tan = <italic><tp:taxon-name><tp:taxon-name-part taxon-name-part-type="genus" reg="Karaops">Karaops</tp:taxon-name-part><tp:taxon-name-part taxon-name-part-type="species" reg="jaburrara">jaburrara</tp:taxon-name-part></tp:taxon-name></italic>, peach = <italic><tp:taxon-name><tp:taxon-name-part taxon-name-part-type="genus" reg="Karaops">Karaops</tp:taxon-name-part><tp:taxon-name-part taxon-name-part-type="species" reg="forteyi">forteyi</tp:taxon-name-part></tp:taxon-name></italic>, teal = new species yet undescribed; small white diamonds are unidentifiable immatures for which no molecular data are available <bold>B</bold> boxed area expanded for clarity.</p></caption><graphic xmlns:xlink="http://www.w3.org/1999/xlink" xlink:href="zookeys-1150-001_article-93760__-g057.jpg" position="float" orientation="portrait" xlink:type="simple" id="oo_816437.jpg"><uri content-type="original_file" xlink:type="simple">https://binary.pensoft.net/fig/816437</uri></graphic></fig><supplementary-material xmlns:xlink="http://www.w3.org/1999/xlink" id="S2" position="float" orientation="portrait" xlink:type="simple"><object-id content-type="doi" xlink:type="simple">10.3897/zookeys.1150.93760.suppl2</object-id><object-id content-type="zenodo_dep_id" xlink:type="simple">7687713</object-id><object-id content-type="arpha" xlink:type="simple">EF0E359C-25FC-59E2-9D4F-BF09392EAC72</object-id><label>Supplementary material 2</label><caption><p>These data provide information related to the possible times of the year that adults of a species may be found in a particular region or subregion as determined by the <abbrev xlink:title="The Interim Biogeographic Regionalisation of Australia" id="ABBRID0EK2HO" xlink:type="simple">IBRA</abbrev></p></caption><statement content-type="dataType"><label>Data type</label><p>tables (word file)</p></statement><statement content-type="notes"><label>Explanation note</label><p>Information related to the possible times of the year that adults of a species may be found in a particular region or subregion as determined by the <abbrev xlink:title="The Interim Biogeographic Regionalisation of Australia" id="ABBRID0ES2HO" xlink:type="simple">IBRA</abbrev>. <italic><tp:taxon-name><tp:taxon-name-part taxon-name-part-type="genus" reg="Karaops">Karaops</tp:taxon-name-part><tp:taxon-name-part taxon-name-part-type="species" reg="nitmiluk">nitmiluk</tp:taxon-name-part></tp:taxon-name></italic> sp. nov., <italic><tp:taxon-name><tp:taxon-name-part taxon-name-part-type="genus" reg="Karaops">Karaops</tp:taxon-name-part><tp:taxon-name-part taxon-name-part-type="species" reg="jawayway">jawayway</tp:taxon-name-part></tp:taxon-name></italic> sp. nov., <italic><tp:taxon-name><tp:taxon-name-part taxon-name-part-type="genus" reg="Karaops">Karaops</tp:taxon-name-part><tp:taxon-name-part taxon-name-part-type="species" reg="yumbu">yumbu</tp:taxon-name-part></tp:taxon-name></italic> – Tanami, <italic><tp:taxon-name><tp:taxon-name-part taxon-name-part-type="genus" reg="Karaops">Karaops</tp:taxon-name-part><tp:taxon-name-part taxon-name-part-type="species" reg="yumbu">yumbu</tp:taxon-name-part></tp:taxon-name></italic> – O Victoria Plain, <italic><tp:taxon-name><tp:taxon-name-part taxon-name-part-type="genus" reg="Karaops">Karaops</tp:taxon-name-part><tp:taxon-name-part taxon-name-part-type="species" reg="keithlongbottomi">keithlongbottomi</tp:taxon-name-part></tp:taxon-name></italic>, <italic><tp:taxon-name><tp:taxon-name-part taxon-name-part-type="genus" reg="Karaops">Karaops</tp:taxon-name-part><tp:taxon-name-part taxon-name-part-type="species" reg="dejongi">dejongi</tp:taxon-name-part></tp:taxon-name></italic> sp. nov., <italic><tp:taxon-name><tp:taxon-name-part taxon-name-part-type="genus" reg="Karaops">Karaops</tp:taxon-name-part><tp:taxon-name-part taxon-name-part-type="species" reg="dalmanyi">dalmanyi</tp:taxon-name-part></tp:taxon-name></italic> sp. nov., <italic><tp:taxon-name><tp:taxon-name-part taxon-name-part-type="genus" reg="Karaops">Karaops</tp:taxon-name-part><tp:taxon-name-part taxon-name-part-type="species" reg="jenniferae">jenniferae</tp:taxon-name-part></tp:taxon-name></italic>, <italic><tp:taxon-name><tp:taxon-name-part taxon-name-part-type="genus" reg="Karaops">Karaops</tp:taxon-name-part><tp:taxon-name-part taxon-name-part-type="species" reg="malumbu">malumbu</tp:taxon-name-part></tp:taxon-name></italic> sp. nov., <italic><tp:taxon-name><tp:taxon-name-part taxon-name-part-type="genus" reg="Karaops">Karaops</tp:taxon-name-part><tp:taxon-name-part taxon-name-part-type="species" reg="garyodwyeri">garyodwyeri</tp:taxon-name-part></tp:taxon-name></italic> sp. nov., <italic><tp:taxon-name><tp:taxon-name-part taxon-name-part-type="genus" reg="Karaops">Karaops</tp:taxon-name-part><tp:taxon-name-part taxon-name-part-type="species" reg="yumbubaarnji">yumbubaarnji</tp:taxon-name-part></tp:taxon-name></italic> sp. nov., <italic><tp:taxon-name><tp:taxon-name-part taxon-name-part-type="genus" reg="Karaops">Karaops</tp:taxon-name-part><tp:taxon-name-part taxon-name-part-type="species" reg="kennerleyorum">kennerleyorum</tp:taxon-name-part></tp:taxon-name></italic> sp. nov., <italic><tp:taxon-name><tp:taxon-name-part taxon-name-part-type="genus" reg="Karaops">Karaops</tp:taxon-name-part><tp:taxon-name-part taxon-name-part-type="species" reg="markharveyi">markharveyi</tp:taxon-name-part></tp:taxon-name></italic> sp. nov., <italic><tp:taxon-name><tp:taxon-name-part taxon-name-part-type="genus" reg="Karaops">Karaops</tp:taxon-name-part><tp:taxon-name-part taxon-name-part-type="species" reg="badgeradda">badgeradda</tp:taxon-name-part></tp:taxon-name></italic>, <italic><tp:taxon-name><tp:taxon-name-part taxon-name-part-type="genus" reg="Karaops">Karaops</tp:taxon-name-part><tp:taxon-name-part taxon-name-part-type="species" reg="joehaeneri">joehaeneri</tp:taxon-name-part></tp:taxon-name></italic> sp. nov., <italic><tp:taxon-name><tp:taxon-name-part taxon-name-part-type="genus" reg="Karaops">Karaops</tp:taxon-name-part><tp:taxon-name-part taxon-name-part-type="species" reg="morganoconnelli">morganoconnelli</tp:taxon-name-part></tp:taxon-name></italic> sp. nov., <italic><tp:taxon-name><tp:taxon-name-part taxon-name-part-type="genus" reg="Karaops">Karaops</tp:taxon-name-part><tp:taxon-name-part taxon-name-part-type="species" reg="nyangumarta">nyangumarta</tp:taxon-name-part></tp:taxon-name></italic> sp. nov., <italic><tp:taxon-name><tp:taxon-name-part taxon-name-part-type="genus" reg="Karaops">Karaops</tp:taxon-name-part><tp:taxon-name-part taxon-name-part-type="species" reg="nyiyaparli">nyiyaparli</tp:taxon-name-part></tp:taxon-name></italic>, <italic><tp:taxon-name><tp:taxon-name-part taxon-name-part-type="genus" reg="Karaops">Karaops</tp:taxon-name-part><tp:taxon-name-part taxon-name-part-type="species" reg="durrantorum">durrantorum</tp:taxon-name-part></tp:taxon-name></italic> sp. nov., <italic><tp:taxon-name><tp:taxon-name-part taxon-name-part-type="genus" reg="Karaops">Karaops</tp:taxon-name-part><tp:taxon-name-part taxon-name-part-type="species" reg="banyjima">banyjima</tp:taxon-name-part></tp:taxon-name></italic>.</p></statement><media xlink:href="zookeys-1150-001_article-93760__-s002.docx" mimetype="application" mime-subtype="vnd.openxmlformats-officedocument.wordprocessingml.document" position="float" orientation="portrait" xlink:type="simple" id="oo_816464.docx"><uri content-type="original_file" xlink:type="simple">https://binary.pensoft.net/file/816464</uri></media><permissions><license xlink:type="simple"><license-p>This dataset is made available under the Open Database License (http://opendatacommons.org/licenses/odbl/1.0/). The Open Database License (ODbL) is a license agreement intended to allow users to freely share, modify, and use this Dataset while maintaining this same freedom for others, provided that the original source and author(s) are credited.</license-p></license></permissions><attrib specific-use="authors">Sarah C. Crews</attrib></supplementary-material></tp:treatment-sec><ref-list><ref id="B14"><mixed-citation xmlns:xlink="http://www.w3.org/1999/xlink" xlink:type="simple"><person-group><name name-style="western"><surname>Crews</surname><given-names>SC</given-names></name><name name-style="western"><surname>Harvey</surname><given-names>MS</given-names></name></person-group> (<year>2011</year>) <article-title>The spider family <tp:taxon-name><tp:taxon-name-part taxon-name-part-type="family">Selenopidae</tp:taxon-name-part></tp:taxon-name> (<tp:taxon-name><tp:taxon-name-part taxon-name-part-type="class">Arachnida</tp:taxon-name-part></tp:taxon-name>, <tp:taxon-name><tp:taxon-name-part taxon-name-part-type="order">Araneae</tp:taxon-name-part></tp:taxon-name>) in Australasia and the Oriental Region.</article-title><source>ZooKeys</source><volume>99</volume>: <fpage>1</fpage>–<lpage>103</lpage>. <ext-link xlink:href="10.3897/zookeys.99.723" ext-link-type="doi" xlink:type="simple">https://doi.org/10.3897/zookeys.99.723</ext-link></mixed-citation></ref></ref-list></tp:taxon-treatment>
