# Supplementary material for: ﻿But wait, there’s more! Descriptions of new species and undescribed sexes of flattie spiders (Araneae, Selenopidae, Karaops) from Australia
Source: Zookeys. 2023 Feb 27;1150:1–189. doi: 10.3897/zookeys.1150.93760 (PMC10208737; doi:10.3897/zookeys.1150.93760)
Supplement: XML Treatment for Karaops morganoconnelli [file zookeys.1150.93760-treatment45.xml]

<!DOCTYPE tp:taxon-treatment
  PUBLIC "-//TaxonX//DTD Taxonomic Treatment Publishing DTD v0 20100105//EN" "tax-treatment-NSO.dtd">
<tp:taxon-treatment xmlns:tp="http://www.plazi.org/taxpub"><tp:treatment-meta><kwd-group><label>Taxon classification</label><kwd>
                <named-content content-type="kingdom">Animalia</named-content>
              </kwd><kwd>
                <named-content content-type="order">Araneae</named-content>
              </kwd><kwd>
                <named-content content-type="family">Selenopidae</named-content>
              </kwd></kwd-group><mixed-citation publication-type="journal"><person-group><name><surname>Crews</surname><given-names>Sarah C.</given-names></name></person-group><article-title>﻿But wait, there’s more! Descriptions of new species and undescribed sexes of flattie spiders (<tp:taxon-name><tp:taxon-name-part taxon-name-part-type="order">Araneae</tp:taxon-name-part></tp:taxon-name>, <tp:taxon-name><tp:taxon-name-part taxon-name-part-type="family">Selenopidae</tp:taxon-name-part></tp:taxon-name>, <italic><tp:taxon-name><tp:taxon-name-part taxon-name-part-type="genus" reg="Karaops">Karaops</tp:taxon-name-part></tp:taxon-name></italic>) from Australia</article-title><source>Zookeys</source><day>27</day><month>02</month><year>2023</year><volume>1150</volume><fpage>1</fpage><lpage>189</lpage><pub-id pub-id-type="doi">10.3897/zookeys.1150.93760</pub-id></mixed-citation></tp:treatment-meta><tp:nomenclature><label>﻿</label><tp:taxon-name>
              <object-id xmlns:xlink="http://www.w3.org/1999/xlink" content-type="arpha" xlink:type="simple">9C6A876C-85FD-5E3B-98BE-AAC91C566535</object-id>
              <tp:taxon-name-part taxon-name-part-type="genus" reg="Karaops">Karaops</tp:taxon-name-part>
              <tp:taxon-name-part taxon-name-part-type="species" reg="morganoconnelli">morganoconnelli</tp:taxon-name-part>
              <object-id xmlns:xlink="http://www.w3.org/1999/xlink" content-type="zoobank" xlink:type="simple">https://zoobank.org/0B10B227-EE64-4C63-A6EF-22A182872FDE</object-id>
            </tp:taxon-name><tp:taxon-status xmlns:xlink="http://www.w3.org/1999/xlink" xlink:type="simple">sp. nov.</tp:taxon-status><xref ref-type="fig" rid="F68">Figs 59A–E</xref><xref ref-type="fig" rid="F69">, 60A, B, E</xref><xref ref-type="fig" rid="F3">, Maps 1</xref><xref ref-type="fig" rid="F57">, 9A, B</xref></tp:nomenclature><tp:treatment-sec sec-type="material" id="SECID0E5UOM"><title>Material examined.</title><p><bold><italic>Holotype</italic></bold>: Western Australia • ♀; Orebody 24, ~ 7 km N of Newman; <named-content xmlns:xlink="http://www.w3.org/1999/xlink" content-type="dwc:verbatimCoordinates" xlink:type="simple"><named-content content-type="geo-json" specific-use="{&#34;type&#34;:&#34;Point&#34;,&#34;coordinates&#34;:[119.794100,-23.291017]}" id="NCID0EMVOM" xlink:type="simple">23°17'27.66"S, 119°47'38.76"E</named-content></named-content> (WGS84); 29 Apr. 2013–7 May 2013; S. Callan: Biologic Env. leg.; foraging, rock cracks and crevices, gorge, 55-OB24-T1-R; BES:0389; (<named-content xmlns:xlink="http://www.w3.org/1999/xlink" content-type="dwc:institutional_code" xlink:title="Western Australian Museum" xlink:href="http://grbio.org/institution/western-australian-museum" xlink:type="simple">WAM</named-content> T131095). <bold><italic>Paratype</italic></bold>: ♂ (reared in captivity) Cathedral Gorge, ~ 40 km from Newman; <named-content xmlns:xlink="http://www.w3.org/1999/xlink" content-type="dwc:verbatimCoordinates" xlink:type="simple"><named-content content-type="geo-json" specific-use="{&#34;type&#34;:&#34;Point&#34;,&#34;coordinates&#34;:[119.624875,-23.275167]}" id="NCID0E3VOM" xlink:type="simple">23°16'30.60"S, 119°37'29.55"E</named-content></named-content>; ~ 594 m; 15 May 2016; S. Crews, J. DeJong leg.; outcrop just off the road (on right side, facing North) sel_1207; SCC016_035; (<named-content xmlns:xlink="http://www.w3.org/1999/xlink" content-type="dwc:institutional_code" xlink:title="Western Australian Museum" xlink:href="http://grbio.org/institution/western-australian-museum" xlink:type="simple">WAM</named-content> T155583). <bold>Other material examined</bold>: 1 imm.; same data as previous; sel_1206, 1208–1210; (<named-content xmlns:xlink="http://www.w3.org/1999/xlink" content-type="dwc:institutional_code" xlink:title="Western Australian Museum" xlink:href="http://grbio.org/institution/western-australian-museum" xlink:type="simple">WAM</named-content> T155582, T155584–155586). <bold>Other records.</bold> 1 imm.; Orebody 24, ~ 7 km N of Newman; <named-content xmlns:xlink="http://www.w3.org/1999/xlink" content-type="dwc:verbatimCoordinates" xlink:type="simple"><named-content content-type="geo-json" specific-use="{&#34;type&#34;:&#34;Point&#34;,&#34;coordinates&#34;:[119.725739,-23.290456]}" id="NCID0ESWOM" xlink:type="simple">23°17'25.64"S, 119°43'32.66"E</named-content></named-content>; 5–11 Apr. 2013; B. Durrant leg.; foraging; under rocks; (<named-content xmlns:xlink="http://www.w3.org/1999/xlink" content-type="dwc:institutional_code" xlink:title="Western Australian Museum" xlink:href="http://grbio.org/institution/western-australian-museum" xlink:type="simple">WAM</named-content> T131088) • 1 imm.; Orebody 25, ~ 5 km N of Newman; <named-content xmlns:xlink="http://www.w3.org/1999/xlink" content-type="dwc:verbatimCoordinates" xlink:type="simple"><named-content content-type="geo-json" specific-use="{&#34;type&#34;:&#34;Point&#34;,&#34;coordinates&#34;:[119.768453,-23.326894]}" id="NCID0E6WOM" xlink:type="simple">23°19'36.82"S, 119°46'06.43"E</named-content></named-content>; 5–13 Aug. 2013; S. Callan leg.; foraging; gully; (<named-content xmlns:xlink="http://www.w3.org/1999/xlink" content-type="dwc:institutional_code" xlink:title="Western Australian Museum" xlink:href="http://grbio.org/institution/western-australian-museum" xlink:type="simple">WAM</named-content> T131234) • 1 imm.; Orebody 25, ~ 5 km N of Newman; <named-content xmlns:xlink="http://www.w3.org/1999/xlink" content-type="dwc:verbatimCoordinates" xlink:type="simple"><named-content content-type="geo-json" specific-use="{&#34;type&#34;:&#34;Point&#34;,&#34;coordinates&#34;:[119.768453,-23.326894]}" id="NCID0EMXOM" xlink:type="simple">23°19'36.82"S, 119°46'06.43"E</named-content></named-content>; 29 Apr.–7 May 2013; S. Callan leg.; foraging; under rocks; (<named-content xmlns:xlink="http://www.w3.org/1999/xlink" content-type="dwc:institutional_code" xlink:title="Western Australian Museum" xlink:href="http://grbio.org/institution/western-australian-museum" xlink:type="simple">WAM</named-content> T131097) • 1 imm.; Orebody 25, ~ 5 km N of Newman; <named-content xmlns:xlink="http://www.w3.org/1999/xlink" content-type="dwc:verbatimCoordinates" xlink:type="simple"><named-content content-type="geo-json" specific-use="{&#34;type&#34;:&#34;Point&#34;,&#34;coordinates&#34;:[119.790275,-23.323417]}" id="NCID0EZXOM" xlink:type="simple">23°19'24.30"S, 119°47'24.99"E</named-content></named-content>; 5–13 Aug. 2013; S. Callan leg.; foraging; gully; (<named-content xmlns:xlink="http://www.w3.org/1999/xlink" content-type="dwc:institutional_code" xlink:title="Western Australian Museum" xlink:href="http://grbio.org/institution/western-australian-museum" xlink:type="simple">WAM</named-content> T131225) • 1 imm.; same as previous; slope/ridge; (<named-content xmlns:xlink="http://www.w3.org/1999/xlink" content-type="dwc:institutional_code" xlink:title="Western Australian Museum" xlink:href="http://grbio.org/institution/western-australian-museum" xlink:type="simple">WAM</named-content> T131233) • 1 imm.; Orebody 24, ~ 7 km N of Newman; <named-content xmlns:xlink="http://www.w3.org/1999/xlink" content-type="dwc:verbatimCoordinates" xlink:type="simple"><named-content content-type="geo-json" specific-use="{&#34;type&#34;:&#34;Point&#34;,&#34;coordinates&#34;:[119.854211,-23.273975]}" id="NCID0ELYOM" xlink:type="simple">23°16'26.31"S, 119°51'15.16"E</named-content></named-content>; 29 Apr.–7 May 2013; S. Callan leg.; foraging; under rocks; (<named-content xmlns:xlink="http://www.w3.org/1999/xlink" content-type="dwc:institutional_code" xlink:title="Western Australian Museum" xlink:href="http://grbio.org/institution/western-australian-museum" xlink:type="simple">WAM</named-content> T131098) • same as previous; (<named-content xmlns:xlink="http://www.w3.org/1999/xlink" content-type="dwc:institutional_code" xlink:title="Western Australian Museum" xlink:href="http://grbio.org/institution/western-australian-museum" xlink:type="simple">WAM</named-content> T131099) • 1 imm.; Orebody 24, ~ 7 km N of Newman; <named-content xmlns:xlink="http://www.w3.org/1999/xlink" content-type="dwc:verbatimCoordinates" xlink:type="simple"><named-content content-type="geo-json" specific-use="{&#34;type&#34;:&#34;Point&#34;,&#34;coordinates&#34;:[119.773303,-23.284617]}" id="NCID0E4YOM" xlink:type="simple">23°17'04.62"S, 119°46'23.89"E</named-content></named-content>; 29 Apr.–7 May 2013; S. Callan leg.; foraging; under rocks; (<named-content xmlns:xlink="http://www.w3.org/1999/xlink" content-type="dwc:institutional_code" xlink:title="Western Australian Museum" xlink:href="http://grbio.org/institution/western-australian-museum" xlink:type="simple">WAM</named-content> T131104) • 1 imm.; Orebody 24, ~ 7 km N of Newman; <named-content xmlns:xlink="http://www.w3.org/1999/xlink" content-type="dwc:verbatimCoordinates" xlink:type="simple"><named-content content-type="geo-json" specific-use="{&#34;type&#34;:&#34;Point&#34;,&#34;coordinates&#34;:[119.861633,-23.296703]}" id="NCID0EKZOM" xlink:type="simple">23°17'48.13"S, 119°51'41.88"E</named-content></named-content>; 29 Apr.–7 May 2013; S. Callan leg.; foraging; under rocks; (<named-content xmlns:xlink="http://www.w3.org/1999/xlink" content-type="dwc:institutional_code" xlink:title="Western Australian Museum" xlink:href="http://grbio.org/institution/western-australian-museum" xlink:type="simple">WAM</named-content> T131100) • 1 imm.; Orebody 24, ~ 7 km N of Newman; <named-content xmlns:xlink="http://www.w3.org/1999/xlink" content-type="dwc:verbatimCoordinates" xlink:type="simple"><named-content content-type="geo-json" specific-use="{&#34;type&#34;:&#34;Point&#34;,&#34;coordinates&#34;:[119.770642,-23.290039]}" id="NCID0EXZOM" xlink:type="simple">23°17'24.14"S, 119°46'14.31"E</named-content></named-content>; 5–13 Aug. 2013; S. Callan leg.; foraging; gorge; (<named-content xmlns:xlink="http://www.w3.org/1999/xlink" content-type="dwc:institutional_code" xlink:title="Western Australian Museum" xlink:href="http://grbio.org/institution/western-australian-museum" xlink:type="simple">WAM</named-content> T131239) • 1 imm.; Orebody 24, ~ 7 km N of Newman; <named-content xmlns:xlink="http://www.w3.org/1999/xlink" content-type="dwc:verbatimCoordinates" xlink:type="simple"><named-content content-type="geo-json" specific-use="{&#34;type&#34;:&#34;Point&#34;,&#34;coordinates&#34;:[119.769506,-23.283494]}" id="NCID0EE1OM" xlink:type="simple">23°17'00.58"S, 119°46'10.22"E</named-content></named-content>; 29 Apr.–7 May 2013; S. Callan leg.; foraging; under rocks; (<named-content xmlns:xlink="http://www.w3.org/1999/xlink" content-type="dwc:institutional_code" xlink:title="Western Australian Museum" xlink:href="http://grbio.org/institution/western-australian-museum" xlink:type="simple">WAM</named-content> T131102) • 1 imm.; Orebody 24, ~ 7 km N of Newman; <named-content xmlns:xlink="http://www.w3.org/1999/xlink" content-type="dwc:verbatimCoordinates" xlink:type="simple"><named-content content-type="geo-json" specific-use="{&#34;type&#34;:&#34;Point&#34;,&#34;coordinates&#34;:[119.773303,-23.284617]}" id="NCID0ER1OM" xlink:type="simple">23°17'04.62"S, 119°46'23.89"E</named-content></named-content>; 29 Apr.–7 May 2013; S. Callan leg.; foraging; under rocks; (<named-content xmlns:xlink="http://www.w3.org/1999/xlink" content-type="dwc:institutional_code" xlink:title="Western Australian Museum" xlink:href="http://grbio.org/institution/western-australian-museum" xlink:type="simple">WAM</named-content> T131103) • 1 imm.; Orebody 24, ~ 7 km N of Newman; <named-content xmlns:xlink="http://www.w3.org/1999/xlink" content-type="dwc:verbatimCoordinates" xlink:type="simple"><named-content content-type="geo-json" specific-use="{&#34;type&#34;:&#34;Point&#34;,&#34;coordinates&#34;:[119.773303,-23.284617]}" id="NCID0E51OM" xlink:type="simple">23°17'04.62"S, 119°46'23.89"E</named-content></named-content>; 5–13 Aug. 2013; S. Callan leg.; foraging; gorge; (<named-content xmlns:xlink="http://www.w3.org/1999/xlink" content-type="dwc:institutional_code" xlink:title="Western Australian Museum" xlink:href="http://grbio.org/institution/western-australian-museum" xlink:type="simple">WAM</named-content> T131238) • 1 imm.; Ophthalmia Range, ~ 20 km N. of Newman; <named-content xmlns:xlink="http://www.w3.org/1999/xlink" content-type="dwc:verbatimCoordinates" xlink:type="simple"><named-content content-type="geo-json" specific-use="{&#34;type&#34;:&#34;Point&#34;,&#34;coordinates&#34;:[119.733833,-23.175306]}" id="NCID0EL2OM" xlink:type="simple">23°10'31.1"S, 119°44'01.8"E</named-content></named-content>; 19 Jun. 2014; J.M. Waldock, C.A. Car leg.; hand forage; hillslope/foot-slope; rock; (<named-content xmlns:xlink="http://www.w3.org/1999/xlink" content-type="dwc:institutional_code" xlink:title="Western Australian Museum" xlink:href="http://grbio.org/institution/western-australian-museum" xlink:type="simple">WAM</named-content> T132728) • 1 imm.; Orebody 24, ~ 7 km N of Newman; <named-content xmlns:xlink="http://www.w3.org/1999/xlink" content-type="dwc:verbatimCoordinates" xlink:type="simple"><named-content content-type="geo-json" specific-use="{&#34;type&#34;:&#34;Point&#34;,&#34;coordinates&#34;:[119.757114,-23.293067]}" id="NCID0EY2OM" xlink:type="simple">23°17'35.04"S, 119°45'25.61"E</named-content></named-content>; 5–11 Apr. 2013; B. Durrant leg.; foraging; under rocks; (<named-content xmlns:xlink="http://www.w3.org/1999/xlink" content-type="dwc:institutional_code" xlink:title="Western Australian Museum" xlink:href="http://grbio.org/institution/western-australian-museum" xlink:type="simple">WAM</named-content> T131087) • 1 imm.; Orebody 24, ~ 7 km N of Newman; <named-content xmlns:xlink="http://www.w3.org/1999/xlink" content-type="dwc:verbatimCoordinates" xlink:type="simple"><named-content content-type="geo-json" specific-use="{&#34;type&#34;:&#34;Point&#34;,&#34;coordinates&#34;:[119.740303,-23.284456]}" id="NCID0EF3OM" xlink:type="simple">23°17'04.04"S, 119°44'25.09"E</named-content></named-content>; 29 Apr.–7 May 2013; S. Callan leg.; foraging; under rocks; (<named-content xmlns:xlink="http://www.w3.org/1999/xlink" content-type="dwc:institutional_code" xlink:title="Western Australian Museum" xlink:href="http://grbio.org/institution/western-australian-museum" xlink:type="simple">WAM</named-content> T131093) • 1 imm.; Orebody 24, ~ 7 km N of Newman; <named-content xmlns:xlink="http://www.w3.org/1999/xlink" content-type="dwc:verbatimCoordinates" xlink:type="simple"><named-content content-type="geo-json" specific-use="{&#34;type&#34;:&#34;Point&#34;,&#34;coordinates&#34;:[119.743511,-23.285264]}" id="NCID0ES3OM" xlink:type="simple">23°17'06.95"S, 119°44'36.64"E</named-content></named-content>; 29 Apr.–7 May 2013; S. Callan leg.; foraging; under rocks; (<named-content xmlns:xlink="http://www.w3.org/1999/xlink" content-type="dwc:institutional_code" xlink:title="Western Australian Museum" xlink:href="http://grbio.org/institution/western-australian-museum" xlink:type="simple">WAM</named-content> T131091) • 1 imm.; Orebody 24, ~ 7 km N of Newman; <named-content xmlns:xlink="http://www.w3.org/1999/xlink" content-type="dwc:verbatimCoordinates" xlink:type="simple"><named-content content-type="geo-json" specific-use="{&#34;type&#34;:&#34;Point&#34;,&#34;coordinates&#34;:[119.740303,-23.284456]}" id="NCID0E63OM" xlink:type="simple">23°17'04.04"S, 119°44'25.09"E</named-content></named-content>; 29 Apr.–7 May 2013; S. Callan leg.; foraging; under rocks; (<named-content xmlns:xlink="http://www.w3.org/1999/xlink" content-type="dwc:institutional_code" xlink:title="Western Australian Museum" xlink:href="http://grbio.org/institution/western-australian-museum" xlink:type="simple">WAM</named-content> T131094) • 1 imm.; Orebody 24, ~ 7 km N of Newman; <named-content xmlns:xlink="http://www.w3.org/1999/xlink" content-type="dwc:verbatimCoordinates" xlink:type="simple"><named-content content-type="geo-json" specific-use="{&#34;type&#34;:&#34;Point&#34;,&#34;coordinates&#34;:[119.739914,-23.274158]}" id="NCID0EM4OM" xlink:type="simple">23°16'26.97"S, 119°44'23.69"E</named-content></named-content>; 29 Apr.–7 May 2013; S. Callan leg.; foraging; under rocks; (<named-content xmlns:xlink="http://www.w3.org/1999/xlink" content-type="dwc:institutional_code" xlink:title="Western Australian Museum" xlink:href="http://grbio.org/institution/western-australian-museum" xlink:type="simple">WAM</named-content> T131092) • 1 imm.; Orebody 24, ~ 7 km N of Newman; <named-content xmlns:xlink="http://www.w3.org/1999/xlink" content-type="dwc:verbatimCoordinates" xlink:type="simple"><named-content content-type="geo-json" specific-use="{&#34;type&#34;:&#34;Point&#34;,&#34;coordinates&#34;:[119.757114,-23.293067]}" id="NCID0EZ4OM" xlink:type="simple">23°17'35.04"S, 119°45'25.61"E</named-content></named-content>; 5 –13 Aug. 2013; S. Callan leg.; foraging; gully; (<named-content xmlns:xlink="http://www.w3.org/1999/xlink" content-type="dwc:institutional_code" xlink:title="Western Australian Museum" xlink:href="http://grbio.org/institution/western-australian-museum" xlink:type="simple">WAM</named-content> T131223) • 1 imm.; Orebody 24, ~ 7 km N of Newman; <named-content xmlns:xlink="http://www.w3.org/1999/xlink" content-type="dwc:verbatimCoordinates" xlink:type="simple"><named-content content-type="geo-json" specific-use="{&#34;type&#34;:&#34;Point&#34;,&#34;coordinates&#34;:[119.741817,-23.285011]}" id="NCID0EG5OM" xlink:type="simple">23°17'06.04"S, 119°44'30.54"E</named-content></named-content>; 5–11 Apr. 2013; B. Durrant leg.; foraging; under rocks; (<named-content xmlns:xlink="http://www.w3.org/1999/xlink" content-type="dwc:institutional_code" xlink:title="Western Australian Museum" xlink:href="http://grbio.org/institution/western-australian-museum" xlink:type="simple">WAM</named-content> T131089) • 1 imm.; Orebody 24, ~ 7 km N of Newman; <named-content xmlns:xlink="http://www.w3.org/1999/xlink" content-type="dwc:verbatimCoordinates" xlink:type="simple"><named-content content-type="geo-json" specific-use="{&#34;type&#34;:&#34;Point&#34;,&#34;coordinates&#34;:[119.744428,-23.286581]}" id="NCID0ET5OM" xlink:type="simple">23°17'11.69"S, 119°44'39.94"E</named-content></named-content>; 29 Apr.–7 May 2013; S. Callan leg.; foraging; under rocks; (<named-content xmlns:xlink="http://www.w3.org/1999/xlink" content-type="dwc:institutional_code" xlink:title="Western Australian Museum" xlink:href="http://grbio.org/institution/western-australian-museum" xlink:type="simple">WAM</named-content> T131090) • 1 imm.; Orebody 24, ~ 7 km N of Newman; <named-content xmlns:xlink="http://www.w3.org/1999/xlink" content-type="dwc:verbatimCoordinates" xlink:type="simple"><named-content content-type="geo-json" specific-use="{&#34;type&#34;:&#34;Point&#34;,&#34;coordinates&#34;:[119.746781,-23.287867]}" id="NCID0EA6OM" xlink:type="simple">23°17'16.32"S, 119°44'48.41"E</named-content></named-content>; 5–13 Aug. 2013; S. Callan leg.; foraging; gully; (<named-content xmlns:xlink="http://www.w3.org/1999/xlink" content-type="dwc:institutional_code" xlink:title="Western Australian Museum" xlink:href="http://grbio.org/institution/western-australian-museum" xlink:type="simple">WAM</named-content> T131224) • 1 imm.; Orebody 24, ~ 7 km N of Newman; <named-content xmlns:xlink="http://www.w3.org/1999/xlink" content-type="dwc:verbatimCoordinates" xlink:type="simple"><named-content content-type="geo-json" specific-use="{&#34;type&#34;:&#34;Point&#34;,&#34;coordinates&#34;:[119.743511,-23.285264]}" id="NCID0EN6OM" xlink:type="simple">23°17'06.95"S, 119°44'36.64"E</named-content></named-content>; 5–13 Aug. 2013; S. Callan leg.; foraging; drainage line; (<named-content xmlns:xlink="http://www.w3.org/1999/xlink" content-type="dwc:institutional_code" xlink:title="Western Australian Museum" xlink:href="http://grbio.org/institution/western-australian-museum" xlink:type="simple">WAM</named-content> T131227) • 1 imm.; Orebody 24, ~ 7 km N of Newman; <named-content xmlns:xlink="http://www.w3.org/1999/xlink" content-type="dwc:verbatimCoordinates" xlink:type="simple"><named-content content-type="geo-json" specific-use="{&#34;type&#34;:&#34;Point&#34;,&#34;coordinates&#34;:[119.749683,-23.282531]}" id="NCID0E16OM" xlink:type="simple">23°16'57.11"S, 119°44'58.86"E</named-content></named-content>; 5–13 Aug. 2013; S. Callan leg.; foraging; gorge; (<named-content xmlns:xlink="http://www.w3.org/1999/xlink" content-type="dwc:institutional_code" xlink:title="Western Australian Museum" xlink:href="http://grbio.org/institution/western-australian-museum" xlink:type="simple">WAM</named-content> T131228) • 1 imm.; Orebody 24, ~ 7 km N of Newman; <named-content xmlns:xlink="http://www.w3.org/1999/xlink" content-type="dwc:verbatimCoordinates" xlink:type="simple"><named-content content-type="geo-json" specific-use="{&#34;type&#34;:&#34;Point&#34;,&#34;coordinates&#34;:[119.749683,-23.282531]}" id="NCID0EHAPM" xlink:type="simple">23°16'57.11"S, 119°44'58.86"E</named-content></named-content>; 5–13 Aug. 2013; S. Callan leg.; foraging; gorge; (<named-content xmlns:xlink="http://www.w3.org/1999/xlink" content-type="dwc:institutional_code" xlink:title="Western Australian Museum" xlink:href="http://grbio.org/institution/western-australian-museum" xlink:type="simple">WAM</named-content> T131230) • 1 imm.; Orebody 24, ~ 7 km N of Newman; <named-content xmlns:xlink="http://www.w3.org/1999/xlink" content-type="dwc:verbatimCoordinates" xlink:type="simple"><named-content content-type="geo-json" specific-use="{&#34;type&#34;:&#34;Point&#34;,&#34;coordinates&#34;:[119.739914,-23.274158]}" id="NCID0EUAPM" xlink:type="simple">23°16'26.97"S, 119°44'23.69"E</named-content></named-content>; 5–13 Aug. 2013; S. Callan leg.; foraging; slope/ridge; (<named-content xmlns:xlink="http://www.w3.org/1999/xlink" content-type="dwc:institutional_code" xlink:title="Western Australian Museum" xlink:href="http://grbio.org/institution/western-australian-museum" xlink:type="simple">WAM</named-content> T131231).</p></tp:treatment-sec><tp:treatment-sec sec-type="diagnosis" id="SECID0E5APM"><title>Diagnosis.</title><p>The female of <italic><tp:taxon-name><tp:taxon-name-part taxon-name-part-type="genus" reg="Karaops">Karaops</tp:taxon-name-part><tp:taxon-name-part taxon-name-part-type="species" reg="morganoconnelli">morganoconnelli</tp:taxon-name-part></tp:taxon-name></italic> sp. nov. is similar to other members of the Pilbara-Gascoyne species group but differs by the conformation of the genitalia (Fig. <xref ref-type="fig" rid="F68">59B, C</xref>). The lateral lobes of the new species are not fused, but they are fused in <italic><tp:taxon-name><tp:taxon-name-part taxon-name-part-type="genus" reg="Karaops">K.</tp:taxon-name-part><tp:taxon-name-part taxon-name-part-type="species" reg="joehaeneri">joehaeneri</tp:taxon-name-part></tp:taxon-name></italic> sp. nov., <italic><tp:taxon-name><tp:taxon-name-part taxon-name-part-type="genus" reg="Karaops">K.</tp:taxon-name-part><tp:taxon-name-part taxon-name-part-type="species" reg="julianneae">julianneae</tp:taxon-name-part></tp:taxon-name></italic>, <italic><tp:taxon-name><tp:taxon-name-part taxon-name-part-type="genus" reg="Karaops">K.</tp:taxon-name-part><tp:taxon-name-part taxon-name-part-type="species" reg="badgeradda">badgeradda</tp:taxon-name-part></tp:taxon-name></italic>, <italic><tp:taxon-name><tp:taxon-name-part taxon-name-part-type="genus" reg="Karaops">K.</tp:taxon-name-part><tp:taxon-name-part taxon-name-part-type="species" reg="nyamal">nyamal</tp:taxon-name-part></tp:taxon-name></italic>, and <italic><tp:taxon-name><tp:taxon-name-part taxon-name-part-type="genus" reg="Karaops">K.</tp:taxon-name-part><tp:taxon-name-part taxon-name-part-type="species" reg="martamarta">martamarta</tp:taxon-name-part></tp:taxon-name></italic>. <italic><tp:taxon-name><tp:taxon-name-part taxon-name-part-type="genus" reg="Karaops">Karaops</tp:taxon-name-part><tp:taxon-name-part taxon-name-part-type="species" reg="morganoconnelli">morganoconnelli</tp:taxon-name-part></tp:taxon-name></italic> sp. nov. can be separated from <italic><tp:taxon-name><tp:taxon-name-part taxon-name-part-type="genus" reg="Karaops">K.</tp:taxon-name-part><tp:taxon-name-part taxon-name-part-type="species" reg="karrawarla">karrawarla</tp:taxon-name-part></tp:taxon-name></italic> by the copulatory openings situated in a medial depression, and the copulatory ducts of the new species are much wider throughout their length and closer medially.</p><p>The male is similar to all the known males of the group by the large conductor that extends dorsally and ventrally (Fig. <xref ref-type="fig" rid="F69">60A, B, E</xref>). It can be differentiated from <italic><tp:taxon-name><tp:taxon-name-part taxon-name-part-type="genus" reg="Karaops">Karaops</tp:taxon-name-part><tp:taxon-name-part taxon-name-part-type="species" reg="joehaeneri">joehaeneri</tp:taxon-name-part></tp:taxon-name></italic> sp. nov. and <italic><tp:taxon-name><tp:taxon-name-part taxon-name-part-type="genus" reg="Karaops">K.</tp:taxon-name-part><tp:taxon-name-part taxon-name-part-type="species" reg="karrawarla">karrawarla</tp:taxon-name-part></tp:taxon-name></italic> by the narrower cymbium that is not elongated retrobasally as much as in the aforementioned. The conductor is shaped differently in both ventral and retrolateral views and is easily seen when the palp is expanded, as is the different position of the median apophysis (Fig. <xref ref-type="fig" rid="F69">60E</xref>).</p><fig id="F69" position="float" orientation="portrait"><object-id xmlns:xlink="http://www.w3.org/1999/xlink" content-type="doi" xlink:type="simple">10.3897/zookeys.1150.93760.figure60</object-id><object-id xmlns:xlink="http://www.w3.org/1999/xlink" content-type="arpha" xlink:type="simple">D2328797-BAC4-58BF-B1ED-31C1AE78229A</object-id><label>Figure 60.</label><caption><p><italic><tp:taxon-name><tp:taxon-name-part taxon-name-part-type="genus" reg="Karaops">Karaops</tp:taxon-name-part><tp:taxon-name-part taxon-name-part-type="species" reg="morganoconnelli">morganoconnelli</tp:taxon-name-part></tp:taxon-name></italic> sp. nov. and <italic><tp:taxon-name><tp:taxon-name-part taxon-name-part-type="genus" reg="Karaops">Karaops</tp:taxon-name-part><tp:taxon-name-part taxon-name-part-type="species" reg="nyamal">nyamal</tp:taxon-name-part></tp:taxon-name></italic> from the Pilbara-Gascoyne species group <bold>A</bold><italic><tp:taxon-name><tp:taxon-name-part taxon-name-part-type="genus" reg="Karaops">Karaops</tp:taxon-name-part><tp:taxon-name-part taxon-name-part-type="species" reg="morganoconnelli">morganoconnelli</tp:taxon-name-part></tp:taxon-name></italic> sp. nov., paratype male, palp, ventral, Cathedral Gorge, ~ 40 km from Newman (sel_1207, <named-content xmlns:xlink="http://www.w3.org/1999/xlink" content-type="dwc:institutional_code" xlink:title="Western Australian Museum" xlink:href="http://grbio.org/institution/western-australian-museum" xlink:type="simple">WAM</named-content> T155583) <bold>B</bold> same retrolateral <bold>C</bold><italic><tp:taxon-name><tp:taxon-name-part taxon-name-part-type="genus" reg="Karaops">Karaops</tp:taxon-name-part><tp:taxon-name-part taxon-name-part-type="species" reg="nyamal">nyamal</tp:taxon-name-part></tp:taxon-name></italic>, paratype female, epigyne, <abbrev xmlns:xlink="http://www.w3.org/1999/xlink" xlink:title="metatarsus" id="ABBRID0E6GPM" xlink:type="simple">Mt</abbrev>. Webber (<named-content xmlns:xlink="http://www.w3.org/1999/xlink" content-type="dwc:institutional_code" xlink:title="Western Australian Museum" xlink:href="http://grbio.org/institution/western-australian-museum" xlink:type="simple">WAM</named-content> T107698) <bold>D</bold> same, endogyne <bold>E</bold><italic><tp:taxon-name><tp:taxon-name-part taxon-name-part-type="genus" reg="Karaops">Karaops</tp:taxon-name-part><tp:taxon-name-part taxon-name-part-type="species" reg="morganoconnelli">morganoconnelli</tp:taxon-name-part></tp:taxon-name></italic> sp. nov., paratype male, palp, expanded, (sel_1207, <named-content xmlns:xlink="http://www.w3.org/1999/xlink" content-type="dwc:institutional_code" xlink:title="Western Australian Museum" xlink:href="http://grbio.org/institution/western-australian-museum" xlink:type="simple">WAM</named-content> T155583); light gray = tip of conductor, dark gray = median apophysis. Scale bars: 0.5 mm.</p></caption><graphic xmlns:xlink="http://www.w3.org/1999/xlink" xlink:href="zookeys-1150-001_article-93760__-g069.jpg" position="float" orientation="portrait" xlink:type="simple" id="oo_816449.jpg"><uri content-type="original_file" xlink:type="simple">https://binary.pensoft.net/fig/816449</uri></graphic></fig></tp:treatment-sec><tp:treatment-sec sec-type="description" id="SECID0EBIPM"><title>Description.</title><p><bold>Female</bold> (holotype). Total length 5.89. Carapace: length 2.49, width 3.24. Chelicerae: promargin with three teeth, retromargin with two teeth (1-0-1). Eyes: AER recurved, PER strongly recurved; diameters <abbrev xmlns:xlink="http://www.w3.org/1999/xlink" xlink:title="anterior median eye" id="ABBRID0EJIPM" xlink:type="simple">AME</abbrev> 0.15, <abbrev xmlns:xlink="http://www.w3.org/1999/xlink" xlink:title="anterior lateral eye" id="ABBRID0ENIPM" xlink:type="simple">ALE</abbrev> 0.11, <abbrev xmlns:xlink="http://www.w3.org/1999/xlink" xlink:title="posterior median eye" id="ABBRID0ERIPM" xlink:type="simple">PME</abbrev> 0.21, <abbrev xmlns:xlink="http://www.w3.org/1999/xlink" xlink:title="posterior lateral eye" id="ABBRID0EVIPM" xlink:type="simple">PLE</abbrev> 0.32; interdistances <abbrev xmlns:xlink="http://www.w3.org/1999/xlink" xlink:title="anterior median eye" id="ABBRID0EZIPM" xlink:type="simple">AME</abbrev>–<abbrev xmlns:xlink="http://www.w3.org/1999/xlink" xlink:title="posterior median eye" id="ABBRID0E4IPM" xlink:type="simple">PME</abbrev> 0.05, <abbrev xmlns:xlink="http://www.w3.org/1999/xlink" xlink:title="posterior median eye" id="ABBRID0EBJPM" xlink:type="simple">PME</abbrev>-<abbrev xmlns:xlink="http://www.w3.org/1999/xlink" xlink:title="posterior lateral eye" id="ABBRID0EFJPM" xlink:type="simple">PLE</abbrev> 0.16, <abbrev xmlns:xlink="http://www.w3.org/1999/xlink" xlink:title="anterior lateral eye" id="ABBRID0EJJPM" xlink:type="simple">ALE</abbrev>–<abbrev xmlns:xlink="http://www.w3.org/1999/xlink" xlink:title="posterior lateral eye" id="ABBRID0ENJPM" xlink:type="simple">PLE</abbrev> 0.29, <abbrev xmlns:xlink="http://www.w3.org/1999/xlink" xlink:title="posterior median eye" id="ABBRID0ERJPM" xlink:type="simple">PME</abbrev>–<abbrev xmlns:xlink="http://www.w3.org/1999/xlink" xlink:title="posterior median eye" id="ABBRID0EVJPM" xlink:type="simple">PME</abbrev> 0.88, <abbrev xmlns:xlink="http://www.w3.org/1999/xlink" xlink:title="anterior lateral eye" id="ABBRID0EZJPM" xlink:type="simple">ALE</abbrev>–<abbrev xmlns:xlink="http://www.w3.org/1999/xlink" xlink:title="anterior lateral eye" id="ABBRID0E4JPM" xlink:type="simple">ALE</abbrev> 1.37, <abbrev xmlns:xlink="http://www.w3.org/1999/xlink" xlink:title="anterior median eye" id="ABBRID0EBKPM" xlink:type="simple">AME</abbrev>–<abbrev xmlns:xlink="http://www.w3.org/1999/xlink" xlink:title="anterior median eye" id="ABBRID0EFKPM" xlink:type="simple">AME</abbrev> 0.43, <abbrev xmlns:xlink="http://www.w3.org/1999/xlink" xlink:title="posterior lateral eye" id="ABBRID0EJKPM" xlink:type="simple">PLE</abbrev>–<abbrev xmlns:xlink="http://www.w3.org/1999/xlink" xlink:title="posterior lateral eye" id="ABBRID0ENKPM" xlink:type="simple">PLE</abbrev> 1.70. Sternum: length 1.34, width 1.71. Abdomen: length 3.40, width 2.77. Color: Carapace: orangish with dark marks laterally and in between these and fovea, with dark, slender setae. Chelicerae: orange-brown, paturon with a longitudinal curved mark frontally, mostly dark setae, darkened anteromedially. Maxillae: orange-brown, pale distally. Labium: dark orange-brown. Sternum: orange-brown. Abdomen: dorsally reddish brown with four dark dots anteromedially on either side of darker median band, more flecks laterally, two dark patches medially, two laterally adjacent to the most posterior, two triangular marks anteromedially, connected to one another by a thin, dark mark, tip of abdomen with dusky mark (Fig. <xref ref-type="fig" rid="F68">59E</xref>); ventrally yellowish. Spinnerets: anterior yellowish, posterior yellowish with dark marks dorsally. Legs: yellowish orange with dark mark prolaterally on <abbrev xmlns:xlink="http://www.w3.org/1999/xlink" xlink:title="coxa" id="ABBRID0EVKPM" xlink:type="simple">Cx</abbrev> and <abbrev xmlns:xlink="http://www.w3.org/1999/xlink" xlink:title="trochanter" id="ABBRID0EZKPM" xlink:type="simple">Tr</abbrev>, marks on <abbrev xmlns:xlink="http://www.w3.org/1999/xlink" xlink:title="femur" id="ABBRID0E4KPM" xlink:type="simple">Fm</abbrev> that do not completely encircle legs, unpigmented medially, darker annulation proximally on <abbrev xmlns:xlink="http://www.w3.org/1999/xlink" xlink:title="patella" id="ABBRID0EBLPM" xlink:type="simple">Pt</abbrev>, proximally and distally on <abbrev xmlns:xlink="http://www.w3.org/1999/xlink" xlink:title="tibia" id="ABBRID0EFLPM" xlink:type="simple">Ti</abbrev> and <abbrev xmlns:xlink="http://www.w3.org/1999/xlink" xlink:title="metatarsus" id="ABBRID0EJLPM" xlink:type="simple">Mt</abbrev>, <abbrev xmlns:xlink="http://www.w3.org/1999/xlink" xlink:title="tibia" id="ABBRID0ENLPM" xlink:type="simple">Ti</abbrev> dusky distally/dark marks faded in ethanol, <abbrev xmlns:xlink="http://www.w3.org/1999/xlink" xlink:title="femur" id="ABBRID0ERLPM" xlink:type="simple">Fm</abbrev> with white setal tufts, setae are long, slightly widened distally; spination leg I <abbrev xmlns:xlink="http://www.w3.org/1999/xlink" xlink:title="femur" id="ABBRID0EVLPM" xlink:type="simple">Fm</abbrev> d 1-1-1, <abbrev xmlns:xlink="http://www.w3.org/1999/xlink" xlink:title="prolateral" id="ABBRID0EZLPM" xlink:type="simple">pr</abbrev> 1-1-1, <abbrev xmlns:xlink="http://www.w3.org/1999/xlink" xlink:title="tibia" id="ABBRID0E4LPM" xlink:type="simple">Ti</abbrev> v 2-2-2-2-2, <abbrev xmlns:xlink="http://www.w3.org/1999/xlink" xlink:title="metatarsus" id="ABBRID0EBMPM" xlink:type="simple">Mt</abbrev> v 2-2-2-2; leg II missing; leg III <abbrev xmlns:xlink="http://www.w3.org/1999/xlink" xlink:title="femur" id="ABBRID0EFMPM" xlink:type="simple">Fm</abbrev> d 1-1-1, <abbrev xmlns:xlink="http://www.w3.org/1999/xlink" xlink:title="tibia" id="ABBRID0EJMPM" xlink:type="simple">Ti</abbrev> v 2-2; leg IV <abbrev xmlns:xlink="http://www.w3.org/1999/xlink" xlink:title="femur" id="ABBRID0ENMPM" xlink:type="simple">Fm</abbrev> d 1-1-1, <abbrev xmlns:xlink="http://www.w3.org/1999/xlink" xlink:title="tibia" id="ABBRID0ERMPM" xlink:type="simple">Ti</abbrev> v 2-2; measurements leg I 8.44 (2.48, 0.96, 2.03, 1.88, 1.09); leg II missing; leg III 11.43 (3.37, 1.20, 3.04, 2.07, 1.75); leg IV 11.62 (3.01, 1.01, 2.85, 3.00, 1.75). Palp: spination <abbrev xmlns:xlink="http://www.w3.org/1999/xlink" xlink:title="femur" id="ABBRID0EVMPM" xlink:type="simple">Fm</abbrev> d 0-1-2; 2.86 (0.80, 0.54, 0.63, 0.89); claw with ~ 5 teeth. Epigyne: EP somewhat triangular, longer than wide, plicate; <abbrev xmlns:xlink="http://www.w3.org/1999/xlink" xlink:title="median field" id="ABBRID0EZMPM" xlink:type="simple">MF</abbrev> with narrow m-shaped depressions, in a larger depression rounded anteriorly; <abbrev xmlns:xlink="http://www.w3.org/1999/xlink" xlink:title="lateral lobe" id="ABBRID0E4MPM" xlink:type="simple">LL</abbrev> clearly separated, COs slightly asymmetrical. Endogyne: CDs nearly touching anteriorly, unsclerotized, extended anteriorly slightly beyond more sclerotized part of EP, curved sharply posteriorly, with small ABs where the CDs become sclerotized, textured at this juncture, CDs curve dorsomedially, then ventrally away from one another, wrapped around S, which are round anteriorly, then curved around to allantoid posterior part; FDs located distally on S, directed anterolaterally; small <abbrev xmlns:xlink="http://www.w3.org/1999/xlink" xlink:title="posterodorsal fold" id="ABBRID0EBNPM" xlink:type="simple">pdf</abbrev> medially.</p><p><bold>Male</bold> (paratype). Total length 3.87. Carapace: length 2.06, width 2.53. Chelicerae: promargin with three teeth, retromargin with two teeth (1-0-1). Eyes: AER recurved, PER strongly recurved; diameters <abbrev xmlns:xlink="http://www.w3.org/1999/xlink" xlink:title="anterior median eye" id="ABBRID0EJNPM" xlink:type="simple">AME</abbrev> 0.16, <abbrev xmlns:xlink="http://www.w3.org/1999/xlink" xlink:title="anterior lateral eye" id="ABBRID0ENNPM" xlink:type="simple">ALE</abbrev> 0.07, <abbrev xmlns:xlink="http://www.w3.org/1999/xlink" xlink:title="posterior median eye" id="ABBRID0ERNPM" xlink:type="simple">PME</abbrev> 0.16, <abbrev xmlns:xlink="http://www.w3.org/1999/xlink" xlink:title="posterior lateral eye" id="ABBRID0EVNPM" xlink:type="simple">PLE</abbrev> 0.27; interdistances <abbrev xmlns:xlink="http://www.w3.org/1999/xlink" xlink:title="anterior median eye" id="ABBRID0EZNPM" xlink:type="simple">AME</abbrev>–<abbrev xmlns:xlink="http://www.w3.org/1999/xlink" xlink:title="posterior median eye" id="ABBRID0E4NPM" xlink:type="simple">PME</abbrev> 0.06, <abbrev xmlns:xlink="http://www.w3.org/1999/xlink" xlink:title="posterior median eye" id="ABBRID0EBOPM" xlink:type="simple">PME</abbrev>–<abbrev xmlns:xlink="http://www.w3.org/1999/xlink" xlink:title="anterior lateral eye" id="ABBRID0EFOPM" xlink:type="simple">ALE</abbrev> 0.11, <abbrev xmlns:xlink="http://www.w3.org/1999/xlink" xlink:title="anterior lateral eye" id="ABBRID0EJOPM" xlink:type="simple">ALE</abbrev>–<abbrev xmlns:xlink="http://www.w3.org/1999/xlink" xlink:title="posterior lateral eye" id="ABBRID0ENOPM" xlink:type="simple">PLE</abbrev> 0.11, <abbrev xmlns:xlink="http://www.w3.org/1999/xlink" xlink:title="posterior median eye" id="ABBRID0EROPM" xlink:type="simple">PME</abbrev>–<abbrev xmlns:xlink="http://www.w3.org/1999/xlink" xlink:title="posterior median eye" id="ABBRID0EVOPM" xlink:type="simple">PME</abbrev> 0.73, <abbrev xmlns:xlink="http://www.w3.org/1999/xlink" xlink:title="anterior lateral eye" id="ABBRID0EZOPM" xlink:type="simple">ALE</abbrev>–<abbrev xmlns:xlink="http://www.w3.org/1999/xlink" xlink:title="anterior lateral eye" id="ABBRID0E4OPM" xlink:type="simple">ALE</abbrev> 1.07, <abbrev xmlns:xlink="http://www.w3.org/1999/xlink" xlink:title="anterior median eye" id="ABBRID0EBPPM" xlink:type="simple">AME</abbrev>–<abbrev xmlns:xlink="http://www.w3.org/1999/xlink" xlink:title="anterior median eye" id="ABBRID0EFPPM" xlink:type="simple">AME</abbrev> 0.41, <abbrev xmlns:xlink="http://www.w3.org/1999/xlink" xlink:title="posterior lateral eye" id="ABBRID0EJPPM" xlink:type="simple">PLE</abbrev>–<abbrev xmlns:xlink="http://www.w3.org/1999/xlink" xlink:title="posterior lateral eye" id="ABBRID0ENPPM" xlink:type="simple">PLE</abbrev> 1.30. Sternum: length 0.98, width 1.38. Abdomen: length 1.81, width 1.80. Color (in life Fig. <xref ref-type="fig" rid="F68">59A</xref>/preserved Fig. <xref ref-type="fig" rid="F68">59D</xref>): Carapace: yellowish brown to golden, three pairs of black marks laterally, with three more in between these and center of carapace/yellowish orange, setae dark, slightly stiff, evenly distributed, with reddish orange, thinner setae laid flat against carapace, especially prominent in ocular region. Chelicerae: yellowish orange, paturon with a longitudinal curved mark frontally, setae paler and less dense laterally, darker anteriorly and where the chelicerae meet. Maxillae: whitish. Labium: dusky, pale distally. Sternum: yellowish white. Abdomen: dorsally with dark brown and golden areas/with black and yellowish orange areas; ventrally, whitish to yellow-orange. Legs: yellowish, <abbrev xmlns:xlink="http://www.w3.org/1999/xlink" xlink:title="coxa" id="ABBRID0EZPPM" xlink:type="simple">Cx</abbrev> and <abbrev xmlns:xlink="http://www.w3.org/1999/xlink" xlink:title="trochanter" id="ABBRID0E4PPM" xlink:type="simple">Tr</abbrev> with dark spot prolaterally, dots at base of <abbrev xmlns:xlink="http://www.w3.org/1999/xlink" xlink:title="femur" id="ABBRID0EBQPM" xlink:type="simple">Fm</abbrev>, two spots with darker edge, unpigmented medially, dots/dusky area at <abbrev xmlns:xlink="http://www.w3.org/1999/xlink" xlink:title="femur" id="ABBRID0EFQPM" xlink:type="simple">Fm</abbrev>-<abbrev xmlns:xlink="http://www.w3.org/1999/xlink" xlink:title="patella" id="ABBRID0EJQPM" xlink:type="simple">Pt</abbrev> joint, <abbrev xmlns:xlink="http://www.w3.org/1999/xlink" xlink:title="patella" id="ABBRID0ENQPM" xlink:type="simple">Pt</abbrev> with dark mark ventrally at <abbrev xmlns:xlink="http://www.w3.org/1999/xlink" xlink:title="femur" id="ABBRID0ERQPM" xlink:type="simple">Fm</abbrev>-<abbrev xmlns:xlink="http://www.w3.org/1999/xlink" xlink:title="patella" id="ABBRID0EVQPM" xlink:type="simple">Pt</abbrev> joint, <abbrev xmlns:xlink="http://www.w3.org/1999/xlink" xlink:title="tibia" id="ABBRID0EZQPM" xlink:type="simple">Ti</abbrev> with basal and proximal annulation, basal extends further ventrally, pale annulations basally and distally on <abbrev xmlns:xlink="http://www.w3.org/1999/xlink" xlink:title="metatarsus" id="ABBRID0E4QPM" xlink:type="simple">Mt</abbrev>, <abbrev xmlns:xlink="http://www.w3.org/1999/xlink" xlink:title="tarsus" id="ABBRID0EBRPM" xlink:type="simple">Ta</abbrev> tip a bit dusky; spination leg I <abbrev xmlns:xlink="http://www.w3.org/1999/xlink" xlink:title="femur" id="ABBRID0EFRPM" xlink:type="simple">Fm</abbrev> d 1-1-1, pl 1-1-1, <abbrev xmlns:xlink="http://www.w3.org/1999/xlink" xlink:title="retrolateral" id="ABBRID0EJRPM" xlink:type="simple">rl</abbrev> 0-0-1, <abbrev xmlns:xlink="http://www.w3.org/1999/xlink" xlink:title="tibia" id="ABBRID0ENRPM" xlink:type="simple">Ti</abbrev> v 2-2-2-2-2, pl 1-0-0, <abbrev xmlns:xlink="http://www.w3.org/1999/xlink" xlink:title="retrolateral" id="ABBRID0ERRPM" xlink:type="simple">rl</abbrev> 1-1-1, <abbrev xmlns:xlink="http://www.w3.org/1999/xlink" xlink:title="metatarsus" id="ABBRID0EVRPM" xlink:type="simple">Mt</abbrev> v 2-2-2-2; leg II <abbrev xmlns:xlink="http://www.w3.org/1999/xlink" xlink:title="femur" id="ABBRID0EZRPM" xlink:type="simple">Fm</abbrev> d 1-1-1, pl 0-1-1, <abbrev xmlns:xlink="http://www.w3.org/1999/xlink" xlink:title="retrolateral" id="ABBRID0E4RPM" xlink:type="simple">rl</abbrev> 0-0-1, <abbrev xmlns:xlink="http://www.w3.org/1999/xlink" xlink:title="tibia" id="ABBRID0EBSPM" xlink:type="simple">Ti</abbrev> v 2-2-2-2-2, d 1-2-0, <abbrev xmlns:xlink="http://www.w3.org/1999/xlink" xlink:title="prolateral" id="ABBRID0EFSPM" xlink:type="simple">pr</abbrev> 1-1, <abbrev xmlns:xlink="http://www.w3.org/1999/xlink" xlink:title="metatarsus" id="ABBRID0EJSPM" xlink:type="simple">Mt</abbrev> v 2-2-2-2; leg III <abbrev xmlns:xlink="http://www.w3.org/1999/xlink" xlink:title="femur" id="ABBRID0ENSPM" xlink:type="simple">Fm</abbrev> d 1-1-1, <abbrev xmlns:xlink="http://www.w3.org/1999/xlink" xlink:title="prolateral" id="ABBRID0ERSPM" xlink:type="simple">pr</abbrev> 0-0-1, <abbrev xmlns:xlink="http://www.w3.org/1999/xlink" xlink:title="retrolateral" id="ABBRID0EVSPM" xlink:type="simple">rl</abbrev> 0-1-1, <abbrev xmlns:xlink="http://www.w3.org/1999/xlink" xlink:title="tibia" id="ABBRID0EZSPM" xlink:type="simple">Ti</abbrev><abbrev xmlns:xlink="http://www.w3.org/1999/xlink" xlink:title="retrolateral" id="ABBRID0E4SPM" xlink:type="simple">rl</abbrev> 1-1, <abbrev xmlns:xlink="http://www.w3.org/1999/xlink" xlink:title="prolateral" id="ABBRID0EBTPM" xlink:type="simple">pr</abbrev> 0-1, v 2-2, d 1-1, <abbrev xmlns:xlink="http://www.w3.org/1999/xlink" xlink:title="metatarsus" id="ABBRID0EFTPM" xlink:type="simple">Mt</abbrev> 2-1; leg IV <abbrev xmlns:xlink="http://www.w3.org/1999/xlink" xlink:title="femur" id="ABBRID0EJTPM" xlink:type="simple">Fm</abbrev> d 1-1-1, <abbrev xmlns:xlink="http://www.w3.org/1999/xlink" xlink:title="prolateral" id="ABBRID0ENTPM" xlink:type="simple">pr</abbrev> 0-0-1, <abbrev xmlns:xlink="http://www.w3.org/1999/xlink" xlink:title="retrolateral" id="ABBRID0ERTPM" xlink:type="simple">rl</abbrev> 0-1-1, <abbrev xmlns:xlink="http://www.w3.org/1999/xlink" xlink:title="tibia" id="ABBRID0EVTPM" xlink:type="simple">Ti</abbrev> v 2-2, <abbrev xmlns:xlink="http://www.w3.org/1999/xlink" xlink:title="retrolateral" id="ABBRID0EZTPM" xlink:type="simple">rl</abbrev> 1-1, <abbrev xmlns:xlink="http://www.w3.org/1999/xlink" xlink:title="prolateral" id="ABBRID0E4TPM" xlink:type="simple">pr</abbrev> 0-1, d 1-1, <abbrev xmlns:xlink="http://www.w3.org/1999/xlink" xlink:title="metatarsus" id="ABBRID0EBUPM" xlink:type="simple">Mt</abbrev> v 2-1; leg formula 3241; measurements leg I 7.29 (2.15, 0.73, 1.92, 1.53, 0.96); leg II 9.06 (2.89, 0.82, 2.29, 1.94, 1.12); leg III 9.14 (2.99, 0.77, 2.24, 2.05, 1.09); leg IV 8.37 (2.61, 0.63, 2.04, 2.11, 0.98). Palp: spination <abbrev xmlns:xlink="http://www.w3.org/1999/xlink" xlink:title="femur" id="ABBRID0EFUPM" xlink:type="simple">Fm</abbrev> d 0-1-1; 2.14 (0.54, 0.32, 0.38, 0.90); <abbrev xmlns:xlink="http://www.w3.org/1999/xlink" xlink:title="retrolateral tibial apophysis" id="ABBRID0EJUPM" xlink:type="simple">RTA</abbrev> with both branches smallish, approximately same size, vRTA spoon shaped in ventral view, rounded triangular in lateral view, dRTA rectangular in lateral view, plicate distally, <abbrev xmlns:xlink="http://www.w3.org/1999/xlink" xlink:title="tibia" id="ABBRID0ENUPM" xlink:type="simple">Ti</abbrev> with dark mark dorsobasally extending prolaterally (Fig. <xref ref-type="fig" rid="F69">60B</xref>), dark mark proximal to <abbrev xmlns:xlink="http://www.w3.org/1999/xlink" xlink:title="retrolateral tibial apophysis" id="ABBRID0EVUPM" xlink:type="simple">RTA</abbrev>; <abbrev xmlns:xlink="http://www.w3.org/1999/xlink" xlink:title="retrobasal cymbial process" id="ABBRID0EZUPM" xlink:type="simple">rbcp</abbrev> large; <abbrev xmlns:xlink="http://www.w3.org/1999/xlink" xlink:title="cymbium" id="ABBRID0E4UPM" xlink:type="simple">Cy</abbrev> roundish to triangular; C large, distally elongated dorsally and ventrally, twisted ventral tip, pointed, tapering in lateral view (Fig. <xref ref-type="fig" rid="F69">60B</xref>); E long, thin arising from <abbrev xmlns:xlink="http://www.w3.org/1999/xlink" xlink:title="tegular lobe" id="ABBRID0EFVPM" xlink:type="simple">TL</abbrev> at ~ 6 o’clock, ending at ~ 2 o’clock, curved around edge of bulb in <abbrev xmlns:xlink="http://www.w3.org/1999/xlink" xlink:title="conductor sheath" id="ABBRID0EJVPM" xlink:type="simple">CS</abbrev>; <abbrev xmlns:xlink="http://www.w3.org/1999/xlink" xlink:title="median apophysis" id="ABBRID0ENVPM" xlink:type="simple">MA</abbrev> with a broad base, tapered, increasingly sclerotized distally.</p></tp:treatment-sec><tp:treatment-sec sec-type="etymology" id="SECID0ERVPM"><title>Etymology.</title><p>This species is named for Morgan O’Connell in recognition the work he has done in the Pilbara. Name in genitive case.</p></tp:treatment-sec><tp:treatment-sec sec-type="distribution" id="SECID0EWVPM"><title>Distribution.</title><p>Known from only the region of the Ophthalmia Range, Pilbara, Western Australia (Map <xref ref-type="fig" rid="F57">9A, B</xref>).</p></tp:treatment-sec><tp:treatment-sec sec-type="natural history" id="SECID0EAWPM"><title>Natural history.</title><p>The species is only found in the Hamersley subregion of the Pilbara bioregion. The Pilbara is arid to tropical. The Hamersley subregion is characterized by mulga woodland over bunch grasses on fine soils and snappy gum over <italic><tp:taxon-name><tp:taxon-name-part taxon-name-part-type="genus" reg="Triodia">Triodia</tp:taxon-name-part><tp:taxon-name-part taxon-name-part-type="species" reg="brizoides">brizoides</tp:taxon-name-part></tp:taxon-name></italic> Burbidge on skeletal soils (<xref ref-type="bibr" rid="B34">Kendrick 2001a</xref>).</p><p>The female was present in late April–May when the weather was getting wetter and cooler; however, mostly juveniles were collected, likely due to non-targeted collecting. The male was reared in captivity and did not molt for four months. It then molted twice within two weeks to a penultimate male, and then a month later, in December, to an adult. This is during the hottest and mostly dry part of the year. Necessarily, males and females should be present simultaneously. It is probable that there are females throughout the year, and males more common 1–2 times/year as in other selenopids species. All other records are from juveniles, and various sizes have been found August–April. The immatures and male and female were placed together based on molecular data (Suppl. materials <xref ref-type="supplementary-material" rid="S1">1</xref>, <xref ref-type="supplementary-material" rid="S2">2</xref>: tables S1, S17). This species has been collected by hand in gorges, gullies and drainage lines, on outcrops and slopes and ridges, in rock cracks and crevices, and under rocks.</p></tp:treatment-sec><tp:treatment-sec sec-type="discussion" id="SECID0E6WPM"><title>Discussion.</title><p>This species is only known from a small area in the Pilbara. It overlaps with one species only known from immatures and is in close proximity to another (Map <xref ref-type="fig" rid="F57">9B</xref>). The Hamersley subregion contains many organisms with restricted distributions. This area is heavily affected by the iron-ore industry.</p></tp:treatment-sec><tp:treatment-sec><!--Section generated to contain objects referenced in tp:taxon-treatment.--><fig id="F68" position="float" orientation="portrait"><object-id xmlns:xlink="http://www.w3.org/1999/xlink" content-type="doi" xlink:type="simple">10.3897/zookeys.1150.93760.figure59</object-id><object-id xmlns:xlink="http://www.w3.org/1999/xlink" content-type="arpha" xlink:type="simple">00244806-099D-5890-BB1B-42EC56B69624</object-id><label>Figure 59.</label><caption><p><italic><tp:taxon-name><tp:taxon-name-part taxon-name-part-type="genus" reg="Karaops">Karaops</tp:taxon-name-part><tp:taxon-name-part taxon-name-part-type="species" reg="morganoconnelli">morganoconnelli</tp:taxon-name-part></tp:taxon-name></italic> sp. nov. and <italic><tp:taxon-name><tp:taxon-name-part taxon-name-part-type="genus" reg="Karaops">Karaops</tp:taxon-name-part><tp:taxon-name-part taxon-name-part-type="species" reg="nyamal">nyamal</tp:taxon-name-part></tp:taxon-name></italic> from the Pilbara-Gascoyne species group <bold>A</bold><italic><tp:taxon-name><tp:taxon-name-part taxon-name-part-type="genus" reg="Karaops">Karaops</tp:taxon-name-part><tp:taxon-name-part taxon-name-part-type="species" reg="morganoconnelli">morganoconnelli</tp:taxon-name-part></tp:taxon-name></italic> sp. nov., paratype male, Cathedral Gorge, ~ 40 km from Newman (sel_1207, <named-content xmlns:xlink="http://www.w3.org/1999/xlink" content-type="dwc:institutional_code" xlink:title="Western Australian Museum" xlink:href="http://grbio.org/institution/western-australian-museum" xlink:type="simple">WAM</named-content> T155583) <bold>B</bold> same, holotype female, epigyne, Orebody 24, ~ 7 km N of Newman (<named-content xmlns:xlink="http://www.w3.org/1999/xlink" content-type="dwc:institutional_code" xlink:title="Western Australian Museum" xlink:href="http://grbio.org/institution/western-australian-museum" xlink:type="simple">WAM</named-content> T131095) <bold>C</bold> same, endogyne <bold>D</bold> same, paratype male Cathedral Gorge, ~ 40 km from Newman (sel_1207, <named-content xmlns:xlink="http://www.w3.org/1999/xlink" content-type="dwc:institutional_code" xlink:title="Western Australian Museum" xlink:href="http://grbio.org/institution/western-australian-museum" xlink:type="simple">WAM</named-content> T155583) <bold>E</bold> same, holotype female, Orebody 24, ~ 7 km N of Newman (<named-content xmlns:xlink="http://www.w3.org/1999/xlink" content-type="dwc:institutional_code" xlink:title="Western Australian Museum" xlink:href="http://grbio.org/institution/western-australian-museum" xlink:type="simple">WAM</named-content> T131095) <bold>F</bold><italic><tp:taxon-name><tp:taxon-name-part taxon-name-part-type="genus" reg="Karaops">Karaops</tp:taxon-name-part><tp:taxon-name-part taxon-name-part-type="species" reg="nyamal">nyamal</tp:taxon-name-part></tp:taxon-name></italic>, paratype female, <abbrev xmlns:xlink="http://www.w3.org/1999/xlink" xlink:title="metatarsus" id="ABBRID0EOSOM" xlink:type="simple">Mt</abbrev>. Webber (<named-content xmlns:xlink="http://www.w3.org/1999/xlink" content-type="dwc:institutional_code" xlink:title="Western Australian Museum" xlink:href="http://grbio.org/institution/western-australian-museum" xlink:type="simple">WAM</named-content> T107698). Scale bars: 0.5 mm (<bold>B, C</bold>); 1 mm (<bold>D</bold>); 2 mm (<bold>F</bold>); 5 mm (<bold>E</bold>).</p></caption><graphic xmlns:xlink="http://www.w3.org/1999/xlink" xlink:href="zookeys-1150-001_article-93760__-g068.jpg" position="float" orientation="portrait" xlink:type="simple" id="oo_816448.jpg"><uri content-type="original_file" xlink:type="simple">https://binary.pensoft.net/fig/816448</uri></graphic></fig><fig id="F3" position="float" orientation="portrait"><object-id xmlns:xlink="http://www.w3.org/1999/xlink" content-type="doi" xlink:type="simple">10.3897/zookeys.1150.93760.map1</object-id><object-id xmlns:xlink="http://www.w3.org/1999/xlink" content-type="arpha" xlink:type="simple">AF4A80F7-23C4-56EA-9599-EF3E21DB9294</object-id><label>Map 1.</label><caption><p>Map of Australia showing areas that are expanded in subsequent figures. <abbrev xmlns:xlink="http://www.w3.org/1999/xlink" xlink:title="copulatory duct" id="ABBRID0EMKBK" xlink:type="simple">CD</abbrev> = Central Desert group, D = <italic><tp:taxon-name><tp:taxon-name-part taxon-name-part-type="genus" reg="Karaops"/><tp:taxon-name-part taxon-name-part-type="species" reg="dawara">dawara</tp:taxon-name-part></tp:taxon-name></italic> group, F = <italic><tp:taxon-name><tp:taxon-name-part taxon-name-part-type="genus" reg="Karaops"/><tp:taxon-name-part taxon-name-part-type="species" reg="francesae">francesae</tp:taxon-name-part></tp:taxon-name></italic> group, K = Kimberley group, UA = species that are not assigned to a group, PG = Pilbara-Gascoyne group.</p></caption><graphic xmlns:xlink="http://www.w3.org/1999/xlink" xlink:href="zookeys-1150-001_article-93760__-g003.jpg" position="float" orientation="portrait" xlink:type="simple" id="oo_816383.jpg"><uri content-type="original_file" xlink:type="simple">https://binary.pensoft.net/fig/816383</uri></graphic></fig><fig id="F57" position="float" orientation="portrait"><object-id xmlns:xlink="http://www.w3.org/1999/xlink" content-type="doi" xlink:type="simple">10.3897/zookeys.1150.93760.map9</object-id><object-id xmlns:xlink="http://www.w3.org/1999/xlink" content-type="arpha" xlink:type="simple">CC5692B2-3898-57AA-A420-2D28A531319C</object-id><label>Map 9.</label><caption><p>Species of the Pilbara-Gascoyne species group <bold>A</bold> diamonds (juveniles): blue = Erawandoo Hill, orange = <abbrev xmlns:xlink="http://www.w3.org/1999/xlink" xlink:title="metatarsus" id="ABBRID0EN5KM" xlink:type="simple">Mt</abbrev>. Augustus, red = Nammuldi, yellow = Hillside-Corunna-Glenn Herring, black = Marble Bar-Glacier Valley, pink = Orebody 19, 31, teal = Wheelara North, orange with thick outline = Harding Dam (maybe <italic><tp:taxon-name><tp:taxon-name-part taxon-name-part-type="genus" reg="Karaops"/><tp:taxon-name-part taxon-name-part-type="species" reg="ngarluma">ngarluma</tp:taxon-name-part></tp:taxon-name></italic>, see text); Circles: dark blue = <italic><tp:taxon-name><tp:taxon-name-part taxon-name-part-type="genus" reg="Karaops">Karaops</tp:taxon-name-part><tp:taxon-name-part taxon-name-part-type="species" reg="julianneae">julianneae</tp:taxon-name-part></tp:taxon-name></italic>, dark green = <italic><tp:taxon-name><tp:taxon-name-part taxon-name-part-type="genus" reg="Karaops">Karaops</tp:taxon-name-part><tp:taxon-name-part taxon-name-part-type="species" reg="badgeradda">badgeradda</tp:taxon-name-part></tp:taxon-name></italic>, red = <italic><tp:taxon-name><tp:taxon-name-part taxon-name-part-type="genus" reg="Karaops">Karaops</tp:taxon-name-part><tp:taxon-name-part taxon-name-part-type="species" reg="joehaeneri">joehaeneri</tp:taxon-name-part></tp:taxon-name></italic> sp. nov., teal = <italic><tp:taxon-name><tp:taxon-name-part taxon-name-part-type="genus" reg="Karaops">Karaops</tp:taxon-name-part><tp:taxon-name-part taxon-name-part-type="species" reg="karrawarla">karrawarla</tp:taxon-name-part></tp:taxon-name></italic>, blue = <italic><tp:taxon-name><tp:taxon-name-part taxon-name-part-type="genus" reg="Karaops">Karaops</tp:taxon-name-part><tp:taxon-name-part taxon-name-part-type="species" reg="durrantorum">durrantorum</tp:taxon-name-part></tp:taxon-name></italic> sp. nov., brown = <italic><tp:taxon-name><tp:taxon-name-part taxon-name-part-type="genus" reg="Karaops">Karaops</tp:taxon-name-part><tp:taxon-name-part taxon-name-part-type="species" reg="burbidgei">burbidgei</tp:taxon-name-part></tp:taxon-name></italic>, green = <italic><tp:taxon-name><tp:taxon-name-part taxon-name-part-type="genus" reg="Karaops">Karaops</tp:taxon-name-part><tp:taxon-name-part taxon-name-part-type="species" reg="martamarta">martamarta</tp:taxon-name-part></tp:taxon-name></italic>, purple = <italic><tp:taxon-name><tp:taxon-name-part taxon-name-part-type="genus" reg="Karaops">Karaops</tp:taxon-name-part><tp:taxon-name-part taxon-name-part-type="species" reg="nyangumarta">nyangumarta</tp:taxon-name-part></tp:taxon-name></italic>, black = <italic><tp:taxon-name><tp:taxon-name-part taxon-name-part-type="genus" reg="Karaops">Karaops</tp:taxon-name-part><tp:taxon-name-part taxon-name-part-type="species" reg="banyjima">banyjima</tp:taxon-name-part></tp:taxon-name></italic>, yellow = <italic><tp:taxon-name><tp:taxon-name-part taxon-name-part-type="genus" reg="Karaops">Karaops</tp:taxon-name-part><tp:taxon-name-part taxon-name-part-type="species" reg="morganoconnelli">morganoconnelli</tp:taxon-name-part></tp:taxon-name></italic> sp. nov., gray = <italic><tp:taxon-name><tp:taxon-name-part taxon-name-part-type="genus" reg="Karaops">Karaops</tp:taxon-name-part><tp:taxon-name-part taxon-name-part-type="species" reg="nyiyaparli">nyiyaparli</tp:taxon-name-part></tp:taxon-name></italic>, red-brown = <italic><tp:taxon-name><tp:taxon-name-part taxon-name-part-type="genus" reg="Karaops">Karaops</tp:taxon-name-part><tp:taxon-name-part taxon-name-part-type="species" reg="feedtime">feedtime</tp:taxon-name-part></tp:taxon-name></italic>, bright pink = <italic><tp:taxon-name><tp:taxon-name-part taxon-name-part-type="genus" reg="Karaops">Karaops</tp:taxon-name-part><tp:taxon-name-part taxon-name-part-type="species" reg="nyamal">nyamal</tp:taxon-name-part></tp:taxon-name></italic> (probably, see text), white = <italic><tp:taxon-name><tp:taxon-name-part taxon-name-part-type="genus" reg="Karaops">Karaops</tp:taxon-name-part><tp:taxon-name-part taxon-name-part-type="species" reg="kariyarra">kariyarra</tp:taxon-name-part></tp:taxon-name></italic>, bright green = <italic><tp:taxon-name><tp:taxon-name-part taxon-name-part-type="genus" reg="Karaops">Karaops</tp:taxon-name-part><tp:taxon-name-part taxon-name-part-type="species" reg="yurlburr">yurlburr</tp:taxon-name-part></tp:taxon-name></italic>, orange = <italic><tp:taxon-name><tp:taxon-name-part taxon-name-part-type="genus" reg="Karaops">Karaops</tp:taxon-name-part><tp:taxon-name-part taxon-name-part-type="species" reg="ngarluma">ngarluma</tp:taxon-name-part></tp:taxon-name></italic>, tan = <italic><tp:taxon-name><tp:taxon-name-part taxon-name-part-type="genus" reg="Karaops">Karaops</tp:taxon-name-part><tp:taxon-name-part taxon-name-part-type="species" reg="jaburrara">jaburrara</tp:taxon-name-part></tp:taxon-name></italic>, peach = <italic><tp:taxon-name><tp:taxon-name-part taxon-name-part-type="genus" reg="Karaops">Karaops</tp:taxon-name-part><tp:taxon-name-part taxon-name-part-type="species" reg="forteyi">forteyi</tp:taxon-name-part></tp:taxon-name></italic>, teal = new species yet undescribed; small white diamonds are unidentifiable immatures for which no molecular data are available <bold>B</bold> boxed area expanded for clarity.</p></caption><graphic xmlns:xlink="http://www.w3.org/1999/xlink" xlink:href="zookeys-1150-001_article-93760__-g057.jpg" position="float" orientation="portrait" xlink:type="simple" id="oo_816437.jpg"><uri content-type="original_file" xlink:type="simple">https://binary.pensoft.net/fig/816437</uri></graphic></fig><supplementary-material xmlns:xlink="http://www.w3.org/1999/xlink" id="S1" position="float" orientation="portrait" xlink:type="simple"><object-id content-type="doi" xlink:type="simple">10.3897/zookeys.1150.93760.suppl1</object-id><object-id content-type="zenodo_dep_id" xlink:type="simple">7687709</object-id><object-id content-type="arpha" xlink:type="simple">2B70519F-82AB-5390-BDAC-13A7C088E1EA</object-id><label>Supplementary material 1</label><caption><p>Tree from the IQTree full dataset (CO1, H3, 16S) analysis</p></caption><statement content-type="dataType"><label>Data type</label><p>.eps file</p></statement><statement content-type="notes"><label>Explanation note</label><p>Tree from the IQTree full dataset (CO1, H3, 16S) analysis. Orange = Central Desert species group; purple = Kimberley species group; blue = <tp:taxon-name><tp:taxon-name-part taxon-name-part-type="genus" reg="Karaops"/><tp:taxon-name-part taxon-name-part-type="species" reg="strayamate">strayamate</tp:taxon-name-part></tp:taxon-name> species group; green = <tp:taxon-name><tp:taxon-name-part taxon-name-part-type="genus" reg="Karaops"/><tp:taxon-name-part taxon-name-part-type="species" reg="dawara">dawara</tp:taxon-name-part></tp:taxon-name> species group; yellow = <tp:taxon-name><tp:taxon-name-part taxon-name-part-type="genus" reg="Karaops"/><tp:taxon-name-part taxon-name-part-type="species" reg="francesae">francesae</tp:taxon-name-part></tp:taxon-name> species group; red = <tp:taxon-name><tp:taxon-name-part taxon-name-part-type="genus" reg="Karaops"/><tp:taxon-name-part taxon-name-part-type="species" reg="raveni">raveni</tp:taxon-name-part></tp:taxon-name> species group; teal = Pilbara-Gascoyne species group. The lineages without a color are not assigned to a species group.</p></statement><media xlink:href="zookeys-1150-001_article-93760__-s001.eps" mimetype="application" mime-subtype="postscript" position="float" orientation="portrait" xlink:type="simple" id="oo_816463.eps"><uri content-type="original_file" xlink:type="simple">https://binary.pensoft.net/file/816463</uri></media><permissions><license xlink:type="simple"><license-p>This dataset is made available under the Open Database License (http://opendatacommons.org/licenses/odbl/1.0/). The Open Database License (ODbL) is a license agreement intended to allow users to freely share, modify, and use this Dataset while maintaining this same freedom for others, provided that the original source and author(s) are credited.</license-p></license></permissions><attrib specific-use="authors">Sarah C. Crews</attrib></supplementary-material><supplementary-material xmlns:xlink="http://www.w3.org/1999/xlink" id="S2" position="float" orientation="portrait" xlink:type="simple"><object-id content-type="doi" xlink:type="simple">10.3897/zookeys.1150.93760.suppl2</object-id><object-id content-type="zenodo_dep_id" xlink:type="simple">7687713</object-id><object-id content-type="arpha" xlink:type="simple">EF0E359C-25FC-59E2-9D4F-BF09392EAC72</object-id><label>Supplementary material 2</label><caption><p>These data provide information related to the possible times of the year that adults of a species may be found in a particular region or subregion as determined by the <abbrev xlink:title="The Interim Biogeographic Regionalisation of Australia" id="ABBRID0EK2HO" xlink:type="simple">IBRA</abbrev></p></caption><statement content-type="dataType"><label>Data type</label><p>tables (word file)</p></statement><statement content-type="notes"><label>Explanation note</label><p>Information related to the possible times of the year that adults of a species may be found in a particular region or subregion as determined by the <abbrev xlink:title="The Interim Biogeographic Regionalisation of Australia" id="ABBRID0ES2HO" xlink:type="simple">IBRA</abbrev>. <italic><tp:taxon-name><tp:taxon-name-part taxon-name-part-type="genus" reg="Karaops">Karaops</tp:taxon-name-part><tp:taxon-name-part taxon-name-part-type="species" reg="nitmiluk">nitmiluk</tp:taxon-name-part></tp:taxon-name></italic> sp. nov., <italic><tp:taxon-name><tp:taxon-name-part taxon-name-part-type="genus" reg="Karaops">Karaops</tp:taxon-name-part><tp:taxon-name-part taxon-name-part-type="species" reg="jawayway">jawayway</tp:taxon-name-part></tp:taxon-name></italic> sp. nov., <italic><tp:taxon-name><tp:taxon-name-part taxon-name-part-type="genus" reg="Karaops">Karaops</tp:taxon-name-part><tp:taxon-name-part taxon-name-part-type="species" reg="yumbu">yumbu</tp:taxon-name-part></tp:taxon-name></italic> – Tanami, <italic><tp:taxon-name><tp:taxon-name-part taxon-name-part-type="genus" reg="Karaops">Karaops</tp:taxon-name-part><tp:taxon-name-part taxon-name-part-type="species" reg="yumbu">yumbu</tp:taxon-name-part></tp:taxon-name></italic> – O Victoria Plain, <italic><tp:taxon-name><tp:taxon-name-part taxon-name-part-type="genus" reg="Karaops">Karaops</tp:taxon-name-part><tp:taxon-name-part taxon-name-part-type="species" reg="keithlongbottomi">keithlongbottomi</tp:taxon-name-part></tp:taxon-name></italic>, <italic><tp:taxon-name><tp:taxon-name-part taxon-name-part-type="genus" reg="Karaops">Karaops</tp:taxon-name-part><tp:taxon-name-part taxon-name-part-type="species" reg="dejongi">dejongi</tp:taxon-name-part></tp:taxon-name></italic> sp. nov., <italic><tp:taxon-name><tp:taxon-name-part taxon-name-part-type="genus" reg="Karaops">Karaops</tp:taxon-name-part><tp:taxon-name-part taxon-name-part-type="species" reg="dalmanyi">dalmanyi</tp:taxon-name-part></tp:taxon-name></italic> sp. nov., <italic><tp:taxon-name><tp:taxon-name-part taxon-name-part-type="genus" reg="Karaops">Karaops</tp:taxon-name-part><tp:taxon-name-part taxon-name-part-type="species" reg="jenniferae">jenniferae</tp:taxon-name-part></tp:taxon-name></italic>, <italic><tp:taxon-name><tp:taxon-name-part taxon-name-part-type="genus" reg="Karaops">Karaops</tp:taxon-name-part><tp:taxon-name-part taxon-name-part-type="species" reg="malumbu">malumbu</tp:taxon-name-part></tp:taxon-name></italic> sp. nov., <italic><tp:taxon-name><tp:taxon-name-part taxon-name-part-type="genus" reg="Karaops">Karaops</tp:taxon-name-part><tp:taxon-name-part taxon-name-part-type="species" reg="garyodwyeri">garyodwyeri</tp:taxon-name-part></tp:taxon-name></italic> sp. nov., <italic><tp:taxon-name><tp:taxon-name-part taxon-name-part-type="genus" reg="Karaops">Karaops</tp:taxon-name-part><tp:taxon-name-part taxon-name-part-type="species" reg="yumbubaarnji">yumbubaarnji</tp:taxon-name-part></tp:taxon-name></italic> sp. nov., <italic><tp:taxon-name><tp:taxon-name-part taxon-name-part-type="genus" reg="Karaops">Karaops</tp:taxon-name-part><tp:taxon-name-part taxon-name-part-type="species" reg="kennerleyorum">kennerleyorum</tp:taxon-name-part></tp:taxon-name></italic> sp. nov., <italic><tp:taxon-name><tp:taxon-name-part taxon-name-part-type="genus" reg="Karaops">Karaops</tp:taxon-name-part><tp:taxon-name-part taxon-name-part-type="species" reg="markharveyi">markharveyi</tp:taxon-name-part></tp:taxon-name></italic> sp. nov., <italic><tp:taxon-name><tp:taxon-name-part taxon-name-part-type="genus" reg="Karaops">Karaops</tp:taxon-name-part><tp:taxon-name-part taxon-name-part-type="species" reg="badgeradda">badgeradda</tp:taxon-name-part></tp:taxon-name></italic>, <italic><tp:taxon-name><tp:taxon-name-part taxon-name-part-type="genus" reg="Karaops">Karaops</tp:taxon-name-part><tp:taxon-name-part taxon-name-part-type="species" reg="joehaeneri">joehaeneri</tp:taxon-name-part></tp:taxon-name></italic> sp. nov., <italic><tp:taxon-name><tp:taxon-name-part taxon-name-part-type="genus" reg="Karaops">Karaops</tp:taxon-name-part><tp:taxon-name-part taxon-name-part-type="species" reg="morganoconnelli">morganoconnelli</tp:taxon-name-part></tp:taxon-name></italic> sp. nov., <italic><tp:taxon-name><tp:taxon-name-part taxon-name-part-type="genus" reg="Karaops">Karaops</tp:taxon-name-part><tp:taxon-name-part taxon-name-part-type="species" reg="nyangumarta">nyangumarta</tp:taxon-name-part></tp:taxon-name></italic> sp. nov., <italic><tp:taxon-name><tp:taxon-name-part taxon-name-part-type="genus" reg="Karaops">Karaops</tp:taxon-name-part><tp:taxon-name-part taxon-name-part-type="species" reg="nyiyaparli">nyiyaparli</tp:taxon-name-part></tp:taxon-name></italic>, <italic><tp:taxon-name><tp:taxon-name-part taxon-name-part-type="genus" reg="Karaops">Karaops</tp:taxon-name-part><tp:taxon-name-part taxon-name-part-type="species" reg="durrantorum">durrantorum</tp:taxon-name-part></tp:taxon-name></italic> sp. nov., <italic><tp:taxon-name><tp:taxon-name-part taxon-name-part-type="genus" reg="Karaops">Karaops</tp:taxon-name-part><tp:taxon-name-part taxon-name-part-type="species" reg="banyjima">banyjima</tp:taxon-name-part></tp:taxon-name></italic>.</p></statement><media xlink:href="zookeys-1150-001_article-93760__-s002.docx" mimetype="application" mime-subtype="vnd.openxmlformats-officedocument.wordprocessingml.document" position="float" orientation="portrait" xlink:type="simple" id="oo_816464.docx"><uri content-type="original_file" xlink:type="simple">https://binary.pensoft.net/file/816464</uri></media><permissions><license xlink:type="simple"><license-p>This dataset is made available under the Open Database License (http://opendatacommons.org/licenses/odbl/1.0/). The Open Database License (ODbL) is a license agreement intended to allow users to freely share, modify, and use this Dataset while maintaining this same freedom for others, provided that the original source and author(s) are credited.</license-p></license></permissions><attrib specific-use="authors">Sarah C. Crews</attrib></supplementary-material></tp:treatment-sec><ref-list><ref id="B34"><mixed-citation xmlns:xlink="http://www.w3.org/1999/xlink" xlink:type="simple"><person-group><name name-style="western"><surname>Kendrick</surname><given-names>P</given-names></name></person-group> (<year>2001a</year>) Pilbara 3 (PIL3 – Hamersley subregion). In: Department of Conservation and Land Management A Biodiversity Audit of Western Australia’s 53 Biogeographic Subregions in 2002, 559–567. <ext-link xlink:href="https://www.dpaw.wa.gov.au/images/documents/about/science/projects/waaudit/pilbara02_p559-567.pdf" ext-link-type="uri" xlink:type="simple">https://www.dpaw.wa.gov.au/images/documents/about/science/projects/waaudit/pilbara02_p559-567.pdf</ext-link></mixed-citation></ref></ref-list></tp:taxon-treatment>
