# Supplementary material for: ﻿But wait, there’s more! Descriptions of new species and undescribed sexes of flattie spiders (Araneae, Selenopidae, Karaops) from Australia
Source: Zookeys. 2023 Feb 27;1150:1–189. doi: 10.3897/zookeys.1150.93760 (PMC10208737; doi:10.3897/zookeys.1150.93760)
Supplement: XML Treatment for Karaops nyangumarta [file zookeys.1150.93760-treatment47.xml]

<!DOCTYPE tp:taxon-treatment
  PUBLIC "-//TaxonX//DTD Taxonomic Treatment Publishing DTD v0 20100105//EN" "tax-treatment-NSO.dtd">
<tp:taxon-treatment xmlns:tp="http://www.plazi.org/taxpub"><tp:treatment-meta><kwd-group><label>Taxon classification</label><kwd>
                <named-content content-type="kingdom">Animalia</named-content>
              </kwd><kwd>
                <named-content content-type="order">Araneae</named-content>
              </kwd><kwd>
                <named-content content-type="family">Selenopidae</named-content>
              </kwd></kwd-group><mixed-citation publication-type="journal"><person-group><name><surname>Crews</surname><given-names>Sarah C.</given-names></name></person-group><article-title>﻿But wait, there’s more! Descriptions of new species and undescribed sexes of flattie spiders (<tp:taxon-name><tp:taxon-name-part taxon-name-part-type="order">Araneae</tp:taxon-name-part></tp:taxon-name>, <tp:taxon-name><tp:taxon-name-part taxon-name-part-type="family">Selenopidae</tp:taxon-name-part></tp:taxon-name>, <italic><tp:taxon-name><tp:taxon-name-part taxon-name-part-type="genus" reg="Karaops">Karaops</tp:taxon-name-part></tp:taxon-name></italic>) from Australia</article-title><source>Zookeys</source><day>27</day><month>02</month><year>2023</year><volume>1150</volume><fpage>1</fpage><lpage>189</lpage><pub-id pub-id-type="doi">10.3897/zookeys.1150.93760</pub-id></mixed-citation></tp:treatment-meta><tp:nomenclature><label>﻿</label><tp:taxon-name>
              <object-id xmlns:xlink="http://www.w3.org/1999/xlink" content-type="arpha" xlink:type="simple">10CEAA5C-A86D-5687-BA09-0395EA1D0769</object-id>
              <tp:taxon-name-part taxon-name-part-type="genus" reg="Karaops">Karaops</tp:taxon-name-part>
              <tp:taxon-name-part taxon-name-part-type="species" reg="nyangumarta">nyangumarta</tp:taxon-name-part>
            </tp:taxon-name><tp:taxon-authority>Crews, 2013</tp:taxon-authority><xref ref-type="fig" rid="F70">Figs 61A, B</xref><xref ref-type="fig" rid="F71">, 62A, C–E, G</xref><xref ref-type="fig" rid="F72">, 63A, C, D</xref><xref ref-type="fig" rid="F3">, Maps 1A</xref><xref ref-type="fig" rid="F57">, 9A, B</xref><tp:nomenclature-citation-list><tp:nomenclature-citation><tp:taxon-name>
                  <tp:taxon-name-part taxon-name-part-type="genus" reg="Karaops">Karaops</tp:taxon-name-part>
                  <tp:taxon-name-part taxon-name-part-type="species" reg="nyangumarta">nyangumarta</tp:taxon-name-part>
                </tp:taxon-name><comment>Crews, 2013: 461, figs 25–28 (♀, examined).</comment></tp:nomenclature-citation></tp:nomenclature-citation-list></tp:nomenclature><tp:treatment-sec sec-type="material" id="SECID0EGHAO"><title>Material examined.</title><p>Western Australia • 7 imm., ♂ (reared in captivity); Tom Price, <abbrev xmlns:xlink="http://www.w3.org/1999/xlink" xlink:title="metatarsus" id="ABBRID0EMHAO" xlink:type="simple">Mt</abbrev>. Nameless, just after 4WD <abbrev xmlns:xlink="http://www.w3.org/1999/xlink" xlink:title="metatarsus" id="ABBRID0EQHAO" xlink:type="simple">Mt</abbrev>. Nameless sign, pullout ~ 15 m from parking area; <named-content xmlns:xlink="http://www.w3.org/1999/xlink" content-type="dwc:verbatimCoordinates" xlink:type="simple"><named-content content-type="geo-json" specific-use="{&#34;type&#34;:&#34;Point&#34;,&#34;coordinates&#34;:[117.749481,-22.727347]}" id="NCID0EXHAO" xlink:type="simple">22°43'38.45"S, 117°44'58.13"E</named-content></named-content>; ~ 765 m; 13 May 2016; S. Crews, J. DeJong leg.; at night under rocks in creek bed; sel_1175–1182; SCC16_030; (<named-content xmlns:xlink="http://www.w3.org/1999/xlink" content-type="dwc:institutional_code" xlink:title="Western Australian Museum" xlink:href="http://grbio.org/institution/western-australian-museum" xlink:type="simple">WAM</named-content> T155551–155558) • 3 imm.; Karijini National Park, Juna Downs Road at Wildflower Range, right side of road heading south; <named-content xmlns:xlink="http://www.w3.org/1999/xlink" content-type="dwc:verbatimCoordinates" xlink:type="simple"><named-content content-type="geo-json" specific-use="{&#34;type&#34;:&#34;Point&#34;,&#34;coordinates&#34;:[118.422358,-22.793903]}" id="NCID0EEIAO" xlink:type="simple">22°47'38.05"S, 118°25'20.49"E</named-content></named-content>; ~ 801 m; 14 May 2016; S. Crews, J. DeJong leg.; on and under flat rocks on roadside, at night; sel_1191–1193; SCC16_032; (<named-content xmlns:xlink="http://www.w3.org/1999/xlink" content-type="dwc:institutional_code" xlink:title="Western Australian Museum" xlink:href="http://grbio.org/institution/western-australian-museum" xlink:type="simple">WAM</named-content> T155567–155569) • 1♂, 3 imm.; near <abbrev xmlns:xlink="http://www.w3.org/1999/xlink" xlink:title="metatarsus" id="ABBRID0EOIAO" xlink:type="simple">Mt</abbrev>. Meharry, just before road to <abbrev xmlns:xlink="http://www.w3.org/1999/xlink" xlink:title="metatarsus" id="ABBRID0ESIAO" xlink:type="simple">Mt</abbrev>. Meharry curves east; <named-content xmlns:xlink="http://www.w3.org/1999/xlink" content-type="dwc:verbatimCoordinates" xlink:type="simple"><named-content content-type="geo-json" specific-use="{&#34;type&#34;:&#34;Point&#34;,&#34;coordinates&#34;:[118.567267,-22.939153]}" id="NCID0EZIAO" xlink:type="simple">22°56'20.95"S, 118°34'2.16"E</named-content></named-content>; ~ 803 m; 14 May 2016; S. Crews, J. DeJong leg.; under rocks in gorge; sel_1194–1197; SCC16_033; (<named-content xmlns:xlink="http://www.w3.org/1999/xlink" content-type="dwc:institutional_code" xlink:title="Western Australian Museum" xlink:href="http://grbio.org/institution/western-australian-museum" xlink:type="simple">WAM</named-content> T155570–155573). <bold>New records.</bold> 1 imm.; Tom Price, 2 km S of Tom Price, A20080815.CH23-01; <named-content xmlns:xlink="http://www.w3.org/1999/xlink" content-type="dwc:verbatimCoordinates" xlink:type="simple"><named-content content-type="geo-json" specific-use="{&#34;type&#34;:&#34;Point&#34;,&#34;coordinates&#34;:[117.775833,-22.712778]}" id="NCID0EIJAO" xlink:type="simple">22°42'46"S, 117°46'33"E</named-content></named-content>; 15 Aug. 2008; Z. Hamilton leg.; under rock; (<named-content xmlns:xlink="http://www.w3.org/1999/xlink" content-type="dwc:institutional_code" xlink:title="Western Australian Museum" xlink:href="http://grbio.org/institution/western-australian-museum" xlink:type="simple">WAM</named-content> T92503) • 8 imm.; 16.8 km SW of Tom Price, site 1000-tSX1; <named-content xmlns:xlink="http://www.w3.org/1999/xlink" content-type="dwc:verbatimCoordinates" xlink:type="simple"><named-content content-type="geo-json" specific-use="{&#34;type&#34;:&#34;Point&#34;,&#34;coordinates&#34;:[117.659703,-22.779528]}" id="NCID0EVJAO" xlink:type="simple">22°46'46.30"S, 117°39'34.93"E</named-content></named-content>; 1 Apr.–1 Jun. 2012; E. S. Volschenk leg.; litter sifting; (<named-content xmlns:xlink="http://www.w3.org/1999/xlink" content-type="dwc:institutional_code" xlink:title="Western Australian Museum" xlink:href="http://grbio.org/institution/western-australian-museum" xlink:type="simple">WAM</named-content> T124820) • 2 imm.; 14 km WSW of Tom Price, site 1000-ts09; <named-content xmlns:xlink="http://www.w3.org/1999/xlink" content-type="dwc:verbatimCoordinates" xlink:type="simple"><named-content content-type="geo-json" specific-use="{&#34;type&#34;:&#34;Point&#34;,&#34;coordinates&#34;:[117.675211,-22.761450]}" id="NCID0ECKAO" xlink:type="simple">22°45'41.22"S, 117°40'30.76"E</named-content></named-content>; 30 Apr. 2012; E.S. Volschenk leg.; foraging; (<named-content xmlns:xlink="http://www.w3.org/1999/xlink" content-type="dwc:institutional_code" xlink:title="Western Australian Museum" xlink:href="http://grbio.org/institution/western-australian-museum" xlink:type="simple">WAM</named-content> T124816) • 1 imm.; 30 km SW of Tom Price, site 1000-ts01; <named-content xmlns:xlink="http://www.w3.org/1999/xlink" content-type="dwc:verbatimCoordinates" xlink:type="simple"><named-content content-type="geo-json" specific-use="{&#34;type&#34;:&#34;Point&#34;,&#34;coordinates&#34;:[117.601481,-22.896156]}" id="NCID0EPKAO" xlink:type="simple">22°53'46.16"S, 117°36'05.33"E</named-content></named-content>; 20 Jun. 2012; E.S. Volschenk leg.; foraging; (<named-content xmlns:xlink="http://www.w3.org/1999/xlink" content-type="dwc:institutional_code" xlink:title="Western Australian Museum" xlink:href="http://grbio.org/institution/western-australian-museum" xlink:type="simple">WAM</named-content> T124817) • 1 imm.; 16 km WSW of Tom Price, site 1000-ts12; <named-content xmlns:xlink="http://www.w3.org/1999/xlink" content-type="dwc:verbatimCoordinates" xlink:type="simple"><named-content content-type="geo-json" specific-use="{&#34;type&#34;:&#34;Point&#34;,&#34;coordinates&#34;:[117.656364,-22.765589]}" id="NCID0E3KAO" xlink:type="simple">22°45'56.12"S, 117°39'22.91"E</named-content></named-content>; 18 Jun. 2012; E.S. Volschenk leg.; foraging; (<named-content xmlns:xlink="http://www.w3.org/1999/xlink" content-type="dwc:institutional_code" xlink:title="Western Australian Museum" xlink:href="http://grbio.org/institution/western-australian-museum" xlink:type="simple">WAM</named-content> T124819) • 1 imm.; 17 km WSW of <abbrev xmlns:xlink="http://www.w3.org/1999/xlink" xlink:title="metatarsus" id="ABBRID0EGLAO" xlink:type="simple">Mt</abbrev>. Brockman, site 999-E3; <named-content xmlns:xlink="http://www.w3.org/1999/xlink" content-type="dwc:verbatimCoordinates" xlink:type="simple"><named-content content-type="geo-json" specific-use="{&#34;type&#34;:&#34;Point&#34;,&#34;coordinates&#34;:[117.160528,-22.534175]}" id="NCID0ENLAO" xlink:type="simple">22°32'03.03"S, 117°09'37.90"E</named-content></named-content>; 23 Jun. 2012; P. Langlands leg.; foraging; (<named-content xmlns:xlink="http://www.w3.org/1999/xlink" content-type="dwc:institutional_code" xlink:title="Western Australian Museum" xlink:href="http://grbio.org/institution/western-australian-museum" xlink:type="simple">WAM</named-content> T124810) • 1 imm.; 129.2 km NW of Newman; <named-content xmlns:xlink="http://www.w3.org/1999/xlink" content-type="dwc:verbatimCoordinates" xlink:type="simple"><named-content content-type="geo-json" specific-use="{&#34;type&#34;:&#34;Point&#34;,&#34;coordinates&#34;:[118.602500,-22.831667]}" id="NCID0E1LAO" xlink:type="simple">22°49'54"S, 118°36'09"E</named-content></named-content>; 30 Mar. 2012; N. Watson, P. Brooshooft leg.; under rock; rocky gorge; (<named-content xmlns:xlink="http://www.w3.org/1999/xlink" content-type="dwc:institutional_code" xlink:title="Western Australian Museum" xlink:href="http://grbio.org/institution/western-australian-museum" xlink:type="simple">WAM</named-content> T122804) • same as previous; (<named-content xmlns:xlink="http://www.w3.org/1999/xlink" content-type="dwc:institutional_code" xlink:title="Western Australian Museum" xlink:href="http://grbio.org/institution/western-australian-museum" xlink:type="simple">WAM</named-content> T122805) • 1 imm.; 127.1 km NW of Newman; <named-content xmlns:xlink="http://www.w3.org/1999/xlink" content-type="dwc:verbatimCoordinates" xlink:type="simple"><named-content content-type="geo-json" specific-use="{&#34;type&#34;:&#34;Point&#34;,&#34;coordinates&#34;:[118.628611,-22.836944]}" id="NCID0EMMAO" xlink:type="simple">22°50'13"S, 118°37'43"E</named-content></named-content>; 30 Mar. 2012; C. Cole, N. Watson leg.; under rock; rocky gorge; (<named-content xmlns:xlink="http://www.w3.org/1999/xlink" content-type="dwc:institutional_code" xlink:title="Western Australian Museum" xlink:href="http://grbio.org/institution/western-australian-museum" xlink:type="simple">WAM</named-content> T122806) • same as previous; (<named-content xmlns:xlink="http://www.w3.org/1999/xlink" content-type="dwc:institutional_code" xlink:title="Western Australian Museum" xlink:href="http://grbio.org/institution/western-australian-museum" xlink:type="simple">WAM</named-content> T122807) • 1 imm.; <named-content xmlns:xlink="http://www.w3.org/1999/xlink" content-type="dwc:verbatimCoordinates" xlink:type="simple"><named-content content-type="geo-json" specific-use="{&#34;type&#34;:&#34;Point&#34;,&#34;coordinates&#34;:[118.753000,-23.209548]}" id="NCID0E5MAO" xlink:type="simple">-23.209548, 118.753</named-content></named-content>; 16 Oct. 2018; A. Slabber leg.; gorge, gull, hand collected; BMR00069 • 1 imm.; Mudlark, 96 km WNW of Newman; <named-content xmlns:xlink="http://www.w3.org/1999/xlink" content-type="dwc:verbatimCoordinates" xlink:type="simple"><named-content content-type="geo-json" specific-use="{&#34;type&#34;:&#34;Point&#34;,&#34;coordinates&#34;:[118.851667,-23.040278]}" id="NCID0EGNAO" xlink:type="simple">23°02'25"S, 118°51'06"E</named-content></named-content>; 5 Jul. 2011; N. Watson leg.; by hand; collected from under rocks; (<named-content xmlns:xlink="http://www.w3.org/1999/xlink" content-type="dwc:institutional_code" xlink:title="Western Australian Museum" xlink:href="http://grbio.org/institution/western-australian-museum" xlink:type="simple">WAM</named-content> T116567) • 1 imm.; Mudlark, 98 km WNW of Newman; <named-content xmlns:xlink="http://www.w3.org/1999/xlink" content-type="dwc:verbatimCoordinates" xlink:type="simple"><named-content content-type="geo-json" specific-use="{&#34;type&#34;:&#34;Point&#34;,&#34;coordinates&#34;:[118.820000,-23.073056]}" id="NCID0ETNAO" xlink:type="simple">23°04'23"S, 118°49'12"E</named-content></named-content>; 6 Jul. 2011; C. Cole, M. Greenham leg.; by hand; collected from under rocks; (<named-content xmlns:xlink="http://www.w3.org/1999/xlink" content-type="dwc:institutional_code" xlink:title="Western Australian Museum" xlink:href="http://grbio.org/institution/western-australian-museum" xlink:type="simple">WAM</named-content> T116569) • same as previous; (<named-content xmlns:xlink="http://www.w3.org/1999/xlink" content-type="dwc:institutional_code" xlink:title="Western Australian Museum" xlink:href="http://grbio.org/institution/western-australian-museum" xlink:type="simple">WAM</named-content> T116568) • 1 imm.; 98.5 km W of Newman; <named-content xmlns:xlink="http://www.w3.org/1999/xlink" content-type="dwc:verbatimCoordinates" xlink:type="simple"><named-content content-type="geo-json" specific-use="{&#34;type&#34;:&#34;Point&#34;,&#34;coordinates&#34;:[118.821111,-23.070556]}" id="NCID0EFOAO" xlink:type="simple">23°04'14"S, 118°49'16"E</named-content></named-content>; 5 Aug. 2011; N. Watson, J. Tatler leg.; turning rock; under rocks; (<named-content xmlns:xlink="http://www.w3.org/1999/xlink" content-type="dwc:institutional_code" xlink:title="Western Australian Museum" xlink:href="http://grbio.org/institution/western-australian-museum" xlink:type="simple">WAM</named-content> T117877) • 1 imm.; same as previous; (<named-content xmlns:xlink="http://www.w3.org/1999/xlink" content-type="dwc:institutional_code" xlink:title="Western Australian Museum" xlink:href="http://grbio.org/institution/western-australian-museum" xlink:type="simple">WAM</named-content> T117878) • 1 imm.; same as previous; (<named-content xmlns:xlink="http://www.w3.org/1999/xlink" content-type="dwc:institutional_code" xlink:title="Western Australian Museum" xlink:href="http://grbio.org/institution/western-australian-museum" xlink:type="simple">WAM</named-content> T117879) • 1 imm.; same as previous; (<named-content xmlns:xlink="http://www.w3.org/1999/xlink" content-type="dwc:institutional_code" xlink:title="Western Australian Museum" xlink:href="http://grbio.org/institution/western-australian-museum" xlink:type="simple">WAM</named-content> T117880) • 1 imm.; Mudlark, 98 km WNW of Newman; <named-content xmlns:xlink="http://www.w3.org/1999/xlink" content-type="dwc:verbatimCoordinates" xlink:type="simple"><named-content content-type="geo-json" specific-use="{&#34;type&#34;:&#34;Point&#34;,&#34;coordinates&#34;:[118.825000,-23.073056]}" id="NCID0EBPAO" xlink:type="simple">23°04'23"S, 118°49'30"E</named-content></named-content>; 6 Jul. 2011; N. Watson, J. Cairnes leg.; by hand; collected from under rocks; (<named-content xmlns:xlink="http://www.w3.org/1999/xlink" content-type="dwc:institutional_code" xlink:title="Western Australian Museum" xlink:href="http://grbio.org/institution/western-australian-museum" xlink:type="simple">WAM</named-content> T116575) • 1 imm.; 119.4 km NW of Newman; <named-content xmlns:xlink="http://www.w3.org/1999/xlink" content-type="dwc:verbatimCoordinates" xlink:type="simple"><named-content content-type="geo-json" specific-use="{&#34;type&#34;:&#34;Point&#34;,&#34;coordinates&#34;:[118.663889,-22.933889]}" id="NCID0EOPAO" xlink:type="simple">22°56'2"S, 118°39'50"E</named-content></named-content>; 31 Mar. 2012; C. Cole; J. Tatler, N. Watson, P. Brooshooft leg.; under rock; rocky gorge; (<named-content xmlns:xlink="http://www.w3.org/1999/xlink" content-type="dwc:institutional_code" xlink:title="Western Australian Museum" xlink:href="http://grbio.org/institution/western-australian-museum" xlink:type="simple">WAM</named-content> T122810).</p></tp:treatment-sec><tp:treatment-sec sec-type="diagnosis" id="SECID0EYPAO"><title>Diagnosis.</title><p>The genitalia are similar to those other species in the group by having medially located copulatory openings, long copulatory ducts, and spermathecae shaped like dumbbells. <italic><tp:taxon-name><tp:taxon-name-part taxon-name-part-type="genus" reg="Karaops">Karaops</tp:taxon-name-part><tp:taxon-name-part taxon-name-part-type="species" reg="nyangumarta">nyangumarta</tp:taxon-name-part></tp:taxon-name></italic> can be differentiated by the two oblong depressions toward the posterior where the copulatory openings are located on the epigyne. The endogyne differs by having fully sclerotized copulatory ducts, the copulatory ducts fold back on themselves rather than out to the sides, the ducts are narrow and short, the accessory bulbs are quite large and oval (erroneously labeled as spermathecae in <xref ref-type="bibr" rid="B11">Crews (2013)</xref>) and do not extend anteriorly of the spermathecae (<xref ref-type="bibr" rid="B11">Crews 2013</xref>: figs 25, 26).</p><p>The diagnosis of the male has been emended because of its similarity to the previously undescribed male of <italic><tp:taxon-name><tp:taxon-name-part taxon-name-part-type="genus" reg="Karaops">Karaops</tp:taxon-name-part><tp:taxon-name-part taxon-name-part-type="species" reg="banyjima">banyjima</tp:taxon-name-part></tp:taxon-name></italic>. More detailed differences can be found in the description of <italic><tp:taxon-name><tp:taxon-name-part taxon-name-part-type="genus" reg="Karaops">K.</tp:taxon-name-part><tp:taxon-name-part taxon-name-part-type="species" reg="banyjima">banyjima</tp:taxon-name-part></tp:taxon-name></italic>. Both <italic><tp:taxon-name><tp:taxon-name-part taxon-name-part-type="genus" reg="Karaops">K.</tp:taxon-name-part><tp:taxon-name-part taxon-name-part-type="species" reg="banyjima">banyjima</tp:taxon-name-part></tp:taxon-name></italic> and <italic><tp:taxon-name><tp:taxon-name-part taxon-name-part-type="genus" reg="Karaops">K.</tp:taxon-name-part><tp:taxon-name-part taxon-name-part-type="species" reg="nyangumarta">nyangumarta</tp:taxon-name-part></tp:taxon-name></italic> have a very large tegular lobe, but they can be easily separated by the median apophysis. In <italic><tp:taxon-name><tp:taxon-name-part taxon-name-part-type="genus" reg="Karaops">K.</tp:taxon-name-part><tp:taxon-name-part taxon-name-part-type="species" reg="nyangumarta">nyangumarta</tp:taxon-name-part></tp:taxon-name></italic>, there are many small spinules at the base, whereas there are none in <italic><tp:taxon-name><tp:taxon-name-part taxon-name-part-type="genus" reg="Karaops">K.</tp:taxon-name-part><tp:taxon-name-part taxon-name-part-type="species" reg="banyjima">banyjima</tp:taxon-name-part></tp:taxon-name></italic> (Figs <xref ref-type="fig" rid="F72">63C</xref>, <xref ref-type="fig" rid="F78">69A–C</xref>).</p></tp:treatment-sec><tp:treatment-sec sec-type="description" id="SECID0E4SAO"><title>Description.</title><p>The description of the male (Figs <xref ref-type="fig" rid="F70">61B</xref>, <xref ref-type="fig" rid="F71">62C, E</xref>) has been emended with data from live spiders (Figs <xref ref-type="fig" rid="F71">62A</xref>, <xref ref-type="fig" rid="F72">63A</xref>). No live females were collected or reared. Color. Carapace: dark brown medially, three pairs of dark spots at lateral edges, tan background, very setose. Abdomen: dorsally highly setose, dark longitudinal band medially, just more than half of abdomen length, pairs of small, dark spots on either side, paler brown on sides, interspersed with darker (darker than median band) brown, mottled, posteriorly some pale setal tufts forming horizontal, w-shaped pattern, pale setal tufts at posterior; spinnerets dusky; setae appear soft and thin, very dense. Legs: yellowish brown; dark spots prolaterally and retrolaterally on <abbrev xmlns:xlink="http://www.w3.org/1999/xlink" xlink:title="coxa" id="ABBRID0ETTAO" xlink:type="simple">Cx</abbrev>, dark mark prolaterally on <abbrev xmlns:xlink="http://www.w3.org/1999/xlink" xlink:title="trochanter" id="ABBRID0EXTAO" xlink:type="simple">Tr</abbrev>, <abbrev xmlns:xlink="http://www.w3.org/1999/xlink" xlink:title="femur" id="ABBRID0E2TAO" xlink:type="simple">Fm</abbrev> with markings that do not completely encircle leg, centers of markings unpigmented, <abbrev xmlns:xlink="http://www.w3.org/1999/xlink" xlink:title="patella" id="ABBRID0E6TAO" xlink:type="simple">Pt</abbrev> with dark annulation basally, two annulations on <abbrev xmlns:xlink="http://www.w3.org/1999/xlink" xlink:title="metatarsus" id="ABBRID0EDUAO" xlink:type="simple">Mt</abbrev> and <abbrev xmlns:xlink="http://www.w3.org/1999/xlink" xlink:title="tibia" id="ABBRID0EHUAO" xlink:type="simple">Ti</abbrev> basally and distally, <abbrev xmlns:xlink="http://www.w3.org/1999/xlink" xlink:title="tarsus" id="ABBRID0ELUAO" xlink:type="simple">Ta</abbrev> dark at tip. The full description of the male and female can be found in <xref ref-type="bibr" rid="B11">Crews (2013)</xref>.</p><fig id="F71" position="float" orientation="portrait"><object-id xmlns:xlink="http://www.w3.org/1999/xlink" content-type="doi" xlink:type="simple">10.3897/zookeys.1150.93760.figure62</object-id><object-id xmlns:xlink="http://www.w3.org/1999/xlink" content-type="arpha" xlink:type="simple">4705F303-1FC3-5956-978F-363A5E3892FD</object-id><label>Figure 62.</label><caption><p><italic><tp:taxon-name><tp:taxon-name-part taxon-name-part-type="genus" reg="Karaops">Karaops</tp:taxon-name-part><tp:taxon-name-part taxon-name-part-type="species" reg="nyangumarta">nyangumarta</tp:taxon-name-part></tp:taxon-name></italic> and <italic><tp:taxon-name><tp:taxon-name-part taxon-name-part-type="genus" reg="Karaops">Karaops</tp:taxon-name-part><tp:taxon-name-part taxon-name-part-type="species" reg="jaburrara">jaburrara</tp:taxon-name-part></tp:taxon-name></italic> from the Pilbara-Gascoyne species group <bold>A</bold> adult male <italic><tp:taxon-name><tp:taxon-name-part taxon-name-part-type="genus" reg="Karaops">Karaops</tp:taxon-name-part><tp:taxon-name-part taxon-name-part-type="species" reg="nyangumarta">nyangumarta</tp:taxon-name-part></tp:taxon-name></italic>, <abbrev xmlns:xlink="http://www.w3.org/1999/xlink" xlink:title="metatarsus" id="ABBRID0E5VAO" xlink:type="simple">Mt</abbrev>. Nameless (sel_1179, <named-content xmlns:xlink="http://www.w3.org/1999/xlink" content-type="dwc:institutional_code" xlink:title="Western Australian Museum" xlink:href="http://grbio.org/institution/western-australian-museum" xlink:type="simple">WAM</named-content> T155555) <bold>B</bold><italic><tp:taxon-name><tp:taxon-name-part taxon-name-part-type="genus" reg="Karaops">Karaops</tp:taxon-name-part><tp:taxon-name-part taxon-name-part-type="species" reg="jaburrara">jaburrara</tp:taxon-name-part></tp:taxon-name></italic>, male holotype, vic. Wickham (<named-content xmlns:xlink="http://www.w3.org/1999/xlink" content-type="dwc:institutional_code" xlink:title="Western Australian Museum" xlink:href="http://grbio.org/institution/western-australian-museum" xlink:type="simple">WAM</named-content> T79397) <bold>C</bold><italic><tp:taxon-name><tp:taxon-name-part taxon-name-part-type="genus" reg="Karaops">Karaops</tp:taxon-name-part><tp:taxon-name-part taxon-name-part-type="species" reg="nyangumarta">nyangumarta</tp:taxon-name-part></tp:taxon-name></italic>, adult male, <abbrev xmlns:xlink="http://www.w3.org/1999/xlink" xlink:title="metatarsus" id="ABBRID0EGXAO" xlink:type="simple">Mt</abbrev>. Meharry (sel_1197, <named-content xmlns:xlink="http://www.w3.org/1999/xlink" content-type="dwc:institutional_code" xlink:title="Western Australian Museum" xlink:href="http://grbio.org/institution/western-australian-museum" xlink:type="simple">WAM</named-content> T155573) <bold>D</bold><italic><tp:taxon-name><tp:taxon-name-part taxon-name-part-type="genus" reg="Karaops">Karaops</tp:taxon-name-part><tp:taxon-name-part taxon-name-part-type="species" reg="nyangumarta">nyangumarta</tp:taxon-name-part></tp:taxon-name></italic>, holotype female, 98.5 km W of Newman (<named-content xmlns:xlink="http://www.w3.org/1999/xlink" content-type="dwc:institutional_code" xlink:title="Western Australian Museum" xlink:href="http://grbio.org/institution/western-australian-museum" xlink:type="simple">WAM</named-content> T117876) <bold>E</bold><italic><tp:taxon-name><tp:taxon-name-part taxon-name-part-type="genus" reg="Karaops">Karaops</tp:taxon-name-part><tp:taxon-name-part taxon-name-part-type="species" reg="nyangumarta">nyangumarta</tp:taxon-name-part></tp:taxon-name></italic>, paratype male, 98.5 km W of Newman (<named-content xmlns:xlink="http://www.w3.org/1999/xlink" content-type="dwc:institutional_code" xlink:title="Western Australian Museum" xlink:href="http://grbio.org/institution/western-australian-museum" xlink:type="simple">WAM</named-content> T117875) <bold>F</bold> habitat of <italic><tp:taxon-name><tp:taxon-name-part taxon-name-part-type="genus" reg="Karaops">Karaops</tp:taxon-name-part><tp:taxon-name-part taxon-name-part-type="species" reg="jaburrara">jaburrara</tp:taxon-name-part></tp:taxon-name></italic>, vic. Wickham <bold>G</bold> habitat around <abbrev xmlns:xlink="http://www.w3.org/1999/xlink" xlink:title="metatarsus" id="ABBRID0ECZAO" xlink:type="simple">Mt</abbrev>. Meharry where <italic><tp:taxon-name><tp:taxon-name-part taxon-name-part-type="genus" reg="Karaops">Karaops</tp:taxon-name-part><tp:taxon-name-part taxon-name-part-type="species" reg="nyangumarta">nyangumarta</tp:taxon-name-part></tp:taxon-name></italic> was collected. Scale bars : 2 mm.</p></caption><graphic xmlns:xlink="http://www.w3.org/1999/xlink" xlink:href="zookeys-1150-001_article-93760__-g071.jpg" position="float" orientation="portrait" xlink:type="simple" id="oo_816451.jpg"><uri content-type="original_file" xlink:type="simple">https://binary.pensoft.net/fig/816451</uri></graphic></fig><fig id="F72" position="float" orientation="portrait"><object-id xmlns:xlink="http://www.w3.org/1999/xlink" content-type="doi" xlink:type="simple">10.3897/zookeys.1150.93760.figure63</object-id><object-id xmlns:xlink="http://www.w3.org/1999/xlink" content-type="arpha" xlink:type="simple">21F23AAD-94E4-5296-BDE9-7460EFF0A405</object-id><label>Figure 63.</label><caption><p><italic><tp:taxon-name><tp:taxon-name-part taxon-name-part-type="genus" reg="Karaops">Karaops</tp:taxon-name-part><tp:taxon-name-part taxon-name-part-type="species" reg="nyangumarta">nyangumarta</tp:taxon-name-part></tp:taxon-name></italic> and <italic><tp:taxon-name><tp:taxon-name-part taxon-name-part-type="genus" reg="Karaops">Karaops</tp:taxon-name-part><tp:taxon-name-part taxon-name-part-type="species" reg="nyiyaparli">nyiyaparli</tp:taxon-name-part></tp:taxon-name></italic> from the Pilbara-Gascoyne species group <bold>A</bold> adult male <italic><tp:taxon-name><tp:taxon-name-part taxon-name-part-type="genus" reg="Karaops">Karaops</tp:taxon-name-part><tp:taxon-name-part taxon-name-part-type="species" reg="nyangumarta">nyangumarta</tp:taxon-name-part></tp:taxon-name></italic>, <abbrev xmlns:xlink="http://www.w3.org/1999/xlink" xlink:title="metatarsus" id="ABBRID0EB2AO" xlink:type="simple">Mt</abbrev>. Nameless (sel_1197, T155573) <bold>B</bold><italic><tp:taxon-name><tp:taxon-name-part taxon-name-part-type="genus" reg="Karaops">Karaops</tp:taxon-name-part><tp:taxon-name-part taxon-name-part-type="species" reg="nyiyaparli">nyiyaparli</tp:taxon-name-part></tp:taxon-name></italic>, ex <italic><tp:taxon-name><tp:taxon-name-part taxon-name-part-type="genus" reg="Karaops">Karaops</tp:taxon-name-part><tp:taxon-name-part taxon-name-part-type="species" reg="yindjibarndi">yindjibarndi</tp:taxon-name-part></tp:taxon-name></italic>, syn. nov., holotype male, 6 km N of Millstream (<named-content xmlns:xlink="http://www.w3.org/1999/xlink" content-type="dwc:institutional_code" xlink:title="Western Australian Museum" xlink:href="http://grbio.org/institution/western-australian-museum" xlink:type="simple">WAM</named-content> T79405) <bold>C</bold><italic><tp:taxon-name><tp:taxon-name-part taxon-name-part-type="genus" reg="Karaops">Karaops</tp:taxon-name-part><tp:taxon-name-part taxon-name-part-type="species" reg="nyangumarta">nyangumarta</tp:taxon-name-part></tp:taxon-name></italic>, palp, ventral (sel_1179, <named-content xmlns:xlink="http://www.w3.org/1999/xlink" content-type="dwc:institutional_code" xlink:title="Western Australian Museum" xlink:href="http://grbio.org/institution/western-australian-museum" xlink:type="simple">WAM</named-content> T155555) <bold>D</bold> same, retrolateral. Scale bar: 0.5 mm.</p></caption><graphic xmlns:xlink="http://www.w3.org/1999/xlink" xlink:href="zookeys-1150-001_article-93760__-g072.jpg" position="float" orientation="portrait" xlink:type="simple" id="oo_816452.jpg"><uri content-type="original_file" xlink:type="simple">https://binary.pensoft.net/fig/816452</uri></graphic></fig></tp:treatment-sec><tp:treatment-sec sec-type="distribution" id="SECID0E23AO"><title>Distribution.</title><p>Known from the Hamersley subregion in the Pilbara, Western Australia (Fig. <xref ref-type="fig" rid="F71">62G</xref>, Map <xref ref-type="fig" rid="F57">9A, B</xref>).</p></tp:treatment-sec><tp:treatment-sec sec-type="natural history" id="SECID0EJ4AO"><title>Natural history.</title><p>The animals in captivity matured around the same time that the types were collected (August). The males reared matured in September and October. In August, it is cooler and drying. In September and October, it is dry and starting to get warmer (Suppl. material <xref ref-type="supplementary-material" rid="S2">2</xref>: tables S1, S18). More information about the Hamersley subregion can be found in the descriptions of other species found there.</p></tp:treatment-sec><tp:treatment-sec sec-type="discussion" id="SECID0ET4AO"><title>Discussion.</title><p>In the original description there was a typo, and the male described is 5.77, not 6.77. The two males reared were sel_1179 and sel_1197, and they are 4.40 and 4.71, respectively. This species occurs in the Hamersley subregion of the Pilbara with <italic><tp:taxon-name><tp:taxon-name-part taxon-name-part-type="genus" reg="Karaops">Karaops</tp:taxon-name-part><tp:taxon-name-part taxon-name-part-type="species" reg="martamarta">martamarta</tp:taxon-name-part></tp:taxon-name></italic> and <italic><tp:taxon-name><tp:taxon-name-part taxon-name-part-type="genus" reg="Karaops">K.</tp:taxon-name-part><tp:taxon-name-part taxon-name-part-type="species" reg="banyjima">banyjima</tp:taxon-name-part></tp:taxon-name></italic>. Based on collecting records, it is clear that it overlaps with <italic><tp:taxon-name><tp:taxon-name-part taxon-name-part-type="genus" reg="Karaops">K.</tp:taxon-name-part><tp:taxon-name-part taxon-name-part-type="species" reg="banyjima">banyjima</tp:taxon-name-part></tp:taxon-name></italic>, and with more collecting it will probably overlap with <italic><tp:taxon-name><tp:taxon-name-part taxon-name-part-type="genus" reg="Karaops">K.</tp:taxon-name-part><tp:taxon-name-part taxon-name-part-type="species" reg="martamarta">martamarta</tp:taxon-name-part></tp:taxon-name></italic>, too. This species often gets misidentified. In <xref ref-type="bibr" rid="B11">Crews (2013)</xref>, a record for a specimen from East of Meenatheena Outcamp, hundreds of kilometers away from where any <italic><tp:taxon-name><tp:taxon-name-part taxon-name-part-type="genus" reg="Karaops">K.</tp:taxon-name-part><tp:taxon-name-part taxon-name-part-type="species" reg="nyangumarta">nyangumarta</tp:taxon-name-part></tp:taxon-name></italic> had been found, was given for this species. The author doubted the identification and was sent images of this specimen. It is now known as an undescribed species that will be described in a future publication.</p></tp:treatment-sec><tp:treatment-sec><!--Section generated to contain objects referenced in tp:taxon-treatment.--><fig id="F70" position="float" orientation="portrait"><object-id xmlns:xlink="http://www.w3.org/1999/xlink" content-type="doi" xlink:type="simple">10.3897/zookeys.1150.93760.figure61</object-id><object-id xmlns:xlink="http://www.w3.org/1999/xlink" content-type="arpha" xlink:type="simple">CAAB42BA-84E9-56C4-B014-8FC4B31D6154</object-id><label>Figure 61.</label><caption><p><italic><tp:taxon-name><tp:taxon-name-part taxon-name-part-type="genus" reg="Karaops">Karaops</tp:taxon-name-part><tp:taxon-name-part taxon-name-part-type="species" reg="nyangumarta">nyangumarta</tp:taxon-name-part></tp:taxon-name></italic> and <italic><tp:taxon-name><tp:taxon-name-part taxon-name-part-type="genus" reg="Karaops">Karaops</tp:taxon-name-part><tp:taxon-name-part taxon-name-part-type="species" reg="nyamal">nyamal</tp:taxon-name-part></tp:taxon-name></italic> from the Pilbara-Gascoyne species group <bold>A</bold><italic><tp:taxon-name><tp:taxon-name-part taxon-name-part-type="genus" reg="Karaops">Karaops</tp:taxon-name-part><tp:taxon-name-part taxon-name-part-type="species" reg="nyangumarta">nyangumarta</tp:taxon-name-part></tp:taxon-name></italic>, holotype female, Southern Flank to Jinidi Rail (<named-content xmlns:xlink="http://www.w3.org/1999/xlink" content-type="dwc:institutional_code" xlink:title="Western Australian Museum" xlink:href="http://grbio.org/institution/western-australian-museum" xlink:type="simple">WAM</named-content> T117876) <bold>B</bold><italic><tp:taxon-name><tp:taxon-name-part taxon-name-part-type="genus" reg="Karaops">Karaops</tp:taxon-name-part><tp:taxon-name-part taxon-name-part-type="species" reg="nyangumarta">nyangumarta</tp:taxon-name-part></tp:taxon-name></italic>, paratype male, Southern Flank to Jinidi Rail (<named-content xmlns:xlink="http://www.w3.org/1999/xlink" content-type="dwc:institutional_code" xlink:title="Western Australian Museum" xlink:href="http://grbio.org/institution/western-australian-museum" xlink:type="simple">WAM</named-content> T117875) <bold>C</bold><italic><tp:taxon-name><tp:taxon-name-part taxon-name-part-type="genus" reg="Karaops">Karaops</tp:taxon-name-part><tp:taxon-name-part taxon-name-part-type="species" reg="nyamal">nyamal</tp:taxon-name-part></tp:taxon-name></italic>, <abbrev xmlns:xlink="http://www.w3.org/1999/xlink" xlink:title="metatarsus" id="ABBRID0EACAO" xlink:type="simple">Mt</abbrev>. Webber (<named-content xmlns:xlink="http://www.w3.org/1999/xlink" content-type="dwc:institutional_code" xlink:title="Western Australian Museum" xlink:href="http://grbio.org/institution/western-australian-museum" xlink:type="simple">WAM</named-content> T107699) <bold>D</bold> same, line drawing showing variation of endogyne <bold>E</bold><italic><tp:taxon-name><tp:taxon-name-part taxon-name-part-type="genus" reg="Karaops">Karaops</tp:taxon-name-part><tp:taxon-name-part taxon-name-part-type="species" reg="nyamal">nyamal</tp:taxon-name-part></tp:taxon-name></italic> (<named-content xmlns:xlink="http://www.w3.org/1999/xlink" content-type="dwc:institutional_code" xlink:title="Western Australian Museum" xlink:href="http://grbio.org/institution/western-australian-museum" xlink:type="simple">WAM</named-content> T125602) <bold>F</bold> same, line drawing showing variation of endogyne <bold>G</bold><italic><tp:taxon-name><tp:taxon-name-part taxon-name-part-type="genus" reg="Karaops">Karaops</tp:taxon-name-part><tp:taxon-name-part taxon-name-part-type="species" reg="nyamal">nyamal</tp:taxon-name-part></tp:taxon-name></italic>, holotype female, <abbrev xmlns:xlink="http://www.w3.org/1999/xlink" xlink:title="metatarsus" id="ABBRID0EMDAO" xlink:type="simple">Mt</abbrev>. Webber (<named-content xmlns:xlink="http://www.w3.org/1999/xlink" content-type="dwc:institutional_code" xlink:title="Western Australian Museum" xlink:href="http://grbio.org/institution/western-australian-museum" xlink:type="simple">WAM</named-content> T107697) <bold>H</bold> same, line drawing showing variation of endogyne <bold>I</bold><italic><tp:taxon-name><tp:taxon-name-part taxon-name-part-type="genus" reg="Karaops">Karaops</tp:taxon-name-part><tp:taxon-name-part taxon-name-part-type="species" reg="nyamal">nyamal</tp:taxon-name-part></tp:taxon-name></italic> (<named-content xmlns:xlink="http://www.w3.org/1999/xlink" content-type="dwc:institutional_code" xlink:title="Western Australian Museum" xlink:href="http://grbio.org/institution/western-australian-museum" xlink:type="simple">WAM</named-content> T107696) line drawing showing variation of endogyne <bold>J</bold><italic><tp:taxon-name><tp:taxon-name-part taxon-name-part-type="genus" reg="Karaops">Karaops</tp:taxon-name-part><tp:taxon-name-part taxon-name-part-type="species" reg="nyamal">nyamal</tp:taxon-name-part></tp:taxon-name></italic> (<named-content xmlns:xlink="http://www.w3.org/1999/xlink" content-type="dwc:institutional_code" xlink:title="Western Australian Museum" xlink:href="http://grbio.org/institution/western-australian-museum" xlink:type="simple">WAM</named-content> T107696). Scale bar: 2 mm.</p></caption><graphic xmlns:xlink="http://www.w3.org/1999/xlink" xlink:href="zookeys-1150-001_article-93760__-g070.jpg" position="float" orientation="portrait" xlink:type="simple" id="oo_816450.jpg"><uri content-type="original_file" xlink:type="simple">https://binary.pensoft.net/fig/816450</uri></graphic></fig><fig id="F3" position="float" orientation="portrait"><object-id xmlns:xlink="http://www.w3.org/1999/xlink" content-type="doi" xlink:type="simple">10.3897/zookeys.1150.93760.map1</object-id><object-id xmlns:xlink="http://www.w3.org/1999/xlink" content-type="arpha" xlink:type="simple">AF4A80F7-23C4-56EA-9599-EF3E21DB9294</object-id><label>Map 1.</label><caption><p>Map of Australia showing areas that are expanded in subsequent figures. <abbrev xmlns:xlink="http://www.w3.org/1999/xlink" xlink:title="copulatory duct" id="ABBRID0EMKBK" xlink:type="simple">CD</abbrev> = Central Desert group, D = <italic><tp:taxon-name><tp:taxon-name-part taxon-name-part-type="genus" reg="Karaops"/><tp:taxon-name-part taxon-name-part-type="species" reg="dawara">dawara</tp:taxon-name-part></tp:taxon-name></italic> group, F = <italic><tp:taxon-name><tp:taxon-name-part taxon-name-part-type="genus" reg="Karaops"/><tp:taxon-name-part taxon-name-part-type="species" reg="francesae">francesae</tp:taxon-name-part></tp:taxon-name></italic> group, K = Kimberley group, UA = species that are not assigned to a group, PG = Pilbara-Gascoyne group.</p></caption><graphic xmlns:xlink="http://www.w3.org/1999/xlink" xlink:href="zookeys-1150-001_article-93760__-g003.jpg" position="float" orientation="portrait" xlink:type="simple" id="oo_816383.jpg"><uri content-type="original_file" xlink:type="simple">https://binary.pensoft.net/fig/816383</uri></graphic></fig><fig id="F57" position="float" orientation="portrait"><object-id xmlns:xlink="http://www.w3.org/1999/xlink" content-type="doi" xlink:type="simple">10.3897/zookeys.1150.93760.map9</object-id><object-id xmlns:xlink="http://www.w3.org/1999/xlink" content-type="arpha" xlink:type="simple">CC5692B2-3898-57AA-A420-2D28A531319C</object-id><label>Map 9.</label><caption><p>Species of the Pilbara-Gascoyne species group <bold>A</bold> diamonds (juveniles): blue = Erawandoo Hill, orange = <abbrev xmlns:xlink="http://www.w3.org/1999/xlink" xlink:title="metatarsus" id="ABBRID0EN5KM" xlink:type="simple">Mt</abbrev>. Augustus, red = Nammuldi, yellow = Hillside-Corunna-Glenn Herring, black = Marble Bar-Glacier Valley, pink = Orebody 19, 31, teal = Wheelara North, orange with thick outline = Harding Dam (maybe <italic><tp:taxon-name><tp:taxon-name-part taxon-name-part-type="genus" reg="Karaops"/><tp:taxon-name-part taxon-name-part-type="species" reg="ngarluma">ngarluma</tp:taxon-name-part></tp:taxon-name></italic>, see text); Circles: dark blue = <italic><tp:taxon-name><tp:taxon-name-part taxon-name-part-type="genus" reg="Karaops">Karaops</tp:taxon-name-part><tp:taxon-name-part taxon-name-part-type="species" reg="julianneae">julianneae</tp:taxon-name-part></tp:taxon-name></italic>, dark green = <italic><tp:taxon-name><tp:taxon-name-part taxon-name-part-type="genus" reg="Karaops">Karaops</tp:taxon-name-part><tp:taxon-name-part taxon-name-part-type="species" reg="badgeradda">badgeradda</tp:taxon-name-part></tp:taxon-name></italic>, red = <italic><tp:taxon-name><tp:taxon-name-part taxon-name-part-type="genus" reg="Karaops">Karaops</tp:taxon-name-part><tp:taxon-name-part taxon-name-part-type="species" reg="joehaeneri">joehaeneri</tp:taxon-name-part></tp:taxon-name></italic> sp. nov., teal = <italic><tp:taxon-name><tp:taxon-name-part taxon-name-part-type="genus" reg="Karaops">Karaops</tp:taxon-name-part><tp:taxon-name-part taxon-name-part-type="species" reg="karrawarla">karrawarla</tp:taxon-name-part></tp:taxon-name></italic>, blue = <italic><tp:taxon-name><tp:taxon-name-part taxon-name-part-type="genus" reg="Karaops">Karaops</tp:taxon-name-part><tp:taxon-name-part taxon-name-part-type="species" reg="durrantorum">durrantorum</tp:taxon-name-part></tp:taxon-name></italic> sp. nov., brown = <italic><tp:taxon-name><tp:taxon-name-part taxon-name-part-type="genus" reg="Karaops">Karaops</tp:taxon-name-part><tp:taxon-name-part taxon-name-part-type="species" reg="burbidgei">burbidgei</tp:taxon-name-part></tp:taxon-name></italic>, green = <italic><tp:taxon-name><tp:taxon-name-part taxon-name-part-type="genus" reg="Karaops">Karaops</tp:taxon-name-part><tp:taxon-name-part taxon-name-part-type="species" reg="martamarta">martamarta</tp:taxon-name-part></tp:taxon-name></italic>, purple = <italic><tp:taxon-name><tp:taxon-name-part taxon-name-part-type="genus" reg="Karaops">Karaops</tp:taxon-name-part><tp:taxon-name-part taxon-name-part-type="species" reg="nyangumarta">nyangumarta</tp:taxon-name-part></tp:taxon-name></italic>, black = <italic><tp:taxon-name><tp:taxon-name-part taxon-name-part-type="genus" reg="Karaops">Karaops</tp:taxon-name-part><tp:taxon-name-part taxon-name-part-type="species" reg="banyjima">banyjima</tp:taxon-name-part></tp:taxon-name></italic>, yellow = <italic><tp:taxon-name><tp:taxon-name-part taxon-name-part-type="genus" reg="Karaops">Karaops</tp:taxon-name-part><tp:taxon-name-part taxon-name-part-type="species" reg="morganoconnelli">morganoconnelli</tp:taxon-name-part></tp:taxon-name></italic> sp. nov., gray = <italic><tp:taxon-name><tp:taxon-name-part taxon-name-part-type="genus" reg="Karaops">Karaops</tp:taxon-name-part><tp:taxon-name-part taxon-name-part-type="species" reg="nyiyaparli">nyiyaparli</tp:taxon-name-part></tp:taxon-name></italic>, red-brown = <italic><tp:taxon-name><tp:taxon-name-part taxon-name-part-type="genus" reg="Karaops">Karaops</tp:taxon-name-part><tp:taxon-name-part taxon-name-part-type="species" reg="feedtime">feedtime</tp:taxon-name-part></tp:taxon-name></italic>, bright pink = <italic><tp:taxon-name><tp:taxon-name-part taxon-name-part-type="genus" reg="Karaops">Karaops</tp:taxon-name-part><tp:taxon-name-part taxon-name-part-type="species" reg="nyamal">nyamal</tp:taxon-name-part></tp:taxon-name></italic> (probably, see text), white = <italic><tp:taxon-name><tp:taxon-name-part taxon-name-part-type="genus" reg="Karaops">Karaops</tp:taxon-name-part><tp:taxon-name-part taxon-name-part-type="species" reg="kariyarra">kariyarra</tp:taxon-name-part></tp:taxon-name></italic>, bright green = <italic><tp:taxon-name><tp:taxon-name-part taxon-name-part-type="genus" reg="Karaops">Karaops</tp:taxon-name-part><tp:taxon-name-part taxon-name-part-type="species" reg="yurlburr">yurlburr</tp:taxon-name-part></tp:taxon-name></italic>, orange = <italic><tp:taxon-name><tp:taxon-name-part taxon-name-part-type="genus" reg="Karaops">Karaops</tp:taxon-name-part><tp:taxon-name-part taxon-name-part-type="species" reg="ngarluma">ngarluma</tp:taxon-name-part></tp:taxon-name></italic>, tan = <italic><tp:taxon-name><tp:taxon-name-part taxon-name-part-type="genus" reg="Karaops">Karaops</tp:taxon-name-part><tp:taxon-name-part taxon-name-part-type="species" reg="jaburrara">jaburrara</tp:taxon-name-part></tp:taxon-name></italic>, peach = <italic><tp:taxon-name><tp:taxon-name-part taxon-name-part-type="genus" reg="Karaops">Karaops</tp:taxon-name-part><tp:taxon-name-part taxon-name-part-type="species" reg="forteyi">forteyi</tp:taxon-name-part></tp:taxon-name></italic>, teal = new species yet undescribed; small white diamonds are unidentifiable immatures for which no molecular data are available <bold>B</bold> boxed area expanded for clarity.</p></caption><graphic xmlns:xlink="http://www.w3.org/1999/xlink" xlink:href="zookeys-1150-001_article-93760__-g057.jpg" position="float" orientation="portrait" xlink:type="simple" id="oo_816437.jpg"><uri content-type="original_file" xlink:type="simple">https://binary.pensoft.net/fig/816437</uri></graphic></fig><fig id="F78" position="float" orientation="portrait"><object-id xmlns:xlink="http://www.w3.org/1999/xlink" content-type="doi" xlink:type="simple">10.3897/zookeys.1150.93760.figure69</object-id><object-id xmlns:xlink="http://www.w3.org/1999/xlink" content-type="arpha" xlink:type="simple">FDF5147F-3101-5589-80BA-52E3F448C043</object-id><label>Figure 69.</label><caption><p><italic><tp:taxon-name><tp:taxon-name-part taxon-name-part-type="genus" reg="Karaops">Karaops</tp:taxon-name-part><tp:taxon-name-part taxon-name-part-type="species" reg="banyjima">banyjima</tp:taxon-name-part></tp:taxon-name></italic> and <italic><tp:taxon-name><tp:taxon-name-part taxon-name-part-type="genus" reg="Karaops">Karaops</tp:taxon-name-part><tp:taxon-name-part taxon-name-part-type="species" reg="nyiyaparli">nyiyaparli</tp:taxon-name-part></tp:taxon-name></italic> from the Pilbara-Gascoyne species group <bold>A</bold><italic><tp:taxon-name><tp:taxon-name-part taxon-name-part-type="genus" reg="Karaops">Karaops</tp:taxon-name-part><tp:taxon-name-part taxon-name-part-type="species" reg="banyjima">banyjima</tp:taxon-name-part></tp:taxon-name></italic>, palp, ventral, Dale’s Gorge, Karijini National Park (sel_1187, <named-content xmlns:xlink="http://www.w3.org/1999/xlink" content-type="dwc:institutional_code" xlink:title="Western Australian Museum" xlink:href="http://grbio.org/institution/western-australian-museum" xlink:type="simple">WAM</named-content> T155563); pink = conductor; yellow = <abbrev xmlns:xlink="http://www.w3.org/1999/xlink" xlink:title="median apophysis" id="ABBRID0E2BEO" xlink:type="simple">MA</abbrev>; light gray-blue = tegulum; light purple = tegular lobe; blue-violet = embolus; blue = spermophor; dark green = subtegulum; salmon = retrobasal cymbial process; green = vRTA; orange = dRTA <bold>B</bold> same, ventral <bold>C</bold> same, retrolateral <bold>D</bold> habitat of <italic><tp:taxon-name><tp:taxon-name-part taxon-name-part-type="genus" reg="Karaops">Karaops</tp:taxon-name-part><tp:taxon-name-part taxon-name-part-type="species" reg="nyiyaparli">nyiyaparli</tp:taxon-name-part></tp:taxon-name></italic>, Millstream-Chichester, Tom Price-Karratha Road <bold>E</bold><italic><tp:taxon-name><tp:taxon-name-part taxon-name-part-type="genus" reg="Karaops">Karaops</tp:taxon-name-part><tp:taxon-name-part taxon-name-part-type="species" reg="nyiyaparli">nyiyaparli</tp:taxon-name-part></tp:taxon-name></italic>, epigyne, caudal, Millstream-Chichester National Park (sel_1166, <named-content xmlns:xlink="http://www.w3.org/1999/xlink" content-type="dwc:institutional_code" xlink:title="Western Australian Museum" xlink:href="http://grbio.org/institution/western-australian-museum" xlink:type="simple">WAM</named-content> T155542) <bold>F</bold> habitat of <italic><tp:taxon-name><tp:taxon-name-part taxon-name-part-type="genus" reg="Karaops">Karaops</tp:taxon-name-part><tp:taxon-name-part taxon-name-part-type="species" reg="nyiyaparli">nyiyaparli</tp:taxon-name-part></tp:taxon-name></italic>, Coolawanyah Station. Scale bars: 0.2 mm (<bold>A–C</bold>); 0.5 mm (<bold>E</bold>).</p></caption><graphic xmlns:xlink="http://www.w3.org/1999/xlink" xlink:href="zookeys-1150-001_article-93760__-g078.jpg" position="float" orientation="portrait" xlink:type="simple" id="oo_816458.jpg"><uri content-type="original_file" xlink:type="simple">https://binary.pensoft.net/fig/816458</uri></graphic></fig><supplementary-material xmlns:xlink="http://www.w3.org/1999/xlink" id="S2" position="float" orientation="portrait" xlink:type="simple"><object-id content-type="doi" xlink:type="simple">10.3897/zookeys.1150.93760.suppl2</object-id><object-id content-type="zenodo_dep_id" xlink:type="simple">7687713</object-id><object-id content-type="arpha" xlink:type="simple">EF0E359C-25FC-59E2-9D4F-BF09392EAC72</object-id><label>Supplementary material 2</label><caption><p>These data provide information related to the possible times of the year that adults of a species may be found in a particular region or subregion as determined by the <abbrev xlink:title="The Interim Biogeographic Regionalisation of Australia" id="ABBRID0EK2HO" xlink:type="simple">IBRA</abbrev></p></caption><statement content-type="dataType"><label>Data type</label><p>tables (word file)</p></statement><statement content-type="notes"><label>Explanation note</label><p>Information related to the possible times of the year that adults of a species may be found in a particular region or subregion as determined by the <abbrev xlink:title="The Interim Biogeographic Regionalisation of Australia" id="ABBRID0ES2HO" xlink:type="simple">IBRA</abbrev>. <italic><tp:taxon-name><tp:taxon-name-part taxon-name-part-type="genus" reg="Karaops">Karaops</tp:taxon-name-part><tp:taxon-name-part taxon-name-part-type="species" reg="nitmiluk">nitmiluk</tp:taxon-name-part></tp:taxon-name></italic> sp. nov., <italic><tp:taxon-name><tp:taxon-name-part taxon-name-part-type="genus" reg="Karaops">Karaops</tp:taxon-name-part><tp:taxon-name-part taxon-name-part-type="species" reg="jawayway">jawayway</tp:taxon-name-part></tp:taxon-name></italic> sp. nov., <italic><tp:taxon-name><tp:taxon-name-part taxon-name-part-type="genus" reg="Karaops">Karaops</tp:taxon-name-part><tp:taxon-name-part taxon-name-part-type="species" reg="yumbu">yumbu</tp:taxon-name-part></tp:taxon-name></italic> – Tanami, <italic><tp:taxon-name><tp:taxon-name-part taxon-name-part-type="genus" reg="Karaops">Karaops</tp:taxon-name-part><tp:taxon-name-part taxon-name-part-type="species" reg="yumbu">yumbu</tp:taxon-name-part></tp:taxon-name></italic> – O Victoria Plain, <italic><tp:taxon-name><tp:taxon-name-part taxon-name-part-type="genus" reg="Karaops">Karaops</tp:taxon-name-part><tp:taxon-name-part taxon-name-part-type="species" reg="keithlongbottomi">keithlongbottomi</tp:taxon-name-part></tp:taxon-name></italic>, <italic><tp:taxon-name><tp:taxon-name-part taxon-name-part-type="genus" reg="Karaops">Karaops</tp:taxon-name-part><tp:taxon-name-part taxon-name-part-type="species" reg="dejongi">dejongi</tp:taxon-name-part></tp:taxon-name></italic> sp. nov., <italic><tp:taxon-name><tp:taxon-name-part taxon-name-part-type="genus" reg="Karaops">Karaops</tp:taxon-name-part><tp:taxon-name-part taxon-name-part-type="species" reg="dalmanyi">dalmanyi</tp:taxon-name-part></tp:taxon-name></italic> sp. nov., <italic><tp:taxon-name><tp:taxon-name-part taxon-name-part-type="genus" reg="Karaops">Karaops</tp:taxon-name-part><tp:taxon-name-part taxon-name-part-type="species" reg="jenniferae">jenniferae</tp:taxon-name-part></tp:taxon-name></italic>, <italic><tp:taxon-name><tp:taxon-name-part taxon-name-part-type="genus" reg="Karaops">Karaops</tp:taxon-name-part><tp:taxon-name-part taxon-name-part-type="species" reg="malumbu">malumbu</tp:taxon-name-part></tp:taxon-name></italic> sp. nov., <italic><tp:taxon-name><tp:taxon-name-part taxon-name-part-type="genus" reg="Karaops">Karaops</tp:taxon-name-part><tp:taxon-name-part taxon-name-part-type="species" reg="garyodwyeri">garyodwyeri</tp:taxon-name-part></tp:taxon-name></italic> sp. nov., <italic><tp:taxon-name><tp:taxon-name-part taxon-name-part-type="genus" reg="Karaops">Karaops</tp:taxon-name-part><tp:taxon-name-part taxon-name-part-type="species" reg="yumbubaarnji">yumbubaarnji</tp:taxon-name-part></tp:taxon-name></italic> sp. nov., <italic><tp:taxon-name><tp:taxon-name-part taxon-name-part-type="genus" reg="Karaops">Karaops</tp:taxon-name-part><tp:taxon-name-part taxon-name-part-type="species" reg="kennerleyorum">kennerleyorum</tp:taxon-name-part></tp:taxon-name></italic> sp. nov., <italic><tp:taxon-name><tp:taxon-name-part taxon-name-part-type="genus" reg="Karaops">Karaops</tp:taxon-name-part><tp:taxon-name-part taxon-name-part-type="species" reg="markharveyi">markharveyi</tp:taxon-name-part></tp:taxon-name></italic> sp. nov., <italic><tp:taxon-name><tp:taxon-name-part taxon-name-part-type="genus" reg="Karaops">Karaops</tp:taxon-name-part><tp:taxon-name-part taxon-name-part-type="species" reg="badgeradda">badgeradda</tp:taxon-name-part></tp:taxon-name></italic>, <italic><tp:taxon-name><tp:taxon-name-part taxon-name-part-type="genus" reg="Karaops">Karaops</tp:taxon-name-part><tp:taxon-name-part taxon-name-part-type="species" reg="joehaeneri">joehaeneri</tp:taxon-name-part></tp:taxon-name></italic> sp. nov., <italic><tp:taxon-name><tp:taxon-name-part taxon-name-part-type="genus" reg="Karaops">Karaops</tp:taxon-name-part><tp:taxon-name-part taxon-name-part-type="species" reg="morganoconnelli">morganoconnelli</tp:taxon-name-part></tp:taxon-name></italic> sp. nov., <italic><tp:taxon-name><tp:taxon-name-part taxon-name-part-type="genus" reg="Karaops">Karaops</tp:taxon-name-part><tp:taxon-name-part taxon-name-part-type="species" reg="nyangumarta">nyangumarta</tp:taxon-name-part></tp:taxon-name></italic> sp. nov., <italic><tp:taxon-name><tp:taxon-name-part taxon-name-part-type="genus" reg="Karaops">Karaops</tp:taxon-name-part><tp:taxon-name-part taxon-name-part-type="species" reg="nyiyaparli">nyiyaparli</tp:taxon-name-part></tp:taxon-name></italic>, <italic><tp:taxon-name><tp:taxon-name-part taxon-name-part-type="genus" reg="Karaops">Karaops</tp:taxon-name-part><tp:taxon-name-part taxon-name-part-type="species" reg="durrantorum">durrantorum</tp:taxon-name-part></tp:taxon-name></italic> sp. nov., <italic><tp:taxon-name><tp:taxon-name-part taxon-name-part-type="genus" reg="Karaops">Karaops</tp:taxon-name-part><tp:taxon-name-part taxon-name-part-type="species" reg="banyjima">banyjima</tp:taxon-name-part></tp:taxon-name></italic>.</p></statement><media xlink:href="zookeys-1150-001_article-93760__-s002.docx" mimetype="application" mime-subtype="vnd.openxmlformats-officedocument.wordprocessingml.document" position="float" orientation="portrait" xlink:type="simple" id="oo_816464.docx"><uri content-type="original_file" xlink:type="simple">https://binary.pensoft.net/file/816464</uri></media><permissions><license xlink:type="simple"><license-p>This dataset is made available under the Open Database License (http://opendatacommons.org/licenses/odbl/1.0/). The Open Database License (ODbL) is a license agreement intended to allow users to freely share, modify, and use this Dataset while maintaining this same freedom for others, provided that the original source and author(s) are credited.</license-p></license></permissions><attrib specific-use="authors">Sarah C. Crews</attrib></supplementary-material></tp:treatment-sec><ref-list><ref id="B11"><mixed-citation xmlns:xlink="http://www.w3.org/1999/xlink" xlink:type="simple"><person-group><name name-style="western"><surname>Crews</surname><given-names>SC</given-names></name></person-group> (<year>2013</year>) <article-title>Thirteen new species of the spider genus <italic><tp:taxon-name><tp:taxon-name-part taxon-name-part-type="genus">Karaops</tp:taxon-name-part></tp:taxon-name></italic> (<tp:taxon-name><tp:taxon-name-part taxon-name-part-type="order">Araneae</tp:taxon-name-part></tp:taxon-name>: <tp:taxon-name><tp:taxon-name-part taxon-name-part-type="family">Selenopidae</tp:taxon-name-part></tp:taxon-name>) from Western Australia.</article-title><source>Zootaxa</source><volume>3647</volume>(<issue>3</issue>): <fpage>443</fpage>–<lpage>469</lpage>. <ext-link xlink:href="10.11646/zootaxa.3647.3.3" ext-link-type="doi" xlink:type="simple">https://doi.org/10.11646/zootaxa.3647.3.3</ext-link></mixed-citation></ref></ref-list></tp:taxon-treatment>
