# Supplementary material for: ﻿But wait, there’s more! Descriptions of new species and undescribed sexes of flattie spiders (Araneae, Selenopidae, Karaops) from Australia
Source: Zookeys. 2023 Feb 27;1150:1–189. doi: 10.3897/zookeys.1150.93760 (PMC10208737; doi:10.3897/zookeys.1150.93760)
Supplement: XML Treatment for Karaops banyjima [file zookeys.1150.93760-treatment51.xml]

<!DOCTYPE tp:taxon-treatment
  PUBLIC "-//TaxonX//DTD Taxonomic Treatment Publishing DTD v0 20100105//EN" "tax-treatment-NSO.dtd">
<tp:taxon-treatment xmlns:tp="http://www.plazi.org/taxpub"><tp:treatment-meta><kwd-group><label>Taxon classification</label><kwd>
                <named-content content-type="kingdom">Animalia</named-content>
              </kwd><kwd>
                <named-content content-type="order">Araneae</named-content>
              </kwd><kwd>
                <named-content content-type="family">Selenopidae</named-content>
              </kwd></kwd-group><mixed-citation publication-type="journal"><person-group><name><surname>Crews</surname><given-names>Sarah C.</given-names></name></person-group><article-title>﻿But wait, there’s more! Descriptions of new species and undescribed sexes of flattie spiders (<tp:taxon-name><tp:taxon-name-part taxon-name-part-type="order">Araneae</tp:taxon-name-part></tp:taxon-name>, <tp:taxon-name><tp:taxon-name-part taxon-name-part-type="family">Selenopidae</tp:taxon-name-part></tp:taxon-name>, <italic><tp:taxon-name><tp:taxon-name-part taxon-name-part-type="genus" reg="Karaops">Karaops</tp:taxon-name-part></tp:taxon-name></italic>) from Australia</article-title><source>Zookeys</source><day>27</day><month>02</month><year>2023</year><volume>1150</volume><fpage>1</fpage><lpage>189</lpage><pub-id pub-id-type="doi">10.3897/zookeys.1150.93760</pub-id></mixed-citation></tp:treatment-meta><tp:nomenclature><label>﻿</label><tp:taxon-name>
              <object-id xmlns:xlink="http://www.w3.org/1999/xlink" content-type="arpha" xlink:type="simple">C36072AB-5A8A-5854-B3D3-CCC4BE627764</object-id>
              <tp:taxon-name-part taxon-name-part-type="genus" reg="Karaops">Karaops</tp:taxon-name-part>
              <tp:taxon-name-part taxon-name-part-type="species" reg="banyjima">banyjima</tp:taxon-name-part>
            </tp:taxon-name><tp:taxon-authority>Crews, 2013</tp:taxon-authority><xref ref-type="fig" rid="F73">Figs 64B</xref><xref ref-type="fig" rid="F74">, 65C–F</xref><xref ref-type="fig" rid="F75">, 66B, E</xref><xref ref-type="fig" rid="F76">, 67A</xref><xref ref-type="fig" rid="F77">, 68A, C, E, F</xref><xref ref-type="fig" rid="F3">, Maps 1</xref><xref ref-type="fig" rid="F57">, 9A, B</xref><tp:nomenclature-citation-list><tp:nomenclature-citation><tp:taxon-name>
                  <tp:taxon-name-part taxon-name-part-type="genus" reg="Karaops">Karaops</tp:taxon-name-part>
                  <tp:taxon-name-part taxon-name-part-type="species" reg="banyjima">banyjima</tp:taxon-name-part>
                </tp:taxon-name><comment>Crews, 2013: 466, figs 33, 34 (♀, examined).</comment></tp:nomenclature-citation></tp:nomenclature-citation-list></tp:nomenclature><tp:treatment-sec sec-type="material" id="SECID0EPBDO"><title>Material examined.</title><p>Western Australia • 1♂, 1 imm.; ~ 1.5 km from Hamersley Gorge, on side of road; <named-content xmlns:xlink="http://www.w3.org/1999/xlink" content-type="dwc:verbatimCoordinates" xlink:type="simple"><named-content content-type="geo-json" specific-use="{&#34;type&#34;:&#34;Point&#34;,&#34;coordinates&#34;:[117.969017,-22.234961]}" id="NCID0EYBDO" xlink:type="simple">22°14'5.86"S, 117°58'8.46"E</named-content></named-content>; ~ 571 m; 13 May 2016; S. Crews, J. DeJong leg.; under rocks in dry creek bed; sel_1173–1174; SCC16_029; (<named-content xmlns:xlink="http://www.w3.org/1999/xlink" content-type="dwc:institutional_code" xlink:title="Western Australian Museum" xlink:href="http://grbio.org/institution/western-australian-museum" xlink:type="simple">WAM</named-content> T155549, 155550) • 1♂ (reared in captivity), 7 imm.; Karijini National Park, Dale’s Gorge, along trail to Circular Pool by Fortescue Falls sign at bottom of trail to gorge; <named-content xmlns:xlink="http://www.w3.org/1999/xlink" content-type="dwc:verbatimCoordinates" xlink:type="simple"><named-content content-type="geo-json" specific-use="{&#34;type&#34;:&#34;Point&#34;,&#34;coordinates&#34;:[118.562097,-22.478106]}" id="NCID0EFCDO" xlink:type="simple">22°28'41.18"S, 118°33'43.55"E</named-content></named-content>; ~ 594 m; 14 May 2016; S. Crews, J. DeJong leg.; under rocks, abundant; sel_1183–1190; SCC16_031; (<named-content xmlns:xlink="http://www.w3.org/1999/xlink" content-type="dwc:institutional_code" xlink:title="Western Australian Museum" xlink:href="http://grbio.org/institution/western-australian-museum" xlink:type="simple">WAM</named-content> T155559–155566) • 8 imm.; Great Northern Highway (Newman-Port Hedland Road); <named-content xmlns:xlink="http://www.w3.org/1999/xlink" content-type="dwc:verbatimCoordinates" xlink:type="simple"><named-content content-type="geo-json" specific-use="{&#34;type&#34;:&#34;Point&#34;,&#34;coordinates&#34;:[119.329475,-23.151869]}" id="NCID0ESCDO" xlink:type="simple">23°9'6.73"S, 119°19'46.11"E</named-content></named-content>; ~ 702 m; 15 May 2016; S. Crews, J. DeJong leg.; under rocks on side of road; sel_1198–1205; SCC16_034; (<named-content xmlns:xlink="http://www.w3.org/1999/xlink" content-type="dwc:institutional_code" xlink:title="Western Australian Museum" xlink:href="http://grbio.org/institution/western-australian-museum" xlink:type="simple">WAM</named-content> T155574–155581).</p></tp:treatment-sec><tp:treatment-sec sec-type="New records" id="SECID0E3CDO"><title>New records.</title><p>Western Australia • 1♂; Yandi (Marillana Creek), ~ 98 km NW of Newman; <named-content xmlns:xlink="http://www.w3.org/1999/xlink" content-type="dwc:verbatimCoordinates" xlink:type="simple"><named-content content-type="geo-json" specific-use="{&#34;type&#34;:&#34;Point&#34;,&#34;coordinates&#34;:[118.975056,-22.722833]}" id="NCID0EFDDO" xlink:type="simple">22°43'22.2"S, 118°58'30.2"E</named-content></named-content>; 8 Sep. 2014; S. Callan, C. Brooks leg.; foraging; under rocks; (<named-content xmlns:xlink="http://www.w3.org/1999/xlink" content-type="dwc:institutional_code" xlink:title="Western Australian Museum" xlink:href="http://grbio.org/institution/western-australian-museum" xlink:type="simple">WAM</named-content> T134063) • 1 imm.; Yandi (Marillana Creek), ~ 98 km NW. of Newman; <named-content xmlns:xlink="http://www.w3.org/1999/xlink" content-type="dwc:verbatimCoordinates" xlink:type="simple"><named-content content-type="geo-json" specific-use="{&#34;type&#34;:&#34;Point&#34;,&#34;coordinates&#34;:[119.008361,-22.746139]}" id="NCID0ESDDO" xlink:type="simple">22°44'46.1"S, 119°00'30.1"E</named-content></named-content>; 8 Sep. 2014; S. Callan, C. Brooks leg.; foraging; under rocks; (<named-content xmlns:xlink="http://www.w3.org/1999/xlink" content-type="dwc:institutional_code" xlink:title="Western Australian Museum" xlink:href="http://grbio.org/institution/western-australian-museum" xlink:type="simple">WAM</named-content> T134072) • 1 imm.; Yandi (Marillana Creek), ~ 98 km NW of Newman; <named-content xmlns:xlink="http://www.w3.org/1999/xlink" content-type="dwc:verbatimCoordinates" xlink:type="simple"><named-content content-type="geo-json" specific-use="{&#34;type&#34;:&#34;Point&#34;,&#34;coordinates&#34;:[118.984019,-22.725897]}" id="NCID0E6DDO" xlink:type="simple">22°43'33.23"S, 118°59'02.47"E</named-content></named-content>; 14 May 2013; S. Callan leg.; foraging; drainage/ridge-outcrop; (<named-content xmlns:xlink="http://www.w3.org/1999/xlink" content-type="dwc:institutional_code" xlink:title="Western Australian Museum" xlink:href="http://grbio.org/institution/western-australian-museum" xlink:type="simple">WAM</named-content> T130404) • 1 imm.; Yandi (Marillana Ck), ~ 98 km NW of Newman; <named-content xmlns:xlink="http://www.w3.org/1999/xlink" content-type="dwc:verbatimCoordinates" xlink:type="simple"><named-content content-type="geo-json" specific-use="{&#34;type&#34;:&#34;Point&#34;,&#34;coordinates&#34;:[119.013989,-22.711028]}" id="NCID0EMEDO" xlink:type="simple">22°42'39.70"S, 119°00'50.36"E</named-content></named-content>; 14 May 2013; S. Callan, Biologic Env. leg.; foraging; ridge-outcrop; (<named-content xmlns:xlink="http://www.w3.org/1999/xlink" content-type="dwc:institutional_code" xlink:title="Western Australian Museum" xlink:href="http://grbio.org/institution/western-australian-museum" xlink:type="simple">WAM</named-content> T130400) • 1 imm.; Yandi (Marillana Ck), ~ 98 km NW of Newman; <named-content xmlns:xlink="http://www.w3.org/1999/xlink" content-type="dwc:verbatimCoordinates" xlink:type="simple"><named-content content-type="geo-json" specific-use="{&#34;type&#34;:&#34;Point&#34;,&#34;coordinates&#34;:[119.004258,-22.709189]}" id="NCID0EZEDO" xlink:type="simple">22°42'33.08"S, 119°00'15.33"E</named-content></named-content>; 14 May 2013; S. Callan, Biologic Env. leg.; foraging; ridge-outcrop/veg. grove; (<named-content xmlns:xlink="http://www.w3.org/1999/xlink" content-type="dwc:institutional_code" xlink:title="Western Australian Museum" xlink:href="http://grbio.org/institution/western-australian-museum" xlink:type="simple">WAM</named-content> T130402) • 1 imm.; Yandi (Marillana Creek), ~ 98 km NW of Newman; <named-content xmlns:xlink="http://www.w3.org/1999/xlink" content-type="dwc:verbatimCoordinates" xlink:type="simple"><named-content content-type="geo-json" specific-use="{&#34;type&#34;:&#34;Point&#34;,&#34;coordinates&#34;:[119.004258,-22.709189]}" id="NCID0EGFDO" xlink:type="simple">22°42'33.08"S, 119°00'15.33"E</named-content></named-content>; 14 May 2013; S. Callan, Biologic Env. leg. foraging; ridge-outcrop/ veg. grove; (<named-content xmlns:xlink="http://www.w3.org/1999/xlink" content-type="dwc:institutional_code" xlink:title="Western Australian Museum" xlink:href="http://grbio.org/institution/western-australian-museum" xlink:type="simple">WAM</named-content> T130403) • 1 imm.; Yandi (Marillana Ck), ~ 98 km NW of Newman; <named-content xmlns:xlink="http://www.w3.org/1999/xlink" content-type="dwc:verbatimCoordinates" xlink:type="simple"><named-content content-type="geo-json" specific-use="{&#34;type&#34;:&#34;Point&#34;,&#34;coordinates&#34;:[119.003689,-22.739839]}" id="NCID0ETFDO" xlink:type="simple">22°44'23.42"S, 119°00'13.28"E</named-content></named-content>; 14 May 2013; S. Callan, Biologic Env. leg.; foraging; drainage/ridge-outcrop; (<named-content xmlns:xlink="http://www.w3.org/1999/xlink" content-type="dwc:institutional_code" xlink:title="Western Australian Museum" xlink:href="http://grbio.org/institution/western-australian-museum" xlink:type="simple">WAM</named-content> T130405) • 1 imm.; Yandi (Marillana Ck), ~ 98 km NW of Newman; <named-content xmlns:xlink="http://www.w3.org/1999/xlink" content-type="dwc:verbatimCoordinates" xlink:type="simple"><named-content content-type="geo-json" specific-use="{&#34;type&#34;:&#34;Point&#34;,&#34;coordinates&#34;:[119.128797,-22.774408]}" id="NCID0EAGDO" xlink:type="simple">22°46'27.87"S, 119°07'43.67"E</named-content></named-content>; 14 May 2013; S. Callan, Biologic Env. leg.; foraging; ridge-outcrop/ gully; (<named-content xmlns:xlink="http://www.w3.org/1999/xlink" content-type="dwc:institutional_code" xlink:title="Western Australian Museum" xlink:href="http://grbio.org/institution/western-australian-museum" xlink:type="simple">WAM</named-content> T130406) • 1 imm.; Yandi (Marillana Ck), ~ 98 km NW of Newman; <named-content xmlns:xlink="http://www.w3.org/1999/xlink" content-type="dwc:verbatimCoordinates" xlink:type="simple"><named-content content-type="geo-json" specific-use="{&#34;type&#34;:&#34;Point&#34;,&#34;coordinates&#34;:[119.128797,-22.774408]}" id="NCID0ENGDO" xlink:type="simple">22°46'27.87"S, 119°07'43.67"E</named-content></named-content>; 14 May 2013; S. Callan, Biologic Env., leg.; foraging; ridge-outcrop/gully; (<named-content xmlns:xlink="http://www.w3.org/1999/xlink" content-type="dwc:institutional_code" xlink:title="Western Australian Museum" xlink:href="http://grbio.org/institution/western-australian-museum" xlink:type="simple">WAM</named-content> T130407) • 1 imm.; Yandi (Marillana Ck), ~ 98 km NW of Newman; <named-content xmlns:xlink="http://www.w3.org/1999/xlink" content-type="dwc:verbatimCoordinates" xlink:type="simple"><named-content content-type="geo-json" specific-use="{&#34;type&#34;:&#34;Point&#34;,&#34;coordinates&#34;:[119.123400,-22.774578]}" id="NCID0E1GDO" xlink:type="simple">22°46'28.48"S, 119°07'24.24"E</named-content></named-content>; 14 May 2013; S. Callan, Biologic Env., leg.; foraging; ridge-outcrop/gully; (<named-content xmlns:xlink="http://www.w3.org/1999/xlink" content-type="dwc:institutional_code" xlink:title="Western Australian Museum" xlink:href="http://grbio.org/institution/western-australian-museum" xlink:type="simple">WAM</named-content> T130409) • 1 imm.; Yandi (Marillana Ck), ~ 98 km NW of Newman; <named-content xmlns:xlink="http://www.w3.org/1999/xlink" content-type="dwc:verbatimCoordinates" xlink:type="simple"><named-content content-type="geo-json" specific-use="{&#34;type&#34;:&#34;Point&#34;,&#34;coordinates&#34;:[119.121278,-22.776039]}" id="NCID0EHHDO" xlink:type="simple">22°46'33.74"S, 119°07'16.60"E</named-content></named-content>; 14 May 2013; S. Callan, Biologic Env. leg.; foraging; ridge-outcrop/gully; (<named-content xmlns:xlink="http://www.w3.org/1999/xlink" content-type="dwc:institutional_code" xlink:title="Western Australian Museum" xlink:href="http://grbio.org/institution/western-australian-museum" xlink:type="simple">WAM</named-content> T130410) • 1 imm.; Yandi (Marillana Ck), ~ 98 km NW of Newman; <named-content xmlns:xlink="http://www.w3.org/1999/xlink" content-type="dwc:verbatimCoordinates" xlink:type="simple"><named-content content-type="geo-json" specific-use="{&#34;type&#34;:&#34;Point&#34;,&#34;coordinates&#34;:[119.047169,-22.730458]}" id="NCID0EUHDO" xlink:type="simple">22°43'49.65"S, 119°02'49.81"E</named-content></named-content>; 14 May 2013; S. Callan, Biologic Env. leg.; foraging; gully/minor outcrop; (<named-content xmlns:xlink="http://www.w3.org/1999/xlink" content-type="dwc:institutional_code" xlink:title="Western Australian Museum" xlink:href="http://grbio.org/institution/western-australian-museum" xlink:type="simple">WAM</named-content> T130411) • 1 imm.; Yandi (Marillana Ck), ~ 98 km NW of Newman; <named-content xmlns:xlink="http://www.w3.org/1999/xlink" content-type="dwc:verbatimCoordinates" xlink:type="simple"><named-content content-type="geo-json" specific-use="{&#34;type&#34;:&#34;Point&#34;,&#34;coordinates&#34;:[119.047169,-22.730458]}" id="NCID0EBIDO" xlink:type="simple">22°43'49.65"S, 119°02'49.81"E</named-content></named-content>; 14 May 2013; S. Callan, Biologic Env. leg.; foraging; gully/minor outcrop; (<named-content xmlns:xlink="http://www.w3.org/1999/xlink" content-type="dwc:institutional_code" xlink:title="Western Australian Museum" xlink:href="http://grbio.org/institution/western-australian-museum" xlink:type="simple">WAM</named-content> T130412) • 1 imm.; Yandi (Marillana Ck), ~ 98 km NW of Newman; <named-content xmlns:xlink="http://www.w3.org/1999/xlink" content-type="dwc:verbatimCoordinates" xlink:type="simple"><named-content content-type="geo-json" specific-use="{&#34;type&#34;:&#34;Point&#34;,&#34;coordinates&#34;:[119.050028,-22.732169]}" id="NCID0EOIDO" xlink:type="simple">22°43'55.81"S, 119°03'00.10"E</named-content></named-content>; 14 May 2013; S. Callan, Biologic Env. leg.; foraging; drainage/ridge-outcrop; (<named-content xmlns:xlink="http://www.w3.org/1999/xlink" content-type="dwc:institutional_code" xlink:title="Western Australian Museum" xlink:href="http://grbio.org/institution/western-australian-museum" xlink:type="simple">WAM</named-content> T130413) • 1 imm.; Yandi (Marillana Ck), ~ 98 km NW of Newman; <named-content xmlns:xlink="http://www.w3.org/1999/xlink" content-type="dwc:verbatimCoordinates" xlink:type="simple"><named-content content-type="geo-json" specific-use="{&#34;type&#34;:&#34;Point&#34;,&#34;coordinates&#34;:[118.992908,-22.741478]}" id="NCID0E2IDO" xlink:type="simple">22°44'29.32"S, 118°59'34.47"E</named-content></named-content>; 14 May 2013; S. Callan, Biologic Env. leg.; foraging; ridge-outcrop/drainage; (<named-content xmlns:xlink="http://www.w3.org/1999/xlink" content-type="dwc:institutional_code" xlink:title="Western Australian Museum" xlink:href="http://grbio.org/institution/western-australian-museum" xlink:type="simple">WAM</named-content> T130415) • 1 imm.; Yandi (Marillana Ck), ~ 98 km NW of Newman; <named-content xmlns:xlink="http://www.w3.org/1999/xlink" content-type="dwc:verbatimCoordinates" xlink:type="simple"><named-content content-type="geo-json" specific-use="{&#34;type&#34;:&#34;Point&#34;,&#34;coordinates&#34;:[119.020319,-22.714058]}" id="NCID0EIJDO" xlink:type="simple">22°42'50.61"S, 119°01'13.15"E</named-content></named-content>; 14 May 2013; S. Callan, Biologic Env. leg.; foraging; ridge-outcrop; (<named-content xmlns:xlink="http://www.w3.org/1999/xlink" content-type="dwc:institutional_code" xlink:title="Western Australian Museum" xlink:href="http://grbio.org/institution/western-australian-museum" xlink:type="simple">WAM</named-content> T130416) • 1♀; Area C, 87.3 km NW of Newman; <named-content xmlns:xlink="http://www.w3.org/1999/xlink" content-type="dwc:verbatimCoordinates" xlink:type="simple"><named-content content-type="geo-json" specific-use="{&#34;type&#34;:&#34;Point&#34;,&#34;coordinates&#34;:[119.045000,-22.895278]}" id="NCID0EVJDO" xlink:type="simple">22°53'43"S, 119°02'42"E</named-content></named-content>; 17 Feb. 2010; M. Greenham leg.; gully, in soil; (<named-content xmlns:xlink="http://www.w3.org/1999/xlink" content-type="dwc:institutional_code" xlink:title="Western Australian Museum" xlink:href="http://grbio.org/institution/western-australian-museum" xlink:type="simple">WAM</named-content> T101159) • 1♀; Karijini National Park, Dales Gorge; <named-content xmlns:xlink="http://www.w3.org/1999/xlink" content-type="dwc:verbatimCoordinates" xlink:type="simple"><named-content content-type="geo-json" specific-use="{&#34;type&#34;:&#34;Point&#34;,&#34;coordinates&#34;:[118.562222,-22.478056]}" id="NCID0ECKDO" xlink:type="simple">22°28'41"S, 118°33'44"E</named-content></named-content>; 12 Mar. 2015; M.S. Harvey leg.; under rock; (<named-content xmlns:xlink="http://www.w3.org/1999/xlink" content-type="dwc:institutional_code" xlink:title="Western Australian Museum" xlink:href="http://grbio.org/institution/western-australian-museum" xlink:type="simple">WAM</named-content> T135465) • 1♀; Karijini National Park, Dales Gorge; <named-content xmlns:xlink="http://www.w3.org/1999/xlink" content-type="dwc:verbatimCoordinates" xlink:type="simple"><named-content content-type="geo-json" specific-use="{&#34;type&#34;:&#34;Point&#34;,&#34;coordinates&#34;:[118.562222,-22.478056]}" id="NCID0EPKDO" xlink:type="simple">22°28'41"S, 118°33'44"E</named-content></named-content>; 15 Mar. 2015; M.S. Harvey et al. leg.; under rock; (<named-content xmlns:xlink="http://www.w3.org/1999/xlink" content-type="dwc:institutional_code" xlink:title="Western Australian Museum" xlink:href="http://grbio.org/institution/western-australian-museum" xlink:type="simple">WAM</named-content> T135466).</p></tp:treatment-sec><tp:treatment-sec sec-type="diagnosis" id="SECID0EZKDO"><title>Diagnosis.</title><p>The female (Fig. <xref ref-type="fig" rid="F75">66E</xref>) is somewhat similar to <italic><tp:taxon-name><tp:taxon-name-part taxon-name-part-type="genus" reg="Karaops">Karaops</tp:taxon-name-part><tp:taxon-name-part taxon-name-part-type="species" reg="burbidgei">burbidgei</tp:taxon-name-part></tp:taxon-name></italic> by the location of the copulatory openings and the general shape of the structures of the endogyne (<xref ref-type="bibr" rid="B14">Crews and Harvey 2011</xref>: figs 37, 38). In <italic><tp:taxon-name><tp:taxon-name-part taxon-name-part-type="genus" reg="Karaops">K.</tp:taxon-name-part><tp:taxon-name-part taxon-name-part-type="species" reg="banyjima">banyjima</tp:taxon-name-part></tp:taxon-name></italic>, however, the copulatory openings are located in a depression that is m-shaped along the top margin and w-shaped along the bottom margin (<xref ref-type="bibr" rid="B11">Crews 2013</xref>: fig. 33), the ducts connecting the spermathecae and the accessory bulbs are not twisted, and the spermathecae and accessory bulbs are highly sclerotized (<xref ref-type="bibr" rid="B11">Crews 2013</xref>: fig. 34).</p><p>The male is most similar to <italic><tp:taxon-name><tp:taxon-name-part taxon-name-part-type="genus" reg="Karaops">Karaops</tp:taxon-name-part><tp:taxon-name-part taxon-name-part-type="species" reg="nyangumarta">nyangumarta</tp:taxon-name-part></tp:taxon-name></italic>, but the two species can be differentiated by the tegular lobe, the median apophysis, the conductor, and the dRTA. In <italic><tp:taxon-name><tp:taxon-name-part taxon-name-part-type="genus" reg="Karaops">K.</tp:taxon-name-part><tp:taxon-name-part taxon-name-part-type="species" reg="banyjima">banyjima</tp:taxon-name-part></tp:taxon-name></italic>, the narrowing of the tegular lobe to the embolus is nearly midway from the basal and distal portions of the bulb (Fig. <xref ref-type="fig" rid="F78">69A, B</xref>). In <italic><tp:taxon-name><tp:taxon-name-part taxon-name-part-type="genus" reg="Karaops">K.</tp:taxon-name-part><tp:taxon-name-part taxon-name-part-type="species" reg="nyangumarta">nyangumarta</tp:taxon-name-part></tp:taxon-name></italic>, this point is in the basal third of the bulb (Fig. <xref ref-type="fig" rid="F72">63C</xref>). The median apophysis of <italic><tp:taxon-name><tp:taxon-name-part taxon-name-part-type="genus" reg="Karaops">K.</tp:taxon-name-part><tp:taxon-name-part taxon-name-part-type="species" reg="banyjima">banyjima</tp:taxon-name-part></tp:taxon-name></italic> has no spinules (Fig. <xref ref-type="fig" rid="F78">69A, B</xref>), and the median apophysis of <italic><tp:taxon-name><tp:taxon-name-part taxon-name-part-type="genus" reg="Karaops">K.</tp:taxon-name-part><tp:taxon-name-part taxon-name-part-type="species" reg="nyangumarta">nyangumarta</tp:taxon-name-part></tp:taxon-name></italic> has a dense array of spinules (Fig. <xref ref-type="fig" rid="F72">63C</xref>). The conductor of <italic><tp:taxon-name><tp:taxon-name-part taxon-name-part-type="genus" reg="Karaops">K.</tp:taxon-name-part><tp:taxon-name-part taxon-name-part-type="species" reg="banyjima">banyjima</tp:taxon-name-part></tp:taxon-name></italic> does not reach the retrolateral edge of the bulb, and the tip is directed laterally (Fig. <xref ref-type="fig" rid="F78">69A, B</xref>), whereas in <italic><tp:taxon-name><tp:taxon-name-part taxon-name-part-type="genus" reg="Karaops">K.</tp:taxon-name-part><tp:taxon-name-part taxon-name-part-type="species" reg="nyangumarta">nyangumarta</tp:taxon-name-part></tp:taxon-name></italic>, the conductor reaches the retrolateral side of the bulb, and the tip of the conductor is directed ventrally (Fig. <xref ref-type="fig" rid="F72">63C</xref>). The dRTA of <italic><tp:taxon-name><tp:taxon-name-part taxon-name-part-type="genus" reg="Karaops">K.</tp:taxon-name-part><tp:taxon-name-part taxon-name-part-type="species" reg="banyjima">banyjima</tp:taxon-name-part></tp:taxon-name></italic> is rather short and stout (but not like a little teapot) (Fig. <xref ref-type="fig" rid="F78">69A, B</xref>), whereas that of <italic><tp:taxon-name><tp:taxon-name-part taxon-name-part-type="genus" reg="Karaops">K.</tp:taxon-name-part><tp:taxon-name-part taxon-name-part-type="species" reg="nyangumarta">nyangumarta</tp:taxon-name-part></tp:taxon-name></italic> is longer, narrower, and curved slightly ventrally (Fig. <xref ref-type="fig" rid="F72">63C, D</xref>). It is somewhat difficult to distinguish the two in life by the abdominal pattern, but <italic><tp:taxon-name><tp:taxon-name-part taxon-name-part-type="genus" reg="Karaops">K.</tp:taxon-name-part><tp:taxon-name-part taxon-name-part-type="species" reg="nyangumarta">nyangumarta</tp:taxon-name-part></tp:taxon-name></italic> males have more mottling dorsally on the abdomen.</p></tp:treatment-sec><tp:treatment-sec sec-type="description" id="SECID0EVQDO"><title>Description.</title><p><bold>Male</bold> (sel_1174, <named-content xmlns:xlink="http://www.w3.org/1999/xlink" content-type="dwc:institutional_code" xlink:title="Western Australian Museum" xlink:href="http://grbio.org/institution/western-australian-museum" xlink:type="simple">WAM</named-content> T155550). Total length 4.77. Carapace: length 2.56, width 3.16. Chelicerae: promargin with three teeth, the two closest to the fang are very close together, smallest closest to fang, other two larger, same retromargin with two teeth (1-0-1). Eyes: AER nearly recurved; PER strongly recurved; diameters <abbrev xmlns:xlink="http://www.w3.org/1999/xlink" xlink:title="anterior median eye" id="ABBRID0ECRDO" xlink:type="simple">AME</abbrev> 0.19, <abbrev xmlns:xlink="http://www.w3.org/1999/xlink" xlink:title="anterior lateral eye" id="ABBRID0EGRDO" xlink:type="simple">ALE</abbrev> 0.12, <abbrev xmlns:xlink="http://www.w3.org/1999/xlink" xlink:title="posterior median eye" id="ABBRID0EKRDO" xlink:type="simple">PME</abbrev> 0.23, <abbrev xmlns:xlink="http://www.w3.org/1999/xlink" xlink:title="posterior lateral eye" id="ABBRID0EORDO" xlink:type="simple">PLE</abbrev> 0.37; interdistances <abbrev xmlns:xlink="http://www.w3.org/1999/xlink" xlink:title="anterior median eye" id="ABBRID0ESRDO" xlink:type="simple">AME</abbrev>–<abbrev xmlns:xlink="http://www.w3.org/1999/xlink" xlink:title="posterior median eye" id="ABBRID0EWRDO" xlink:type="simple">PME</abbrev> 0.04, <abbrev xmlns:xlink="http://www.w3.org/1999/xlink" xlink:title="posterior median eye" id="ABBRID0E1RDO" xlink:type="simple">PME</abbrev>–<abbrev xmlns:xlink="http://www.w3.org/1999/xlink" xlink:title="anterior lateral eye" id="ABBRID0E5RDO" xlink:type="simple">ALE</abbrev> 0.13, <abbrev xmlns:xlink="http://www.w3.org/1999/xlink" xlink:title="anterior lateral eye" id="ABBRID0ECSDO" xlink:type="simple">ALE</abbrev>–<abbrev xmlns:xlink="http://www.w3.org/1999/xlink" xlink:title="posterior lateral eye" id="ABBRID0EGSDO" xlink:type="simple">PLE</abbrev> 0.20, <abbrev xmlns:xlink="http://www.w3.org/1999/xlink" xlink:title="anterior lateral eye" id="ABBRID0EKSDO" xlink:type="simple">ALE</abbrev>–<abbrev xmlns:xlink="http://www.w3.org/1999/xlink" xlink:title="anterior lateral eye" id="ABBRID0EOSDO" xlink:type="simple">ALE</abbrev> 1.33, <abbrev xmlns:xlink="http://www.w3.org/1999/xlink" xlink:title="anterior median eye" id="ABBRID0ESSDO" xlink:type="simple">AME</abbrev>–<abbrev xmlns:xlink="http://www.w3.org/1999/xlink" xlink:title="anterior median eye" id="ABBRID0EWSDO" xlink:type="simple">AME</abbrev> 0.44, <abbrev xmlns:xlink="http://www.w3.org/1999/xlink" xlink:title="posterior lateral eye" id="ABBRID0E1SDO" xlink:type="simple">PLE</abbrev>–<abbrev xmlns:xlink="http://www.w3.org/1999/xlink" xlink:title="posterior lateral eye" id="ABBRID0E5SDO" xlink:type="simple">PLE</abbrev> 1.6. Sternum: length 1.24, width 1.67. Abdomen: length 2.21, width 2.10. Color (in life Figs <xref ref-type="fig" rid="F76">67A, B</xref>, <xref ref-type="fig" rid="F77">68A</xref>, <xref ref-type="fig" rid="F79">70A</xref>/preserved Figs <xref ref-type="fig" rid="F73">64B, D</xref>, <xref ref-type="fig" rid="F74">65F</xref>, <xref ref-type="fig" rid="F75">66B</xref>): Carapace: dusky markings on tan background, in nature, pale yellowish brown with darker markings, orange around eye area/markings mostly faded, still visible laterally and just behind eyes, yellowish white. Chelicerae: yellowish white with a small spot below clypeus, paturon with curved, dark mark frontally (Fig. <xref ref-type="fig" rid="F75">66B</xref>), with more setae anteriorly than laterally, especially inner margin. Maxillae: whitish. Labium: dusky, pale distally. Sternum: yellowish white. Abdomen: dorsally setose, dark tan to brown, paler medially until posterior third, anteriorly with pale spot on either side of paler median area, dark horizontal band near posterior of abdomen, posterior of dark band with pale setae making somewhat w-shaped mark; in nature, at least in juveniles, anterior pale spots and w-shaped mark are easily discernable (Fig. <xref ref-type="fig" rid="F77">68A</xref>)/most paler areas very pale to white, darker areas very dark, with no particular pattern or shape visible, orangish setae around margin; ventrally yellowish white. Spinnerets: with dusky markings. Legs: pale yellowish to tan, dusky ventrally, <abbrev xmlns:xlink="http://www.w3.org/1999/xlink" xlink:title="coxa" id="ABBRID0ECUDO" xlink:type="simple">Cx</abbrev>, <abbrev xmlns:xlink="http://www.w3.org/1999/xlink" xlink:title="trochanter" id="ABBRID0EGUDO" xlink:type="simple">Tr</abbrev> with dark prolateral spot, <abbrev xmlns:xlink="http://www.w3.org/1999/xlink" xlink:title="femur" id="ABBRID0EKUDO" xlink:type="simple">Fm</abbrev> with marks that do not encircle the legs, unpigmented centrally, <abbrev xmlns:xlink="http://www.w3.org/1999/xlink" xlink:title="patella" id="ABBRID0EOUDO" xlink:type="simple">Pt</abbrev> with dark annulation basally, <abbrev xmlns:xlink="http://www.w3.org/1999/xlink" xlink:title="tibia" id="ABBRID0ESUDO" xlink:type="simple">Ti</abbrev> with two annulations, one basal and the other distal though not at joint with <abbrev xmlns:xlink="http://www.w3.org/1999/xlink" xlink:title="metatarsus" id="ABBRID0EWUDO" xlink:type="simple">Mt</abbrev>, <abbrev xmlns:xlink="http://www.w3.org/1999/xlink" xlink:title="metatarsus" id="ABBRID0E1UDO" xlink:type="simple">Mt</abbrev> with two annulations, one basal, one distal, <abbrev xmlns:xlink="http://www.w3.org/1999/xlink" xlink:title="tarsus" id="ABBRID0E5UDO" xlink:type="simple">Ta</abbrev> tip dark/markings quite faded; juveniles with <abbrev xmlns:xlink="http://www.w3.org/1999/xlink" xlink:title="femur" id="ABBRID0ECVDO" xlink:type="simple">Fm</abbrev> setal tufts of flat, white setae; spination leg I <abbrev xmlns:xlink="http://www.w3.org/1999/xlink" xlink:title="femur" id="ABBRID0EGVDO" xlink:type="simple">Fm</abbrev> d 1-1-1, pl 1-1-1, <abbrev xmlns:xlink="http://www.w3.org/1999/xlink" xlink:title="retrolateral" id="ABBRID0EKVDO" xlink:type="simple">rl</abbrev> 0-0-1, <abbrev xmlns:xlink="http://www.w3.org/1999/xlink" xlink:title="tibia" id="ABBRID0EOVDO" xlink:type="simple">Ti</abbrev> v 2-2-2-2-2, <abbrev xmlns:xlink="http://www.w3.org/1999/xlink" xlink:title="retrolateral" id="ABBRID0ESVDO" xlink:type="simple">rl</abbrev> 1-1, <abbrev xmlns:xlink="http://www.w3.org/1999/xlink" xlink:title="prolateral" id="ABBRID0EWVDO" xlink:type="simple">pr</abbrev> 1-1, <abbrev xmlns:xlink="http://www.w3.org/1999/xlink" xlink:title="metatarsus" id="ABBRID0E1VDO" xlink:type="simple">Mt</abbrev> v 2-2-2-2; leg II <abbrev xmlns:xlink="http://www.w3.org/1999/xlink" xlink:title="femur" id="ABBRID0E5VDO" xlink:type="simple">Fm</abbrev> d 1-1-1, <abbrev xmlns:xlink="http://www.w3.org/1999/xlink" xlink:title="prolateral" id="ABBRID0ECWDO" xlink:type="simple">pr</abbrev> 0-0-1, <abbrev xmlns:xlink="http://www.w3.org/1999/xlink" xlink:title="retrolateral" id="ABBRID0EGWDO" xlink:type="simple">rl</abbrev> 0-0-1, <abbrev xmlns:xlink="http://www.w3.org/1999/xlink" xlink:title="tibia" id="ABBRID0EKWDO" xlink:type="simple">Ti</abbrev> v 2-2-2-2-2-2, <abbrev xmlns:xlink="http://www.w3.org/1999/xlink" xlink:title="prolateral" id="ABBRID0EOWDO" xlink:type="simple">pr</abbrev> 0-1, <abbrev xmlns:xlink="http://www.w3.org/1999/xlink" xlink:title="retrolateral" id="ABBRID0ESWDO" xlink:type="simple">rl</abbrev> 0-1, <abbrev xmlns:xlink="http://www.w3.org/1999/xlink" xlink:title="metatarsus" id="ABBRID0EWWDO" xlink:type="simple">Mt</abbrev> v 2-2-2-2, <abbrev xmlns:xlink="http://www.w3.org/1999/xlink" xlink:title="prolateral" id="ABBRID0E1WDO" xlink:type="simple">pr</abbrev> 0-1-0; leg III <abbrev xmlns:xlink="http://www.w3.org/1999/xlink" xlink:title="femur" id="ABBRID0E5WDO" xlink:type="simple">Fm</abbrev> d 1-1-1, <abbrev xmlns:xlink="http://www.w3.org/1999/xlink" xlink:title="prolateral" id="ABBRID0ECXDO" xlink:type="simple">pr</abbrev> 0-0-1, <abbrev xmlns:xlink="http://www.w3.org/1999/xlink" xlink:title="retrolateral" id="ABBRID0EGXDO" xlink:type="simple">rl</abbrev> 0-1-1, <abbrev xmlns:xlink="http://www.w3.org/1999/xlink" xlink:title="tibia" id="ABBRID0EKXDO" xlink:type="simple">Ti</abbrev> v 2-2, <abbrev xmlns:xlink="http://www.w3.org/1999/xlink" xlink:title="metatarsus" id="ABBRID0EOXDO" xlink:type="simple">Mt</abbrev> v 2-2; leg IV <abbrev xmlns:xlink="http://www.w3.org/1999/xlink" xlink:title="femur" id="ABBRID0ESXDO" xlink:type="simple">Fm</abbrev> d 1-1-1, <abbrev xmlns:xlink="http://www.w3.org/1999/xlink" xlink:title="prolateral" id="ABBRID0EWXDO" xlink:type="simple">pr</abbrev> 0-1-1, <abbrev xmlns:xlink="http://www.w3.org/1999/xlink" xlink:title="retrolateral" id="ABBRID0E1XDO" xlink:type="simple">rl</abbrev> 0-1-1, <abbrev xmlns:xlink="http://www.w3.org/1999/xlink" xlink:title="tibia" id="ABBRID0E5XDO" xlink:type="simple">Ti</abbrev> v 2-2, <abbrev xmlns:xlink="http://www.w3.org/1999/xlink" xlink:title="prolateral" id="ABBRID0ECYDO" xlink:type="simple">pr</abbrev> 1-1, <abbrev xmlns:xlink="http://www.w3.org/1999/xlink" xlink:title="retrolateral" id="ABBRID0EGYDO" xlink:type="simple">rl</abbrev> 1-1, <abbrev xmlns:xlink="http://www.w3.org/1999/xlink" xlink:title="metatarsus" id="ABBRID0EKYDO" xlink:type="simple">Mt</abbrev> v 2-1; leg formula 3421; measurements leg I 11.10 (3.08, 1.33, 3.10, 2.22, 1.37); leg II 12.43 (3.26, 1.47, 3.55, 2.69, 1.46); leg III 14.23 (3.81, 1.18, 3.80, 3.40, 2.04); leg IV 12.54 (3.76, 1.08, 3.19, 3.02, 1.49). Palp: spination <abbrev xmlns:xlink="http://www.w3.org/1999/xlink" xlink:title="femur" id="ABBRID0EOYDO" xlink:type="simple">Fm</abbrev> d 0-1-2; 2.60 (0.63, 0.46, 0.51, 1.00); <abbrev xmlns:xlink="http://www.w3.org/1999/xlink" xlink:title="tibia" id="ABBRID0ESYDO" xlink:type="simple">Ti</abbrev> dark dorsally, with marking extended to both pro- and retrolateral sides, basal half of <abbrev xmlns:xlink="http://www.w3.org/1999/xlink" xlink:title="cymbium" id="ABBRID0EWYDO" xlink:type="simple">Cy</abbrev> with dark marks dorsally (Figs <xref ref-type="fig" rid="F73">64D</xref>, <xref ref-type="fig" rid="F74">65D, E</xref>, <xref ref-type="fig" rid="F78">69A–C</xref>) both vRTA and dRTA short, striae present on dRTA; <abbrev xmlns:xlink="http://www.w3.org/1999/xlink" xlink:title="retrobasal cymbial process" id="ABBRID0EGZDO" xlink:type="simple">rbcp</abbrev> large; <abbrev xmlns:xlink="http://www.w3.org/1999/xlink" xlink:title="cymbium" id="ABBRID0EKZDO" xlink:type="simple">Cy</abbrev> round triangular, extended retrobasally (Fig. <xref ref-type="fig" rid="F78">69C</xref>); C large but mostly restricted to medioapical part of bulb, <abbrev xmlns:xlink="http://www.w3.org/1999/xlink" xlink:title="tegular sheath" id="ABBRID0ESZDO" xlink:type="simple">TS</abbrev> covering part of C, <abbrev xmlns:xlink="http://www.w3.org/1999/xlink" xlink:title="conductor sheath" id="ABBRID0EWZDO" xlink:type="simple">CS</abbrev> covering ~ 1/2 of E, medially unsclerotized, sclerotized more distally, tip very sclerotized, ventrally projecting arch at point where unsclerotized area comes into contact with more sclerotized area, sclerotized projection directed retrolaterally, narrowed to flattened, pointed tip directed ventrally, groove along extended distal part; E short, arising from very large <abbrev xmlns:xlink="http://www.w3.org/1999/xlink" xlink:title="tegular lobe" id="ABBRID0E1ZDO" xlink:type="simple">TL</abbrev> at ~ 9 o’clock, hooked, ending at ~ 1 o’clock; <abbrev xmlns:xlink="http://www.w3.org/1999/xlink" xlink:title="median apophysis" id="ABBRID0E5ZDO" xlink:type="simple">MA</abbrev> broad throughout, only slightly narrowing distally, not very sclerotized, distal portion gently curled.</p><fig id="F76" position="float" orientation="portrait"><object-id xmlns:xlink="http://www.w3.org/1999/xlink" content-type="doi" xlink:type="simple">10.3897/zookeys.1150.93760.figure67</object-id><object-id xmlns:xlink="http://www.w3.org/1999/xlink" content-type="arpha" xlink:type="simple">0A91F58D-A1D9-5BA7-B6E6-DF3CB8CB1430</object-id><label>Figure 67.</label><caption><p><italic><tp:taxon-name><tp:taxon-name-part taxon-name-part-type="genus" reg="Karaops">Karaops</tp:taxon-name-part><tp:taxon-name-part taxon-name-part-type="species" reg="banyjima">banyjima</tp:taxon-name-part></tp:taxon-name></italic><bold>A</bold> adult male, ~ 1.5 km from Hamersley Gorge on side of road (sel_1174, <named-content xmlns:xlink="http://www.w3.org/1999/xlink" content-type="dwc:institutional_code" xlink:title="Western Australian Museum" xlink:href="http://grbio.org/institution/western-australian-museum" xlink:type="simple">WAM</named-content> T155550) <bold>B</bold> adult male, Dale’s Gorge, Karijini National Park (sel_1187, <named-content xmlns:xlink="http://www.w3.org/1999/xlink" content-type="dwc:institutional_code" xlink:title="Western Australian Museum" xlink:href="http://grbio.org/institution/western-australian-museum" xlink:type="simple">WAM</named-content> T155563).</p></caption><graphic xmlns:xlink="http://www.w3.org/1999/xlink" xlink:href="zookeys-1150-001_article-93760__-g076.jpg" position="float" orientation="portrait" xlink:type="simple" id="oo_816456.jpg"><uri content-type="original_file" xlink:type="simple">https://binary.pensoft.net/fig/816456</uri></graphic></fig><fig id="F77" position="float" orientation="portrait"><object-id xmlns:xlink="http://www.w3.org/1999/xlink" content-type="doi" xlink:type="simple">10.3897/zookeys.1150.93760.figure68</object-id><object-id xmlns:xlink="http://www.w3.org/1999/xlink" content-type="arpha" xlink:type="simple">230FE6DD-BEE0-51B7-BE24-9B00BCCFB125</object-id><label>Figure 68.</label><caption><p><italic><tp:taxon-name><tp:taxon-name-part taxon-name-part-type="genus" reg="Karaops">Karaops</tp:taxon-name-part><tp:taxon-name-part taxon-name-part-type="species" reg="banyjima">banyjima</tp:taxon-name-part></tp:taxon-name></italic> and <italic><tp:taxon-name><tp:taxon-name-part taxon-name-part-type="genus" reg="Karaops">Karaops</tp:taxon-name-part><tp:taxon-name-part taxon-name-part-type="species" reg="nyiyaparli">nyiyaparli</tp:taxon-name-part></tp:taxon-name></italic> from the Pilbara-Gascoyne species group <bold>A</bold><italic><tp:taxon-name><tp:taxon-name-part taxon-name-part-type="genus" reg="Karaops">Karaops</tp:taxon-name-part><tp:taxon-name-part taxon-name-part-type="species" reg="banyjima">banyjima</tp:taxon-name-part></tp:taxon-name></italic>, Dale’s Gorge, Karijini National Park <bold>B</bold><italic><tp:taxon-name><tp:taxon-name-part taxon-name-part-type="genus" reg="Karaops">Karaops</tp:taxon-name-part><tp:taxon-name-part taxon-name-part-type="species" reg="nyiyaparli">nyiyaparli</tp:taxon-name-part></tp:taxon-name></italic>, adult female, Roy Hill Mine Rail, Bonney Downs (sel_1213, <named-content xmlns:xlink="http://www.w3.org/1999/xlink" content-type="dwc:institutional_code" xlink:title="Western Australian Museum" xlink:href="http://grbio.org/institution/western-australian-museum" xlink:type="simple">WAM</named-content> T155589) <bold>C</bold> habitat of <italic><tp:taxon-name><tp:taxon-name-part taxon-name-part-type="genus" reg="Karaops">Karaops</tp:taxon-name-part><tp:taxon-name-part taxon-name-part-type="species" reg="banyjima">banyjima</tp:taxon-name-part></tp:taxon-name></italic>, Dale’s Gorge, Karijini National Park <bold>D</bold><italic><tp:taxon-name><tp:taxon-name-part taxon-name-part-type="genus" reg="Karaops">Karaops</tp:taxon-name-part><tp:taxon-name-part taxon-name-part-type="species" reg="nyiyaparli">nyiyaparli</tp:taxon-name-part></tp:taxon-name></italic>, adult female, Millstream-Chichester National Park (sel_1166, <named-content xmlns:xlink="http://www.w3.org/1999/xlink" content-type="dwc:institutional_code" xlink:title="Western Australian Museum" xlink:href="http://grbio.org/institution/western-australian-museum" xlink:type="simple">WAM</named-content> T155542) <bold>E</bold> Hamersley Gorge, habitat of <italic><tp:taxon-name><tp:taxon-name-part taxon-name-part-type="genus" reg="Karaops">Karaops</tp:taxon-name-part><tp:taxon-name-part taxon-name-part-type="species" reg="banyjima">banyjima</tp:taxon-name-part></tp:taxon-name></italic><bold>F</bold><italic><tp:taxon-name><tp:taxon-name-part taxon-name-part-type="genus" reg="Karaops">Karaops</tp:taxon-name-part><tp:taxon-name-part taxon-name-part-type="species" reg="banyjima">banyjima</tp:taxon-name-part></tp:taxon-name></italic> habitat along Port Hedland-Newman Road <bold>G</bold><italic><tp:taxon-name><tp:taxon-name-part taxon-name-part-type="genus" reg="Karaops">Karaops</tp:taxon-name-part><tp:taxon-name-part taxon-name-part-type="species" reg="nyiyaparli">nyiyaparli</tp:taxon-name-part></tp:taxon-name></italic>, holotype female, 113 km NNW Newman (<named-content xmlns:xlink="http://www.w3.org/1999/xlink" content-type="dwc:institutional_code" xlink:title="Western Australian Museum" xlink:href="http://grbio.org/institution/western-australian-museum" xlink:type="simple">WAM</named-content> T111455) <bold>H</bold><italic><tp:taxon-name><tp:taxon-name-part taxon-name-part-type="genus" reg="Karaops">Karaops</tp:taxon-name-part><tp:taxon-name-part taxon-name-part-type="species" reg="nyiyaparli">nyiyaparli</tp:taxon-name-part></tp:taxon-name></italic>, paratype female, NW of <abbrev xmlns:xlink="http://www.w3.org/1999/xlink" xlink:title="metatarsus" id="ABBRID0E46DO" xlink:type="simple">Mt</abbrev>. Florance Homestead (<named-content xmlns:xlink="http://www.w3.org/1999/xlink" content-type="dwc:institutional_code" xlink:title="Western Australian Museum" xlink:href="http://grbio.org/institution/western-australian-museum" xlink:type="simple">WAM</named-content> T125601). Scale bars: 2 mm.</p></caption><graphic xmlns:xlink="http://www.w3.org/1999/xlink" xlink:href="zookeys-1150-001_article-93760__-g077.jpg" position="float" orientation="portrait" xlink:type="simple" id="oo_816457.jpg"><uri content-type="original_file" xlink:type="simple">https://binary.pensoft.net/fig/816457</uri></graphic></fig><fig id="F78" position="float" orientation="portrait"><object-id xmlns:xlink="http://www.w3.org/1999/xlink" content-type="doi" xlink:type="simple">10.3897/zookeys.1150.93760.figure69</object-id><object-id xmlns:xlink="http://www.w3.org/1999/xlink" content-type="arpha" xlink:type="simple">FDF5147F-3101-5589-80BA-52E3F448C043</object-id><label>Figure 69.</label><caption><p><italic><tp:taxon-name><tp:taxon-name-part taxon-name-part-type="genus" reg="Karaops">Karaops</tp:taxon-name-part><tp:taxon-name-part taxon-name-part-type="species" reg="banyjima">banyjima</tp:taxon-name-part></tp:taxon-name></italic> and <italic><tp:taxon-name><tp:taxon-name-part taxon-name-part-type="genus" reg="Karaops">Karaops</tp:taxon-name-part><tp:taxon-name-part taxon-name-part-type="species" reg="nyiyaparli">nyiyaparli</tp:taxon-name-part></tp:taxon-name></italic> from the Pilbara-Gascoyne species group <bold>A</bold><italic><tp:taxon-name><tp:taxon-name-part taxon-name-part-type="genus" reg="Karaops">Karaops</tp:taxon-name-part><tp:taxon-name-part taxon-name-part-type="species" reg="banyjima">banyjima</tp:taxon-name-part></tp:taxon-name></italic>, palp, ventral, Dale’s Gorge, Karijini National Park (sel_1187, <named-content xmlns:xlink="http://www.w3.org/1999/xlink" content-type="dwc:institutional_code" xlink:title="Western Australian Museum" xlink:href="http://grbio.org/institution/western-australian-museum" xlink:type="simple">WAM</named-content> T155563); pink = conductor; yellow = <abbrev xmlns:xlink="http://www.w3.org/1999/xlink" xlink:title="median apophysis" id="ABBRID0E2BEO" xlink:type="simple">MA</abbrev>; light gray-blue = tegulum; light purple = tegular lobe; blue-violet = embolus; blue = spermophor; dark green = subtegulum; salmon = retrobasal cymbial process; green = vRTA; orange = dRTA <bold>B</bold> same, ventral <bold>C</bold> same, retrolateral <bold>D</bold> habitat of <italic><tp:taxon-name><tp:taxon-name-part taxon-name-part-type="genus" reg="Karaops">Karaops</tp:taxon-name-part><tp:taxon-name-part taxon-name-part-type="species" reg="nyiyaparli">nyiyaparli</tp:taxon-name-part></tp:taxon-name></italic>, Millstream-Chichester, Tom Price-Karratha Road <bold>E</bold><italic><tp:taxon-name><tp:taxon-name-part taxon-name-part-type="genus" reg="Karaops">Karaops</tp:taxon-name-part><tp:taxon-name-part taxon-name-part-type="species" reg="nyiyaparli">nyiyaparli</tp:taxon-name-part></tp:taxon-name></italic>, epigyne, caudal, Millstream-Chichester National Park (sel_1166, <named-content xmlns:xlink="http://www.w3.org/1999/xlink" content-type="dwc:institutional_code" xlink:title="Western Australian Museum" xlink:href="http://grbio.org/institution/western-australian-museum" xlink:type="simple">WAM</named-content> T155542) <bold>F</bold> habitat of <italic><tp:taxon-name><tp:taxon-name-part taxon-name-part-type="genus" reg="Karaops">Karaops</tp:taxon-name-part><tp:taxon-name-part taxon-name-part-type="species" reg="nyiyaparli">nyiyaparli</tp:taxon-name-part></tp:taxon-name></italic>, Coolawanyah Station. Scale bars: 0.2 mm (<bold>A–C</bold>); 0.5 mm (<bold>E</bold>).</p></caption><graphic xmlns:xlink="http://www.w3.org/1999/xlink" xlink:href="zookeys-1150-001_article-93760__-g078.jpg" position="float" orientation="portrait" xlink:type="simple" id="oo_816458.jpg"><uri content-type="original_file" xlink:type="simple">https://binary.pensoft.net/fig/816458</uri></graphic></fig><p><bold>Female.</bold> The description of the female can be found in <xref ref-type="bibr" rid="B11">Crews (2013)</xref>.</p></tp:treatment-sec><tp:treatment-sec sec-type="variation" id="SECID0EAEEO"><title>Variation.</title><p>Additional males were measured and size ranges from 4.01–4.77. Specimen sel_1187 was smaller overall, with smaller features in general and also darker than sel_1174.</p></tp:treatment-sec><tp:treatment-sec sec-type="distribution" id="SECID0EFEEO"><title>Distribution.</title><p>Known from only the Hamersley subregion of the Pilbara, Western Australia (Fig. <xref ref-type="fig" rid="F77">68C, E, F</xref>, Map <xref ref-type="fig" rid="F57">9A, B</xref>).</p></tp:treatment-sec><tp:treatment-sec sec-type="natural history" id="SECID0ETEEO"><title>Natural history.</title><p>Males have matured in captivity and in nature in September and October, a dry time, transitioning from cool to hot. Females have been collected in February and March, a hot, wet time of the year (Suppl. material <xref ref-type="supplementary-material" rid="S2">2</xref>: tables S1, S21).</p></tp:treatment-sec><tp:treatment-sec sec-type="discussion" id="SECID0E4EEO"><title>Discussion.</title><p>The palps of sel_1198 (<named-content xmlns:xlink="http://www.w3.org/1999/xlink" content-type="dwc:institutional_code" xlink:title="Western Australian Museum" xlink:href="http://grbio.org/institution/western-australian-museum" xlink:type="simple">WAM</named-content> T155574) were stuck in the exuvia when molting, but the species could be determined by the <abbrev xmlns:xlink="http://www.w3.org/1999/xlink" xlink:title="retrolateral tibial apophysis" id="ABBRID0EIFEO" xlink:type="simple">RTA</abbrev> and molecular data (Fig. <xref ref-type="fig" rid="F74">65C–E</xref>). The distribution overlaps that of <italic><tp:taxon-name><tp:taxon-name-part taxon-name-part-type="genus" reg="Karaops">Karaops</tp:taxon-name-part><tp:taxon-name-part taxon-name-part-type="species" reg="nyangumarta">nyangumarta</tp:taxon-name-part></tp:taxon-name></italic>, is close to that of <italic><tp:taxon-name><tp:taxon-name-part taxon-name-part-type="genus" reg="Karaops">K.</tp:taxon-name-part><tp:taxon-name-part taxon-name-part-type="species" reg="martamarta">martamarta</tp:taxon-name-part></tp:taxon-name></italic>, and perhaps overlaps with <italic><tp:taxon-name><tp:taxon-name-part taxon-name-part-type="genus" reg="Karaops">K.</tp:taxon-name-part><tp:taxon-name-part taxon-name-part-type="species" reg="morganoconnelli">morganoconnelli</tp:taxon-name-part></tp:taxon-name></italic> sp. nov. However, none of the different species examined are known to have ever been taken from the same place at the same time.</p></tp:treatment-sec><tp:treatment-sec><!--Section generated to contain objects referenced in tp:taxon-treatment.--><fig id="F73" position="float" orientation="portrait"><object-id xmlns:xlink="http://www.w3.org/1999/xlink" content-type="doi" xlink:type="simple">10.3897/zookeys.1150.93760.figure64</object-id><object-id xmlns:xlink="http://www.w3.org/1999/xlink" content-type="arpha" xlink:type="simple">19F47D3C-3592-55DD-ADF9-76F6BFCC00DF</object-id><label>Figure 64.</label><caption><p><italic><tp:taxon-name><tp:taxon-name-part taxon-name-part-type="genus" reg="Karaops">Karaops</tp:taxon-name-part></tp:taxon-name></italic> spp. from the Pilbara-Gascoyne species group <bold>A</bold><italic><tp:taxon-name><tp:taxon-name-part taxon-name-part-type="genus" reg="Karaops">Karaops</tp:taxon-name-part></tp:taxon-name></italic> sp. Harding Dam <bold>B</bold><italic><tp:taxon-name><tp:taxon-name-part taxon-name-part-type="genus" reg="Karaops">Karaops</tp:taxon-name-part><tp:taxon-name-part taxon-name-part-type="species" reg="banyjima">banyjima</tp:taxon-name-part></tp:taxon-name></italic>, adult male, palps not fully developed, Newman-Port Hedland Road (sel_1198, <named-content xmlns:xlink="http://www.w3.org/1999/xlink" content-type="dwc:institutional_code" xlink:title="Western Australian Museum" xlink:href="http://grbio.org/institution/western-australian-museum" xlink:type="simple">WAM</named-content> T155574) <bold>C</bold><italic><tp:taxon-name><tp:taxon-name-part taxon-name-part-type="genus" reg="Karaops">Karaops</tp:taxon-name-part><tp:taxon-name-part taxon-name-part-type="species" reg="durrantorum">durrantorum</tp:taxon-name-part></tp:taxon-name></italic> sp. nov., holotype male, Mandu Mandu Gorge, Cape Range National Park (sel_1136, <named-content xmlns:xlink="http://www.w3.org/1999/xlink" content-type="dwc:institutional_code" xlink:title="Western Australian Museum" xlink:href="http://grbio.org/institution/western-australian-museum" xlink:type="simple">WAM</named-content> T155512) <bold>D</bold><italic><tp:taxon-name><tp:taxon-name-part taxon-name-part-type="genus" reg="Karaops">Karaops</tp:taxon-name-part><tp:taxon-name-part taxon-name-part-type="species" reg="banyjima">banyjima</tp:taxon-name-part></tp:taxon-name></italic>, adult male, Dale’s Gorge, Karijini National Park (sel_1187, <named-content xmlns:xlink="http://www.w3.org/1999/xlink" content-type="dwc:institutional_code" xlink:title="Western Australian Museum" xlink:href="http://grbio.org/institution/western-australian-museum" xlink:type="simple">WAM</named-content> T155563). Scale bars: 2 mm.</p></caption><graphic xmlns:xlink="http://www.w3.org/1999/xlink" xlink:href="zookeys-1150-001_article-93760__-g073.jpg" position="float" orientation="portrait" xlink:type="simple" id="oo_816453.jpg"><uri content-type="original_file" xlink:type="simple">https://binary.pensoft.net/fig/816453</uri></graphic></fig><fig id="F74" position="float" orientation="portrait"><object-id xmlns:xlink="http://www.w3.org/1999/xlink" content-type="doi" xlink:type="simple">10.3897/zookeys.1150.93760.figure65</object-id><object-id xmlns:xlink="http://www.w3.org/1999/xlink" content-type="arpha" xlink:type="simple">2737B20E-C6EB-5078-884A-27F3D13B80E7</object-id><label>Figure 65.</label><caption><p><italic><tp:taxon-name><tp:taxon-name-part taxon-name-part-type="genus" reg="Karaops">Karaops</tp:taxon-name-part><tp:taxon-name-part taxon-name-part-type="species" reg="durrantorum">durrantorum</tp:taxon-name-part></tp:taxon-name></italic> sp. nov. and <italic><tp:taxon-name><tp:taxon-name-part taxon-name-part-type="genus" reg="Karaops">Karaops</tp:taxon-name-part><tp:taxon-name-part taxon-name-part-type="species" reg="banyjima">banyjima</tp:taxon-name-part></tp:taxon-name></italic> from the Pilbara-Gascoyne species group <bold>A</bold><italic><tp:taxon-name><tp:taxon-name-part taxon-name-part-type="genus" reg="Karaops">Karaops</tp:taxon-name-part><tp:taxon-name-part taxon-name-part-type="species" reg="durrantorum">durrantorum</tp:taxon-name-part></tp:taxon-name></italic> sp. nov., holotype male, palp ventral, Mandu Mandu Gorge, Cape Range National Park (sel_1136; <named-content xmlns:xlink="http://www.w3.org/1999/xlink" content-type="dwc:institutional_code" xlink:title="Western Australian Museum" xlink:href="http://grbio.org/institution/western-australian-museum" xlink:type="simple">WAM</named-content> T155512); <abbrev xmlns:xlink="http://www.w3.org/1999/xlink" xlink:title="tegular sheath" id="ABBRID0EVWCO" xlink:type="simple">TS</abbrev> = Tegular sheath, <abbrev xmlns:xlink="http://www.w3.org/1999/xlink" xlink:title="conductor sheath" id="ABBRID0EZWCO" xlink:type="simple">CS</abbrev> = Conductor sheath <bold>B</bold> same, retrolateral <bold>C</bold><italic><tp:taxon-name><tp:taxon-name-part taxon-name-part-type="genus" reg="Karaops">Karaops</tp:taxon-name-part><tp:taxon-name-part taxon-name-part-type="species" reg="banyjima">banyjima</tp:taxon-name-part></tp:taxon-name></italic>, adult male, palp, ventral, palps not fully developed, Newman-Port Hedland Road (sel_1198, <named-content xmlns:xlink="http://www.w3.org/1999/xlink" content-type="dwc:institutional_code" xlink:title="Western Australian Museum" xlink:href="http://grbio.org/institution/western-australian-museum" xlink:type="simple">WAM</named-content> T155574) <bold>D</bold> same, retrolateral <bold>E</bold> same, dorsal <bold>F</bold><italic><tp:taxon-name><tp:taxon-name-part taxon-name-part-type="genus" reg="Karaops">Karaops</tp:taxon-name-part><tp:taxon-name-part taxon-name-part-type="species" reg="banyjima">banyjima</tp:taxon-name-part></tp:taxon-name></italic>, adult male, ~ 1.5 km from Hamersley Gorge on side of road (sel_1174, <named-content xmlns:xlink="http://www.w3.org/1999/xlink" content-type="dwc:institutional_code" xlink:title="Western Australian Museum" xlink:href="http://grbio.org/institution/western-australian-museum" xlink:type="simple">WAM</named-content> T155550). Scale bars: 0.2 mm (<bold>A, B</bold>); 1 mm (<bold>C–E</bold>); 2 mm (<bold>F</bold>).</p></caption><graphic xmlns:xlink="http://www.w3.org/1999/xlink" xlink:href="zookeys-1150-001_article-93760__-g074.jpg" position="float" orientation="portrait" xlink:type="simple" id="oo_816454.jpg"><uri content-type="original_file" xlink:type="simple">https://binary.pensoft.net/fig/816454</uri></graphic></fig><fig id="F75" position="float" orientation="portrait"><object-id xmlns:xlink="http://www.w3.org/1999/xlink" content-type="doi" xlink:type="simple">10.3897/zookeys.1150.93760.figure66</object-id><object-id xmlns:xlink="http://www.w3.org/1999/xlink" content-type="arpha" xlink:type="simple">681DE4B1-77CD-597A-9B42-E818C1BC82F6</object-id><label>Figure 66.</label><caption><p><italic><tp:taxon-name><tp:taxon-name-part taxon-name-part-type="genus" reg="Karaops">Karaops</tp:taxon-name-part></tp:taxon-name></italic> spp. from the Pilbara-Gascoyne species group <bold>A</bold><italic><tp:taxon-name><tp:taxon-name-part taxon-name-part-type="genus" reg="Karaops">Karaops</tp:taxon-name-part><tp:taxon-name-part taxon-name-part-type="species" reg="durrantorum">durrantorum</tp:taxon-name-part></tp:taxon-name></italic> sp. nov., holotype male, Mandu Mandu Gorge, Cape Range National Park (sel_1136, <named-content xmlns:xlink="http://www.w3.org/1999/xlink" content-type="dwc:institutional_code" xlink:title="Western Australian Museum" xlink:href="http://grbio.org/institution/western-australian-museum" xlink:type="simple">WAM</named-content> T155512) <bold>B</bold><italic><tp:taxon-name><tp:taxon-name-part taxon-name-part-type="genus" reg="Karaops">Karaops</tp:taxon-name-part><tp:taxon-name-part taxon-name-part-type="species" reg="banyjima">banyjima</tp:taxon-name-part></tp:taxon-name></italic>, adult male, face, palps not fully developed, Newman-Port Hedland Road (sel_1198, <named-content xmlns:xlink="http://www.w3.org/1999/xlink" content-type="dwc:institutional_code" xlink:title="Western Australian Museum" xlink:href="http://grbio.org/institution/western-australian-museum" xlink:type="simple">WAM</named-content> T155574) <bold>C</bold> Mandu Mandu Gorge, habitat of <italic><tp:taxon-name><tp:taxon-name-part taxon-name-part-type="genus" reg="Karaops">Karaops</tp:taxon-name-part><tp:taxon-name-part taxon-name-part-type="species" reg="durrantorum">durrantorum</tp:taxon-name-part></tp:taxon-name></italic> sp. nov. <bold>D</bold><italic><tp:taxon-name><tp:taxon-name-part taxon-name-part-type="genus" reg="Karaops">Karaops</tp:taxon-name-part><tp:taxon-name-part taxon-name-part-type="species" reg="yurlburr">yurlburr</tp:taxon-name-part></tp:taxon-name></italic>, holotype female, Python Pool, Millstream-Chichester National Park (<named-content xmlns:xlink="http://www.w3.org/1999/xlink" content-type="dwc:institutional_code" xlink:title="Western Australian Museum" xlink:href="http://grbio.org/institution/western-australian-museum" xlink:type="simple">WAM</named-content> T79403) <bold>E</bold><italic><tp:taxon-name><tp:taxon-name-part taxon-name-part-type="genus" reg="Karaops">Karaops</tp:taxon-name-part><tp:taxon-name-part taxon-name-part-type="species" reg="banyjima">banyjima</tp:taxon-name-part></tp:taxon-name></italic>, holotype female, NW of Newman (<named-content xmlns:xlink="http://www.w3.org/1999/xlink" content-type="dwc:institutional_code" xlink:title="Western Australian Museum" xlink:href="http://grbio.org/institution/western-australian-museum" xlink:type="simple">WAM</named-content> T101159) <bold>F</bold><italic><tp:taxon-name><tp:taxon-name-part taxon-name-part-type="genus" reg="Karaops">Karaops</tp:taxon-name-part><tp:taxon-name-part taxon-name-part-type="species" reg="yurlburr">yurlburr</tp:taxon-name-part></tp:taxon-name></italic>, holotype male, Python Pool, Millstream-Chichester National Park (<named-content xmlns:xlink="http://www.w3.org/1999/xlink" content-type="dwc:institutional_code" xlink:title="Western Australian Museum" xlink:href="http://grbio.org/institution/western-australian-museum" xlink:type="simple">WAM</named-content> T79403) <bold>G</bold><italic><tp:taxon-name><tp:taxon-name-part taxon-name-part-type="genus" reg="Karaops">Karaops</tp:taxon-name-part><tp:taxon-name-part taxon-name-part-type="species" reg="ngarluma">ngarluma</tp:taxon-name-part></tp:taxon-name></italic>, holotype male, SW of Roebourne (<named-content xmlns:xlink="http://www.w3.org/1999/xlink" content-type="dwc:institutional_code" xlink:title="Western Australian Museum" xlink:href="http://grbio.org/institution/western-australian-museum" xlink:type="simple">WAM</named-content> T79396). Scale bar: 1 mm.</p></caption><graphic xmlns:xlink="http://www.w3.org/1999/xlink" xlink:href="zookeys-1150-001_article-93760__-g075.jpg" position="float" orientation="portrait" xlink:type="simple" id="oo_816455.jpg"><uri content-type="original_file" xlink:type="simple">https://binary.pensoft.net/fig/816455</uri></graphic></fig><fig id="F3" position="float" orientation="portrait"><object-id xmlns:xlink="http://www.w3.org/1999/xlink" content-type="doi" xlink:type="simple">10.3897/zookeys.1150.93760.map1</object-id><object-id xmlns:xlink="http://www.w3.org/1999/xlink" content-type="arpha" xlink:type="simple">AF4A80F7-23C4-56EA-9599-EF3E21DB9294</object-id><label>Map 1.</label><caption><p>Map of Australia showing areas that are expanded in subsequent figures. <abbrev xmlns:xlink="http://www.w3.org/1999/xlink" xlink:title="copulatory duct" id="ABBRID0EMKBK" xlink:type="simple">CD</abbrev> = Central Desert group, D = <italic><tp:taxon-name><tp:taxon-name-part taxon-name-part-type="genus" reg="Karaops"/><tp:taxon-name-part taxon-name-part-type="species" reg="dawara">dawara</tp:taxon-name-part></tp:taxon-name></italic> group, F = <italic><tp:taxon-name><tp:taxon-name-part taxon-name-part-type="genus" reg="Karaops"/><tp:taxon-name-part taxon-name-part-type="species" reg="francesae">francesae</tp:taxon-name-part></tp:taxon-name></italic> group, K = Kimberley group, UA = species that are not assigned to a group, PG = Pilbara-Gascoyne group.</p></caption><graphic xmlns:xlink="http://www.w3.org/1999/xlink" xlink:href="zookeys-1150-001_article-93760__-g003.jpg" position="float" orientation="portrait" xlink:type="simple" id="oo_816383.jpg"><uri content-type="original_file" xlink:type="simple">https://binary.pensoft.net/fig/816383</uri></graphic></fig><fig id="F57" position="float" orientation="portrait"><object-id xmlns:xlink="http://www.w3.org/1999/xlink" content-type="doi" xlink:type="simple">10.3897/zookeys.1150.93760.map9</object-id><object-id xmlns:xlink="http://www.w3.org/1999/xlink" content-type="arpha" xlink:type="simple">CC5692B2-3898-57AA-A420-2D28A531319C</object-id><label>Map 9.</label><caption><p>Species of the Pilbara-Gascoyne species group <bold>A</bold> diamonds (juveniles): blue = Erawandoo Hill, orange = <abbrev xmlns:xlink="http://www.w3.org/1999/xlink" xlink:title="metatarsus" id="ABBRID0EN5KM" xlink:type="simple">Mt</abbrev>. Augustus, red = Nammuldi, yellow = Hillside-Corunna-Glenn Herring, black = Marble Bar-Glacier Valley, pink = Orebody 19, 31, teal = Wheelara North, orange with thick outline = Harding Dam (maybe <italic><tp:taxon-name><tp:taxon-name-part taxon-name-part-type="genus" reg="Karaops"/><tp:taxon-name-part taxon-name-part-type="species" reg="ngarluma">ngarluma</tp:taxon-name-part></tp:taxon-name></italic>, see text); Circles: dark blue = <italic><tp:taxon-name><tp:taxon-name-part taxon-name-part-type="genus" reg="Karaops">Karaops</tp:taxon-name-part><tp:taxon-name-part taxon-name-part-type="species" reg="julianneae">julianneae</tp:taxon-name-part></tp:taxon-name></italic>, dark green = <italic><tp:taxon-name><tp:taxon-name-part taxon-name-part-type="genus" reg="Karaops">Karaops</tp:taxon-name-part><tp:taxon-name-part taxon-name-part-type="species" reg="badgeradda">badgeradda</tp:taxon-name-part></tp:taxon-name></italic>, red = <italic><tp:taxon-name><tp:taxon-name-part taxon-name-part-type="genus" reg="Karaops">Karaops</tp:taxon-name-part><tp:taxon-name-part taxon-name-part-type="species" reg="joehaeneri">joehaeneri</tp:taxon-name-part></tp:taxon-name></italic> sp. nov., teal = <italic><tp:taxon-name><tp:taxon-name-part taxon-name-part-type="genus" reg="Karaops">Karaops</tp:taxon-name-part><tp:taxon-name-part taxon-name-part-type="species" reg="karrawarla">karrawarla</tp:taxon-name-part></tp:taxon-name></italic>, blue = <italic><tp:taxon-name><tp:taxon-name-part taxon-name-part-type="genus" reg="Karaops">Karaops</tp:taxon-name-part><tp:taxon-name-part taxon-name-part-type="species" reg="durrantorum">durrantorum</tp:taxon-name-part></tp:taxon-name></italic> sp. nov., brown = <italic><tp:taxon-name><tp:taxon-name-part taxon-name-part-type="genus" reg="Karaops">Karaops</tp:taxon-name-part><tp:taxon-name-part taxon-name-part-type="species" reg="burbidgei">burbidgei</tp:taxon-name-part></tp:taxon-name></italic>, green = <italic><tp:taxon-name><tp:taxon-name-part taxon-name-part-type="genus" reg="Karaops">Karaops</tp:taxon-name-part><tp:taxon-name-part taxon-name-part-type="species" reg="martamarta">martamarta</tp:taxon-name-part></tp:taxon-name></italic>, purple = <italic><tp:taxon-name><tp:taxon-name-part taxon-name-part-type="genus" reg="Karaops">Karaops</tp:taxon-name-part><tp:taxon-name-part taxon-name-part-type="species" reg="nyangumarta">nyangumarta</tp:taxon-name-part></tp:taxon-name></italic>, black = <italic><tp:taxon-name><tp:taxon-name-part taxon-name-part-type="genus" reg="Karaops">Karaops</tp:taxon-name-part><tp:taxon-name-part taxon-name-part-type="species" reg="banyjima">banyjima</tp:taxon-name-part></tp:taxon-name></italic>, yellow = <italic><tp:taxon-name><tp:taxon-name-part taxon-name-part-type="genus" reg="Karaops">Karaops</tp:taxon-name-part><tp:taxon-name-part taxon-name-part-type="species" reg="morganoconnelli">morganoconnelli</tp:taxon-name-part></tp:taxon-name></italic> sp. nov., gray = <italic><tp:taxon-name><tp:taxon-name-part taxon-name-part-type="genus" reg="Karaops">Karaops</tp:taxon-name-part><tp:taxon-name-part taxon-name-part-type="species" reg="nyiyaparli">nyiyaparli</tp:taxon-name-part></tp:taxon-name></italic>, red-brown = <italic><tp:taxon-name><tp:taxon-name-part taxon-name-part-type="genus" reg="Karaops">Karaops</tp:taxon-name-part><tp:taxon-name-part taxon-name-part-type="species" reg="feedtime">feedtime</tp:taxon-name-part></tp:taxon-name></italic>, bright pink = <italic><tp:taxon-name><tp:taxon-name-part taxon-name-part-type="genus" reg="Karaops">Karaops</tp:taxon-name-part><tp:taxon-name-part taxon-name-part-type="species" reg="nyamal">nyamal</tp:taxon-name-part></tp:taxon-name></italic> (probably, see text), white = <italic><tp:taxon-name><tp:taxon-name-part taxon-name-part-type="genus" reg="Karaops">Karaops</tp:taxon-name-part><tp:taxon-name-part taxon-name-part-type="species" reg="kariyarra">kariyarra</tp:taxon-name-part></tp:taxon-name></italic>, bright green = <italic><tp:taxon-name><tp:taxon-name-part taxon-name-part-type="genus" reg="Karaops">Karaops</tp:taxon-name-part><tp:taxon-name-part taxon-name-part-type="species" reg="yurlburr">yurlburr</tp:taxon-name-part></tp:taxon-name></italic>, orange = <italic><tp:taxon-name><tp:taxon-name-part taxon-name-part-type="genus" reg="Karaops">Karaops</tp:taxon-name-part><tp:taxon-name-part taxon-name-part-type="species" reg="ngarluma">ngarluma</tp:taxon-name-part></tp:taxon-name></italic>, tan = <italic><tp:taxon-name><tp:taxon-name-part taxon-name-part-type="genus" reg="Karaops">Karaops</tp:taxon-name-part><tp:taxon-name-part taxon-name-part-type="species" reg="jaburrara">jaburrara</tp:taxon-name-part></tp:taxon-name></italic>, peach = <italic><tp:taxon-name><tp:taxon-name-part taxon-name-part-type="genus" reg="Karaops">Karaops</tp:taxon-name-part><tp:taxon-name-part taxon-name-part-type="species" reg="forteyi">forteyi</tp:taxon-name-part></tp:taxon-name></italic>, teal = new species yet undescribed; small white diamonds are unidentifiable immatures for which no molecular data are available <bold>B</bold> boxed area expanded for clarity.</p></caption><graphic xmlns:xlink="http://www.w3.org/1999/xlink" xlink:href="zookeys-1150-001_article-93760__-g057.jpg" position="float" orientation="portrait" xlink:type="simple" id="oo_816437.jpg"><uri content-type="original_file" xlink:type="simple">https://binary.pensoft.net/fig/816437</uri></graphic></fig><fig id="F72" position="float" orientation="portrait"><object-id xmlns:xlink="http://www.w3.org/1999/xlink" content-type="doi" xlink:type="simple">10.3897/zookeys.1150.93760.figure63</object-id><object-id xmlns:xlink="http://www.w3.org/1999/xlink" content-type="arpha" xlink:type="simple">21F23AAD-94E4-5296-BDE9-7460EFF0A405</object-id><label>Figure 63.</label><caption><p><italic><tp:taxon-name><tp:taxon-name-part taxon-name-part-type="genus" reg="Karaops">Karaops</tp:taxon-name-part><tp:taxon-name-part taxon-name-part-type="species" reg="nyangumarta">nyangumarta</tp:taxon-name-part></tp:taxon-name></italic> and <italic><tp:taxon-name><tp:taxon-name-part taxon-name-part-type="genus" reg="Karaops">Karaops</tp:taxon-name-part><tp:taxon-name-part taxon-name-part-type="species" reg="nyiyaparli">nyiyaparli</tp:taxon-name-part></tp:taxon-name></italic> from the Pilbara-Gascoyne species group <bold>A</bold> adult male <italic><tp:taxon-name><tp:taxon-name-part taxon-name-part-type="genus" reg="Karaops">Karaops</tp:taxon-name-part><tp:taxon-name-part taxon-name-part-type="species" reg="nyangumarta">nyangumarta</tp:taxon-name-part></tp:taxon-name></italic>, <abbrev xmlns:xlink="http://www.w3.org/1999/xlink" xlink:title="metatarsus" id="ABBRID0EB2AO" xlink:type="simple">Mt</abbrev>. Nameless (sel_1197, T155573) <bold>B</bold><italic><tp:taxon-name><tp:taxon-name-part taxon-name-part-type="genus" reg="Karaops">Karaops</tp:taxon-name-part><tp:taxon-name-part taxon-name-part-type="species" reg="nyiyaparli">nyiyaparli</tp:taxon-name-part></tp:taxon-name></italic>, ex <italic><tp:taxon-name><tp:taxon-name-part taxon-name-part-type="genus" reg="Karaops">Karaops</tp:taxon-name-part><tp:taxon-name-part taxon-name-part-type="species" reg="yindjibarndi">yindjibarndi</tp:taxon-name-part></tp:taxon-name></italic>, syn. nov., holotype male, 6 km N of Millstream (<named-content xmlns:xlink="http://www.w3.org/1999/xlink" content-type="dwc:institutional_code" xlink:title="Western Australian Museum" xlink:href="http://grbio.org/institution/western-australian-museum" xlink:type="simple">WAM</named-content> T79405) <bold>C</bold><italic><tp:taxon-name><tp:taxon-name-part taxon-name-part-type="genus" reg="Karaops">Karaops</tp:taxon-name-part><tp:taxon-name-part taxon-name-part-type="species" reg="nyangumarta">nyangumarta</tp:taxon-name-part></tp:taxon-name></italic>, palp, ventral (sel_1179, <named-content xmlns:xlink="http://www.w3.org/1999/xlink" content-type="dwc:institutional_code" xlink:title="Western Australian Museum" xlink:href="http://grbio.org/institution/western-australian-museum" xlink:type="simple">WAM</named-content> T155555) <bold>D</bold> same, retrolateral. Scale bar: 0.5 mm.</p></caption><graphic xmlns:xlink="http://www.w3.org/1999/xlink" xlink:href="zookeys-1150-001_article-93760__-g072.jpg" position="float" orientation="portrait" xlink:type="simple" id="oo_816452.jpg"><uri content-type="original_file" xlink:type="simple">https://binary.pensoft.net/fig/816452</uri></graphic></fig><fig id="F79" position="float" orientation="portrait"><object-id xmlns:xlink="http://www.w3.org/1999/xlink" content-type="doi" xlink:type="simple">10.3897/zookeys.1150.93760.figure70</object-id><object-id xmlns:xlink="http://www.w3.org/1999/xlink" content-type="arpha" xlink:type="simple">E15DE525-EF85-5E11-BC93-6B39BD8377AD</object-id><label>Figure 70.</label><caption><p><italic><tp:taxon-name><tp:taxon-name-part taxon-name-part-type="genus" reg="Karaops">Karaops</tp:taxon-name-part><tp:taxon-name-part taxon-name-part-type="species" reg="banyjima">banyjima</tp:taxon-name-part></tp:taxon-name></italic> and <italic><tp:taxon-name><tp:taxon-name-part taxon-name-part-type="genus" reg="Karaops">Karaops</tp:taxon-name-part><tp:taxon-name-part taxon-name-part-type="species" reg="nyiyaparli">nyiyaparli</tp:taxon-name-part></tp:taxon-name></italic> from the Pilbara-Gascoyne species group <bold>A</bold><italic><tp:taxon-name><tp:taxon-name-part taxon-name-part-type="genus" reg="Karaops">Karaops</tp:taxon-name-part><tp:taxon-name-part taxon-name-part-type="species" reg="banyjima">banyjima</tp:taxon-name-part></tp:taxon-name></italic>, adult male, Dale’s Gorge, Karijini National Park (sel_1187, <named-content xmlns:xlink="http://www.w3.org/1999/xlink" content-type="dwc:institutional_code" xlink:title="Western Australian Museum" xlink:href="http://grbio.org/institution/western-australian-museum" xlink:type="simple">WAM</named-content> T155563) <bold>B</bold><italic><tp:taxon-name><tp:taxon-name-part taxon-name-part-type="genus" reg="Karaops">Karaops</tp:taxon-name-part><tp:taxon-name-part taxon-name-part-type="species" reg="nyiyaparli">nyiyaparli</tp:taxon-name-part></tp:taxon-name></italic> adult male (tore palps off when molting), Coolawanyah Station (sel_1171, T155547) <bold>C</bold><italic><tp:taxon-name><tp:taxon-name-part taxon-name-part-type="genus" reg="Karaops">Karaops</tp:taxon-name-part><tp:taxon-name-part taxon-name-part-type="species" reg="nyiyaparli">nyiyaparli</tp:taxon-name-part></tp:taxon-name></italic>, adult female, Roy Hill Mine Rail, Bonney Downs (sel_1213, <named-content xmlns:xlink="http://www.w3.org/1999/xlink" content-type="dwc:institutional_code" xlink:title="Western Australian Museum" xlink:href="http://grbio.org/institution/western-australian-museum" xlink:type="simple">WAM</named-content> T155589) <bold>D</bold><italic><tp:taxon-name><tp:taxon-name-part taxon-name-part-type="genus" reg="Karaops">Karaops</tp:taxon-name-part><tp:taxon-name-part taxon-name-part-type="species" reg="nyiyaparli">nyiyaparli</tp:taxon-name-part></tp:taxon-name></italic>, adult male (tore palps off when molting), Coolawanyah Station (sel_1171, T155547) <bold>E</bold><italic><tp:taxon-name><tp:taxon-name-part taxon-name-part-type="genus" reg="Karaops">Karaops</tp:taxon-name-part><tp:taxon-name-part taxon-name-part-type="species" reg="nyiyaparli">nyiyaparli</tp:taxon-name-part></tp:taxon-name></italic>, adult female, Millstream-Chichester National Park (sel_1166, <named-content xmlns:xlink="http://www.w3.org/1999/xlink" content-type="dwc:institutional_code" xlink:title="Western Australian Museum" xlink:href="http://grbio.org/institution/western-australian-museum" xlink:type="simple">WAM</named-content> T155542).</p></caption><graphic xmlns:xlink="http://www.w3.org/1999/xlink" xlink:href="zookeys-1150-001_article-93760__-g079.jpg" position="float" orientation="portrait" xlink:type="simple" id="oo_816459.jpg"><uri content-type="original_file" xlink:type="simple">https://binary.pensoft.net/fig/816459</uri></graphic></fig><supplementary-material xmlns:xlink="http://www.w3.org/1999/xlink" id="S2" position="float" orientation="portrait" xlink:type="simple"><object-id content-type="doi" xlink:type="simple">10.3897/zookeys.1150.93760.suppl2</object-id><object-id content-type="zenodo_dep_id" xlink:type="simple">7687713</object-id><object-id content-type="arpha" xlink:type="simple">EF0E359C-25FC-59E2-9D4F-BF09392EAC72</object-id><label>Supplementary material 2</label><caption><p>These data provide information related to the possible times of the year that adults of a species may be found in a particular region or subregion as determined by the <abbrev xlink:title="The Interim Biogeographic Regionalisation of Australia" id="ABBRID0EK2HO" xlink:type="simple">IBRA</abbrev></p></caption><statement content-type="dataType"><label>Data type</label><p>tables (word file)</p></statement><statement content-type="notes"><label>Explanation note</label><p>Information related to the possible times of the year that adults of a species may be found in a particular region or subregion as determined by the <abbrev xlink:title="The Interim Biogeographic Regionalisation of Australia" id="ABBRID0ES2HO" xlink:type="simple">IBRA</abbrev>. <italic><tp:taxon-name><tp:taxon-name-part taxon-name-part-type="genus" reg="Karaops">Karaops</tp:taxon-name-part><tp:taxon-name-part taxon-name-part-type="species" reg="nitmiluk">nitmiluk</tp:taxon-name-part></tp:taxon-name></italic> sp. nov., <italic><tp:taxon-name><tp:taxon-name-part taxon-name-part-type="genus" reg="Karaops">Karaops</tp:taxon-name-part><tp:taxon-name-part taxon-name-part-type="species" reg="jawayway">jawayway</tp:taxon-name-part></tp:taxon-name></italic> sp. nov., <italic><tp:taxon-name><tp:taxon-name-part taxon-name-part-type="genus" reg="Karaops">Karaops</tp:taxon-name-part><tp:taxon-name-part taxon-name-part-type="species" reg="yumbu">yumbu</tp:taxon-name-part></tp:taxon-name></italic> – Tanami, <italic><tp:taxon-name><tp:taxon-name-part taxon-name-part-type="genus" reg="Karaops">Karaops</tp:taxon-name-part><tp:taxon-name-part taxon-name-part-type="species" reg="yumbu">yumbu</tp:taxon-name-part></tp:taxon-name></italic> – O Victoria Plain, <italic><tp:taxon-name><tp:taxon-name-part taxon-name-part-type="genus" reg="Karaops">Karaops</tp:taxon-name-part><tp:taxon-name-part taxon-name-part-type="species" reg="keithlongbottomi">keithlongbottomi</tp:taxon-name-part></tp:taxon-name></italic>, <italic><tp:taxon-name><tp:taxon-name-part taxon-name-part-type="genus" reg="Karaops">Karaops</tp:taxon-name-part><tp:taxon-name-part taxon-name-part-type="species" reg="dejongi">dejongi</tp:taxon-name-part></tp:taxon-name></italic> sp. nov., <italic><tp:taxon-name><tp:taxon-name-part taxon-name-part-type="genus" reg="Karaops">Karaops</tp:taxon-name-part><tp:taxon-name-part taxon-name-part-type="species" reg="dalmanyi">dalmanyi</tp:taxon-name-part></tp:taxon-name></italic> sp. nov., <italic><tp:taxon-name><tp:taxon-name-part taxon-name-part-type="genus" reg="Karaops">Karaops</tp:taxon-name-part><tp:taxon-name-part taxon-name-part-type="species" reg="jenniferae">jenniferae</tp:taxon-name-part></tp:taxon-name></italic>, <italic><tp:taxon-name><tp:taxon-name-part taxon-name-part-type="genus" reg="Karaops">Karaops</tp:taxon-name-part><tp:taxon-name-part taxon-name-part-type="species" reg="malumbu">malumbu</tp:taxon-name-part></tp:taxon-name></italic> sp. nov., <italic><tp:taxon-name><tp:taxon-name-part taxon-name-part-type="genus" reg="Karaops">Karaops</tp:taxon-name-part><tp:taxon-name-part taxon-name-part-type="species" reg="garyodwyeri">garyodwyeri</tp:taxon-name-part></tp:taxon-name></italic> sp. nov., <italic><tp:taxon-name><tp:taxon-name-part taxon-name-part-type="genus" reg="Karaops">Karaops</tp:taxon-name-part><tp:taxon-name-part taxon-name-part-type="species" reg="yumbubaarnji">yumbubaarnji</tp:taxon-name-part></tp:taxon-name></italic> sp. nov., <italic><tp:taxon-name><tp:taxon-name-part taxon-name-part-type="genus" reg="Karaops">Karaops</tp:taxon-name-part><tp:taxon-name-part taxon-name-part-type="species" reg="kennerleyorum">kennerleyorum</tp:taxon-name-part></tp:taxon-name></italic> sp. nov., <italic><tp:taxon-name><tp:taxon-name-part taxon-name-part-type="genus" reg="Karaops">Karaops</tp:taxon-name-part><tp:taxon-name-part taxon-name-part-type="species" reg="markharveyi">markharveyi</tp:taxon-name-part></tp:taxon-name></italic> sp. nov., <italic><tp:taxon-name><tp:taxon-name-part taxon-name-part-type="genus" reg="Karaops">Karaops</tp:taxon-name-part><tp:taxon-name-part taxon-name-part-type="species" reg="badgeradda">badgeradda</tp:taxon-name-part></tp:taxon-name></italic>, <italic><tp:taxon-name><tp:taxon-name-part taxon-name-part-type="genus" reg="Karaops">Karaops</tp:taxon-name-part><tp:taxon-name-part taxon-name-part-type="species" reg="joehaeneri">joehaeneri</tp:taxon-name-part></tp:taxon-name></italic> sp. nov., <italic><tp:taxon-name><tp:taxon-name-part taxon-name-part-type="genus" reg="Karaops">Karaops</tp:taxon-name-part><tp:taxon-name-part taxon-name-part-type="species" reg="morganoconnelli">morganoconnelli</tp:taxon-name-part></tp:taxon-name></italic> sp. nov., <italic><tp:taxon-name><tp:taxon-name-part taxon-name-part-type="genus" reg="Karaops">Karaops</tp:taxon-name-part><tp:taxon-name-part taxon-name-part-type="species" reg="nyangumarta">nyangumarta</tp:taxon-name-part></tp:taxon-name></italic> sp. nov., <italic><tp:taxon-name><tp:taxon-name-part taxon-name-part-type="genus" reg="Karaops">Karaops</tp:taxon-name-part><tp:taxon-name-part taxon-name-part-type="species" reg="nyiyaparli">nyiyaparli</tp:taxon-name-part></tp:taxon-name></italic>, <italic><tp:taxon-name><tp:taxon-name-part taxon-name-part-type="genus" reg="Karaops">Karaops</tp:taxon-name-part><tp:taxon-name-part taxon-name-part-type="species" reg="durrantorum">durrantorum</tp:taxon-name-part></tp:taxon-name></italic> sp. nov., <italic><tp:taxon-name><tp:taxon-name-part taxon-name-part-type="genus" reg="Karaops">Karaops</tp:taxon-name-part><tp:taxon-name-part taxon-name-part-type="species" reg="banyjima">banyjima</tp:taxon-name-part></tp:taxon-name></italic>.</p></statement><media xlink:href="zookeys-1150-001_article-93760__-s002.docx" mimetype="application" mime-subtype="vnd.openxmlformats-officedocument.wordprocessingml.document" position="float" orientation="portrait" xlink:type="simple" id="oo_816464.docx"><uri content-type="original_file" xlink:type="simple">https://binary.pensoft.net/file/816464</uri></media><permissions><license xlink:type="simple"><license-p>This dataset is made available under the Open Database License (http://opendatacommons.org/licenses/odbl/1.0/). The Open Database License (ODbL) is a license agreement intended to allow users to freely share, modify, and use this Dataset while maintaining this same freedom for others, provided that the original source and author(s) are credited.</license-p></license></permissions><attrib specific-use="authors">Sarah C. Crews</attrib></supplementary-material></tp:treatment-sec><ref-list><ref id="B14"><mixed-citation xmlns:xlink="http://www.w3.org/1999/xlink" xlink:type="simple"><person-group><name name-style="western"><surname>Crews</surname><given-names>SC</given-names></name><name name-style="western"><surname>Harvey</surname><given-names>MS</given-names></name></person-group> (<year>2011</year>) <article-title>The spider family <tp:taxon-name><tp:taxon-name-part taxon-name-part-type="family">Selenopidae</tp:taxon-name-part></tp:taxon-name> (<tp:taxon-name><tp:taxon-name-part taxon-name-part-type="class">Arachnida</tp:taxon-name-part></tp:taxon-name>, <tp:taxon-name><tp:taxon-name-part taxon-name-part-type="order">Araneae</tp:taxon-name-part></tp:taxon-name>) in Australasia and the Oriental Region.</article-title><source>ZooKeys</source><volume>99</volume>: <fpage>1</fpage>–<lpage>103</lpage>. <ext-link xlink:href="10.3897/zookeys.99.723" ext-link-type="doi" xlink:type="simple">https://doi.org/10.3897/zookeys.99.723</ext-link></mixed-citation></ref><ref id="B11"><mixed-citation xmlns:xlink="http://www.w3.org/1999/xlink" xlink:type="simple"><person-group><name name-style="western"><surname>Crews</surname><given-names>SC</given-names></name></person-group> (<year>2013</year>) <article-title>Thirteen new species of the spider genus <italic><tp:taxon-name><tp:taxon-name-part taxon-name-part-type="genus">Karaops</tp:taxon-name-part></tp:taxon-name></italic> (<tp:taxon-name><tp:taxon-name-part taxon-name-part-type="order">Araneae</tp:taxon-name-part></tp:taxon-name>: <tp:taxon-name><tp:taxon-name-part taxon-name-part-type="family">Selenopidae</tp:taxon-name-part></tp:taxon-name>) from Western Australia.</article-title><source>Zootaxa</source><volume>3647</volume>(<issue>3</issue>): <fpage>443</fpage>–<lpage>469</lpage>. <ext-link xlink:href="10.11646/zootaxa.3647.3.3" ext-link-type="doi" xlink:type="simple">https://doi.org/10.11646/zootaxa.3647.3.3</ext-link></mixed-citation></ref></ref-list></tp:taxon-treatment>
