# Supplementary material for: ﻿But wait, there’s more! Descriptions of new species and undescribed sexes of flattie spiders (Araneae, Selenopidae, Karaops) from Australia
Source: Zookeys. 2023 Feb 27;1150:1–189. doi: 10.3897/zookeys.1150.93760 (PMC10208737; doi:10.3897/zookeys.1150.93760)
Supplement: XML Treatment for Karaops yurlburr [file zookeys.1150.93760-treatment53.xml]

<!DOCTYPE tp:taxon-treatment
  PUBLIC "-//TaxonX//DTD Taxonomic Treatment Publishing DTD v0 20100105//EN" "tax-treatment-NSO.dtd">
<tp:taxon-treatment xmlns:tp="http://www.plazi.org/taxpub"><tp:treatment-meta><kwd-group><label>Taxon classification</label><kwd>
                <named-content content-type="kingdom">Animalia</named-content>
              </kwd><kwd>
                <named-content content-type="order">Araneae</named-content>
              </kwd><kwd>
                <named-content content-type="family">Selenopidae</named-content>
              </kwd></kwd-group><mixed-citation publication-type="journal"><person-group><name><surname>Crews</surname><given-names>Sarah C.</given-names></name></person-group><article-title>﻿But wait, there’s more! Descriptions of new species and undescribed sexes of flattie spiders (<tp:taxon-name><tp:taxon-name-part taxon-name-part-type="order">Araneae</tp:taxon-name-part></tp:taxon-name>, <tp:taxon-name><tp:taxon-name-part taxon-name-part-type="family">Selenopidae</tp:taxon-name-part></tp:taxon-name>, <italic><tp:taxon-name><tp:taxon-name-part taxon-name-part-type="genus" reg="Karaops">Karaops</tp:taxon-name-part></tp:taxon-name></italic>) from Australia</article-title><source>Zookeys</source><day>27</day><month>02</month><year>2023</year><volume>1150</volume><fpage>1</fpage><lpage>189</lpage><pub-id pub-id-type="doi">10.3897/zookeys.1150.93760</pub-id></mixed-citation></tp:treatment-meta><tp:nomenclature><label>﻿</label><tp:taxon-name>
              <object-id xmlns:xlink="http://www.w3.org/1999/xlink" content-type="arpha" xlink:type="simple">159F3E22-F681-5F22-827B-31C96AEFD151</object-id>
              <tp:taxon-name-part taxon-name-part-type="genus" reg="Karaops">Karaops</tp:taxon-name-part>
              <tp:taxon-name-part taxon-name-part-type="species" reg="yurlburr">yurlburr</tp:taxon-name-part>
            </tp:taxon-name><tp:taxon-authority>Crews, 2013</tp:taxon-authority><xref ref-type="fig" rid="F75">Figs 66D, F</xref><xref ref-type="fig" rid="F81">, 72D</xref><xref ref-type="fig" rid="F3">, Maps 1</xref><xref ref-type="fig" rid="F57">, 9A, B</xref><tp:nomenclature-citation-list><tp:nomenclature-citation><tp:taxon-name>
                  <tp:taxon-name-part taxon-name-part-type="genus" reg="Karaops">Karaops</tp:taxon-name-part>
                  <tp:taxon-name-part taxon-name-part-type="species" reg="yurlburr">yurlburr</tp:taxon-name-part>
                </tp:taxon-name><comment>Crews, 2013: 452, figs 9–12 (♀♂, examined).</comment></tp:nomenclature-citation></tp:nomenclature-citation-list></tp:nomenclature><tp:treatment-sec sec-type="Additional probable record" id="SECID0E6OEO"><title>Additional probable record</title><p>(see discussion below). Western Australia • 2 imm.; Millstream-Chichester National Park, Narrina Pool on Narrina Creek; <named-content xmlns:xlink="http://www.w3.org/1999/xlink" content-type="dwc:verbatimCoordinates" xlink:type="simple"><named-content content-type="geo-json" specific-use="{&#34;type&#34;:&#34;Point&#34;,&#34;coordinates&#34;:[117.268889,-21.345833]}" id="NCID0EIPEO" xlink:type="simple">21°20'45"S, 117°16'08"E</named-content></named-content>; 25 Mar. 2015; M.S. Harvey, J. Huey, R. Teale leg.; under rock; (<named-content xmlns:xlink="http://www.w3.org/1999/xlink" content-type="dwc:institutional_code" xlink:title="Western Australian Museum" xlink:href="http://grbio.org/institution/western-australian-museum" xlink:type="simple">WAM</named-content> T135803–T135804).</p></tp:treatment-sec><tp:treatment-sec sec-type="diagnosis" id="SECID0ESPEO"><title>Diagnosis.</title><p>The female is similar to <italic><tp:taxon-name><tp:taxon-name-part taxon-name-part-type="genus" reg="Karaops">Karaops</tp:taxon-name-part><tp:taxon-name-part taxon-name-part-type="species" reg="nyiyaparli">nyiyaparli</tp:taxon-name-part></tp:taxon-name></italic> and <italic><tp:taxon-name><tp:taxon-name-part taxon-name-part-type="genus" reg="Karaops">K.</tp:taxon-name-part><tp:taxon-name-part taxon-name-part-type="species" reg="kariyarra">kariyarra</tp:taxon-name-part></tp:taxon-name></italic> by the copulatory openings located in a depression in the median field of the epigynal plate. In <italic><tp:taxon-name><tp:taxon-name-part taxon-name-part-type="genus" reg="Karaops">K.</tp:taxon-name-part><tp:taxon-name-part taxon-name-part-type="species" reg="yurlburr">yurlburr</tp:taxon-name-part></tp:taxon-name></italic>, though, the depression is very large and more than half as wide as the epigynal plate (<xref ref-type="bibr" rid="B11">Crews 2013</xref>: figs 5, 7, 9).</p><p>The male of this species is similar to others in the Chichester region, but the keeled edge between the dRTA and vRTA is different from any of the others. There is also a very small indentation along the upper margin of the tegular lobe, and the conductor is unique (<xref ref-type="bibr" rid="B11">Crews 2013</xref>: figs 9–12).</p></tp:treatment-sec><tp:treatment-sec sec-type="description" id="SECID0EDREO"><title>Description.</title><p>The male and female are described in <xref ref-type="bibr" rid="B11">Crews (2013)</xref>.</p></tp:treatment-sec><tp:treatment-sec sec-type="distribution" id="SECID0ENREO"><title>Distribution.</title><p>This species is known only from the type locality, vic. Python Pool, Pilbara, Western Australia (Fig. <xref ref-type="fig" rid="F81">72D</xref>).</p><fig id="F79" position="float" orientation="portrait"><object-id xmlns:xlink="http://www.w3.org/1999/xlink" content-type="doi" xlink:type="simple">10.3897/zookeys.1150.93760.figure70</object-id><object-id xmlns:xlink="http://www.w3.org/1999/xlink" content-type="arpha" xlink:type="simple">E15DE525-EF85-5E11-BC93-6B39BD8377AD</object-id><label>Figure 70.</label><caption><p><italic><tp:taxon-name><tp:taxon-name-part taxon-name-part-type="genus" reg="Karaops">Karaops</tp:taxon-name-part><tp:taxon-name-part taxon-name-part-type="species" reg="banyjima">banyjima</tp:taxon-name-part></tp:taxon-name></italic> and <italic><tp:taxon-name><tp:taxon-name-part taxon-name-part-type="genus" reg="Karaops">Karaops</tp:taxon-name-part><tp:taxon-name-part taxon-name-part-type="species" reg="nyiyaparli">nyiyaparli</tp:taxon-name-part></tp:taxon-name></italic> from the Pilbara-Gascoyne species group <bold>A</bold><italic><tp:taxon-name><tp:taxon-name-part taxon-name-part-type="genus" reg="Karaops">Karaops</tp:taxon-name-part><tp:taxon-name-part taxon-name-part-type="species" reg="banyjima">banyjima</tp:taxon-name-part></tp:taxon-name></italic>, adult male, Dale’s Gorge, Karijini National Park (sel_1187, <named-content xmlns:xlink="http://www.w3.org/1999/xlink" content-type="dwc:institutional_code" xlink:title="Western Australian Museum" xlink:href="http://grbio.org/institution/western-australian-museum" xlink:type="simple">WAM</named-content> T155563) <bold>B</bold><italic><tp:taxon-name><tp:taxon-name-part taxon-name-part-type="genus" reg="Karaops">Karaops</tp:taxon-name-part><tp:taxon-name-part taxon-name-part-type="species" reg="nyiyaparli">nyiyaparli</tp:taxon-name-part></tp:taxon-name></italic> adult male (tore palps off when molting), Coolawanyah Station (sel_1171, T155547) <bold>C</bold><italic><tp:taxon-name><tp:taxon-name-part taxon-name-part-type="genus" reg="Karaops">Karaops</tp:taxon-name-part><tp:taxon-name-part taxon-name-part-type="species" reg="nyiyaparli">nyiyaparli</tp:taxon-name-part></tp:taxon-name></italic>, adult female, Roy Hill Mine Rail, Bonney Downs (sel_1213, <named-content xmlns:xlink="http://www.w3.org/1999/xlink" content-type="dwc:institutional_code" xlink:title="Western Australian Museum" xlink:href="http://grbio.org/institution/western-australian-museum" xlink:type="simple">WAM</named-content> T155589) <bold>D</bold><italic><tp:taxon-name><tp:taxon-name-part taxon-name-part-type="genus" reg="Karaops">Karaops</tp:taxon-name-part><tp:taxon-name-part taxon-name-part-type="species" reg="nyiyaparli">nyiyaparli</tp:taxon-name-part></tp:taxon-name></italic>, adult male (tore palps off when molting), Coolawanyah Station (sel_1171, T155547) <bold>E</bold><italic><tp:taxon-name><tp:taxon-name-part taxon-name-part-type="genus" reg="Karaops">Karaops</tp:taxon-name-part><tp:taxon-name-part taxon-name-part-type="species" reg="nyiyaparli">nyiyaparli</tp:taxon-name-part></tp:taxon-name></italic>, adult female, Millstream-Chichester National Park (sel_1166, <named-content xmlns:xlink="http://www.w3.org/1999/xlink" content-type="dwc:institutional_code" xlink:title="Western Australian Museum" xlink:href="http://grbio.org/institution/western-australian-museum" xlink:type="simple">WAM</named-content> T155542).</p></caption><graphic xmlns:xlink="http://www.w3.org/1999/xlink" xlink:href="zookeys-1150-001_article-93760__-g079.jpg" position="float" orientation="portrait" xlink:type="simple" id="oo_816459.jpg"><uri content-type="original_file" xlink:type="simple">https://binary.pensoft.net/fig/816459</uri></graphic></fig><fig id="F80" position="float" orientation="portrait"><object-id xmlns:xlink="http://www.w3.org/1999/xlink" content-type="doi" xlink:type="simple">10.3897/zookeys.1150.93760.figure71</object-id><object-id xmlns:xlink="http://www.w3.org/1999/xlink" content-type="arpha" xlink:type="simple">76A74745-5553-56C6-A5B7-6AE31C0518DC</object-id><label>Figure 71.</label><caption><p><italic><tp:taxon-name><tp:taxon-name-part taxon-name-part-type="genus" reg="Karaops">Karaops</tp:taxon-name-part><tp:taxon-name-part taxon-name-part-type="species" reg="nyiyaparli">nyiyaparli</tp:taxon-name-part></tp:taxon-name></italic><bold>A</bold> camouflaged on a rock, BHP Rail Line <bold>B</bold> habitat, Coolawanyah Station <bold>C</bold> egg sac, Roy Hill Mine Rail, Bonney Downs <bold>D</bold> adult female, Roy Hill Mine Rail, Bonney Downs (sel_1213, <named-content xmlns:xlink="http://www.w3.org/1999/xlink" content-type="dwc:institutional_code" xlink:title="Western Australian Museum" xlink:href="http://grbio.org/institution/western-australian-museum" xlink:type="simple">WAM</named-content> T155589) <bold>E</bold> egg sac with spiderlings, Millstream-Chichester National Park (from sel_1166, <named-content xmlns:xlink="http://www.w3.org/1999/xlink" content-type="dwc:institutional_code" xlink:title="Western Australian Museum" xlink:href="http://grbio.org/institution/western-australian-museum" xlink:type="simple">WAM</named-content> T155542) <bold>F</bold> adult female, Millstream-Chichester National Park.</p></caption><graphic xmlns:xlink="http://www.w3.org/1999/xlink" xlink:href="zookeys-1150-001_article-93760__-g080.jpg" position="float" orientation="portrait" xlink:type="simple" id="oo_816460.jpg"><uri content-type="original_file" xlink:type="simple">https://binary.pensoft.net/fig/816460</uri></graphic></fig><fig id="F81" position="float" orientation="portrait"><object-id xmlns:xlink="http://www.w3.org/1999/xlink" content-type="doi" xlink:type="simple">10.3897/zookeys.1150.93760.figure72</object-id><object-id xmlns:xlink="http://www.w3.org/1999/xlink" content-type="arpha" xlink:type="simple">8161C09B-508B-53DB-B890-EB5A3AA637CA</object-id><label>Figure 72.</label><caption><p><italic><tp:taxon-name><tp:taxon-name-part taxon-name-part-type="genus" reg="Karaops">Karaops</tp:taxon-name-part><tp:taxon-name-part taxon-name-part-type="species" reg="nyiyaparli">nyiyaparli</tp:taxon-name-part></tp:taxon-name></italic> and <italic><tp:taxon-name><tp:taxon-name-part taxon-name-part-type="genus" reg="Karaops">Karaops</tp:taxon-name-part><tp:taxon-name-part taxon-name-part-type="species" reg="yurlburr">yurlburr</tp:taxon-name-part></tp:taxon-name></italic> from the Pilbara-Gascoyne species group <bold>A</bold><italic><tp:taxon-name><tp:taxon-name-part taxon-name-part-type="genus" reg="Karaops">Karaops</tp:taxon-name-part><tp:taxon-name-part taxon-name-part-type="species" reg="nyiyaparli">nyiyaparli</tp:taxon-name-part></tp:taxon-name></italic>, BHP Rail Line <bold>B</bold> habitat of <italic><tp:taxon-name><tp:taxon-name-part taxon-name-part-type="genus" reg="Karaops">Karaops</tp:taxon-name-part><tp:taxon-name-part taxon-name-part-type="species" reg="nyiyaparli">nyiyaparli</tp:taxon-name-part></tp:taxon-name></italic>, Bonney Downs Station <bold>C</bold><italic><tp:taxon-name><tp:taxon-name-part taxon-name-part-type="genus" reg="Karaops">Karaops</tp:taxon-name-part><tp:taxon-name-part taxon-name-part-type="species" reg="nyiyaparli">nyiyaparli</tp:taxon-name-part></tp:taxon-name></italic>, BHP Rail Line (Photo: J. DeJong) <bold>D</bold> habitat of <italic><tp:taxon-name><tp:taxon-name-part taxon-name-part-type="genus" reg="Karaops">Karaops</tp:taxon-name-part><tp:taxon-name-part taxon-name-part-type="species" reg="yurlburr">yurlburr</tp:taxon-name-part></tp:taxon-name></italic>, Python Pool, Millstream-Chichester National Park <bold>E</bold><italic><tp:taxon-name><tp:taxon-name-part taxon-name-part-type="genus" reg="Karaops">Karaops</tp:taxon-name-part><tp:taxon-name-part taxon-name-part-type="species" reg="nyiyaparli">nyiyaparli</tp:taxon-name-part></tp:taxon-name></italic>, BHP Rail Line (sel_1230, <named-content xmlns:xlink="http://www.w3.org/1999/xlink" content-type="dwc:institutional_code" xlink:title="Western Australian Museum" xlink:href="http://grbio.org/institution/western-australian-museum" xlink:type="simple">WAM</named-content> T155606).</p></caption><graphic xmlns:xlink="http://www.w3.org/1999/xlink" xlink:href="zookeys-1150-001_article-93760__-g081.jpg" position="float" orientation="portrait" xlink:type="simple" id="oo_816461.jpg"><uri content-type="original_file" xlink:type="simple">https://binary.pensoft.net/fig/816461</uri></graphic></fig></tp:treatment-sec><tp:treatment-sec sec-type="natural history" id="SECID0EB1EO"><title>Natural history.</title><p><italic><tp:taxon-name><tp:taxon-name-part taxon-name-part-type="genus" reg="Karaops">Karaops</tp:taxon-name-part><tp:taxon-name-part taxon-name-part-type="species" reg="yurlburr">yurlburr</tp:taxon-name-part></tp:taxon-name></italic> (Fig. <xref ref-type="fig" rid="F75">66D, F</xref>) is known from a single female and male specimen, two penultimate males, and five immatures. These were all collected in ethylene glycol pitfalls left for a 15-month period, thus it is impossible to know when adults are present. Python Pool and Narrina Creek are both found in the Chichester subregion of the Pilbara bioregion; this subregion is the most species rich region for <italic><tp:taxon-name><tp:taxon-name-part taxon-name-part-type="genus" reg="Karaops">Karaops</tp:taxon-name-part></tp:taxon-name></italic> (Suppl. material <xref ref-type="supplementary-material" rid="S2">2</xref>: table S1).</p></tp:treatment-sec><tp:treatment-sec sec-type="discussion" id="SECID0EB2EO"><title>Discussion.</title><p>Despite searching the same locality as well as nearby localities, only <italic><tp:taxon-name><tp:taxon-name-part taxon-name-part-type="genus" reg="Karaops">Karaops</tp:taxon-name-part><tp:taxon-name-part taxon-name-part-type="species" reg="nyiyaparli">nyiyaparli</tp:taxon-name-part></tp:taxon-name></italic> was collected. The female and male of <italic><tp:taxon-name><tp:taxon-name-part taxon-name-part-type="genus" reg="Karaops">K.</tp:taxon-name-part><tp:taxon-name-part taxon-name-part-type="species" reg="yurlburr">yurlburr</tp:taxon-name-part></tp:taxon-name></italic> are significantly different from <italic><tp:taxon-name><tp:taxon-name-part taxon-name-part-type="genus" reg="Karaops">K.</tp:taxon-name-part><tp:taxon-name-part taxon-name-part-type="species" reg="nyiyaparli">nyiyaparli</tp:taxon-name-part></tp:taxon-name></italic>, so there is no chance of confusing them. Based on molecular data (Suppl. material <xref ref-type="supplementary-material" rid="S1">1</xref>), two immatures collected at nearby Narrina Pool on Narrina Creek may be <italic><tp:taxon-name><tp:taxon-name-part taxon-name-part-type="genus" reg="Karaops">K.</tp:taxon-name-part><tp:taxon-name-part taxon-name-part-type="species" reg="yurlburr">yurlburr</tp:taxon-name-part></tp:taxon-name></italic>, and this record is provided above.</p></tp:treatment-sec><tp:treatment-sec><!--Section generated to contain objects referenced in tp:taxon-treatment.--><fig id="F75" position="float" orientation="portrait"><object-id xmlns:xlink="http://www.w3.org/1999/xlink" content-type="doi" xlink:type="simple">10.3897/zookeys.1150.93760.figure66</object-id><object-id xmlns:xlink="http://www.w3.org/1999/xlink" content-type="arpha" xlink:type="simple">681DE4B1-77CD-597A-9B42-E818C1BC82F6</object-id><label>Figure 66.</label><caption><p><italic><tp:taxon-name><tp:taxon-name-part taxon-name-part-type="genus" reg="Karaops">Karaops</tp:taxon-name-part></tp:taxon-name></italic> spp. from the Pilbara-Gascoyne species group <bold>A</bold><italic><tp:taxon-name><tp:taxon-name-part taxon-name-part-type="genus" reg="Karaops">Karaops</tp:taxon-name-part><tp:taxon-name-part taxon-name-part-type="species" reg="durrantorum">durrantorum</tp:taxon-name-part></tp:taxon-name></italic> sp. nov., holotype male, Mandu Mandu Gorge, Cape Range National Park (sel_1136, <named-content xmlns:xlink="http://www.w3.org/1999/xlink" content-type="dwc:institutional_code" xlink:title="Western Australian Museum" xlink:href="http://grbio.org/institution/western-australian-museum" xlink:type="simple">WAM</named-content> T155512) <bold>B</bold><italic><tp:taxon-name><tp:taxon-name-part taxon-name-part-type="genus" reg="Karaops">Karaops</tp:taxon-name-part><tp:taxon-name-part taxon-name-part-type="species" reg="banyjima">banyjima</tp:taxon-name-part></tp:taxon-name></italic>, adult male, face, palps not fully developed, Newman-Port Hedland Road (sel_1198, <named-content xmlns:xlink="http://www.w3.org/1999/xlink" content-type="dwc:institutional_code" xlink:title="Western Australian Museum" xlink:href="http://grbio.org/institution/western-australian-museum" xlink:type="simple">WAM</named-content> T155574) <bold>C</bold> Mandu Mandu Gorge, habitat of <italic><tp:taxon-name><tp:taxon-name-part taxon-name-part-type="genus" reg="Karaops">Karaops</tp:taxon-name-part><tp:taxon-name-part taxon-name-part-type="species" reg="durrantorum">durrantorum</tp:taxon-name-part></tp:taxon-name></italic> sp. nov. <bold>D</bold><italic><tp:taxon-name><tp:taxon-name-part taxon-name-part-type="genus" reg="Karaops">Karaops</tp:taxon-name-part><tp:taxon-name-part taxon-name-part-type="species" reg="yurlburr">yurlburr</tp:taxon-name-part></tp:taxon-name></italic>, holotype female, Python Pool, Millstream-Chichester National Park (<named-content xmlns:xlink="http://www.w3.org/1999/xlink" content-type="dwc:institutional_code" xlink:title="Western Australian Museum" xlink:href="http://grbio.org/institution/western-australian-museum" xlink:type="simple">WAM</named-content> T79403) <bold>E</bold><italic><tp:taxon-name><tp:taxon-name-part taxon-name-part-type="genus" reg="Karaops">Karaops</tp:taxon-name-part><tp:taxon-name-part taxon-name-part-type="species" reg="banyjima">banyjima</tp:taxon-name-part></tp:taxon-name></italic>, holotype female, NW of Newman (<named-content xmlns:xlink="http://www.w3.org/1999/xlink" content-type="dwc:institutional_code" xlink:title="Western Australian Museum" xlink:href="http://grbio.org/institution/western-australian-museum" xlink:type="simple">WAM</named-content> T101159) <bold>F</bold><italic><tp:taxon-name><tp:taxon-name-part taxon-name-part-type="genus" reg="Karaops">Karaops</tp:taxon-name-part><tp:taxon-name-part taxon-name-part-type="species" reg="yurlburr">yurlburr</tp:taxon-name-part></tp:taxon-name></italic>, holotype male, Python Pool, Millstream-Chichester National Park (<named-content xmlns:xlink="http://www.w3.org/1999/xlink" content-type="dwc:institutional_code" xlink:title="Western Australian Museum" xlink:href="http://grbio.org/institution/western-australian-museum" xlink:type="simple">WAM</named-content> T79403) <bold>G</bold><italic><tp:taxon-name><tp:taxon-name-part taxon-name-part-type="genus" reg="Karaops">Karaops</tp:taxon-name-part><tp:taxon-name-part taxon-name-part-type="species" reg="ngarluma">ngarluma</tp:taxon-name-part></tp:taxon-name></italic>, holotype male, SW of Roebourne (<named-content xmlns:xlink="http://www.w3.org/1999/xlink" content-type="dwc:institutional_code" xlink:title="Western Australian Museum" xlink:href="http://grbio.org/institution/western-australian-museum" xlink:type="simple">WAM</named-content> T79396). Scale bar: 1 mm.</p></caption><graphic xmlns:xlink="http://www.w3.org/1999/xlink" xlink:href="zookeys-1150-001_article-93760__-g075.jpg" position="float" orientation="portrait" xlink:type="simple" id="oo_816455.jpg"><uri content-type="original_file" xlink:type="simple">https://binary.pensoft.net/fig/816455</uri></graphic></fig><fig id="F3" position="float" orientation="portrait"><object-id xmlns:xlink="http://www.w3.org/1999/xlink" content-type="doi" xlink:type="simple">10.3897/zookeys.1150.93760.map1</object-id><object-id xmlns:xlink="http://www.w3.org/1999/xlink" content-type="arpha" xlink:type="simple">AF4A80F7-23C4-56EA-9599-EF3E21DB9294</object-id><label>Map 1.</label><caption><p>Map of Australia showing areas that are expanded in subsequent figures. <abbrev xmlns:xlink="http://www.w3.org/1999/xlink" xlink:title="copulatory duct" id="ABBRID0EMKBK" xlink:type="simple">CD</abbrev> = Central Desert group, D = <italic><tp:taxon-name><tp:taxon-name-part taxon-name-part-type="genus" reg="Karaops"/><tp:taxon-name-part taxon-name-part-type="species" reg="dawara">dawara</tp:taxon-name-part></tp:taxon-name></italic> group, F = <italic><tp:taxon-name><tp:taxon-name-part taxon-name-part-type="genus" reg="Karaops"/><tp:taxon-name-part taxon-name-part-type="species" reg="francesae">francesae</tp:taxon-name-part></tp:taxon-name></italic> group, K = Kimberley group, UA = species that are not assigned to a group, PG = Pilbara-Gascoyne group.</p></caption><graphic xmlns:xlink="http://www.w3.org/1999/xlink" xlink:href="zookeys-1150-001_article-93760__-g003.jpg" position="float" orientation="portrait" xlink:type="simple" id="oo_816383.jpg"><uri content-type="original_file" xlink:type="simple">https://binary.pensoft.net/fig/816383</uri></graphic></fig><fig id="F57" position="float" orientation="portrait"><object-id xmlns:xlink="http://www.w3.org/1999/xlink" content-type="doi" xlink:type="simple">10.3897/zookeys.1150.93760.map9</object-id><object-id xmlns:xlink="http://www.w3.org/1999/xlink" content-type="arpha" xlink:type="simple">CC5692B2-3898-57AA-A420-2D28A531319C</object-id><label>Map 9.</label><caption><p>Species of the Pilbara-Gascoyne species group <bold>A</bold> diamonds (juveniles): blue = Erawandoo Hill, orange = <abbrev xmlns:xlink="http://www.w3.org/1999/xlink" xlink:title="metatarsus" id="ABBRID0EN5KM" xlink:type="simple">Mt</abbrev>. Augustus, red = Nammuldi, yellow = Hillside-Corunna-Glenn Herring, black = Marble Bar-Glacier Valley, pink = Orebody 19, 31, teal = Wheelara North, orange with thick outline = Harding Dam (maybe <italic><tp:taxon-name><tp:taxon-name-part taxon-name-part-type="genus" reg="Karaops"/><tp:taxon-name-part taxon-name-part-type="species" reg="ngarluma">ngarluma</tp:taxon-name-part></tp:taxon-name></italic>, see text); Circles: dark blue = <italic><tp:taxon-name><tp:taxon-name-part taxon-name-part-type="genus" reg="Karaops">Karaops</tp:taxon-name-part><tp:taxon-name-part taxon-name-part-type="species" reg="julianneae">julianneae</tp:taxon-name-part></tp:taxon-name></italic>, dark green = <italic><tp:taxon-name><tp:taxon-name-part taxon-name-part-type="genus" reg="Karaops">Karaops</tp:taxon-name-part><tp:taxon-name-part taxon-name-part-type="species" reg="badgeradda">badgeradda</tp:taxon-name-part></tp:taxon-name></italic>, red = <italic><tp:taxon-name><tp:taxon-name-part taxon-name-part-type="genus" reg="Karaops">Karaops</tp:taxon-name-part><tp:taxon-name-part taxon-name-part-type="species" reg="joehaeneri">joehaeneri</tp:taxon-name-part></tp:taxon-name></italic> sp. nov., teal = <italic><tp:taxon-name><tp:taxon-name-part taxon-name-part-type="genus" reg="Karaops">Karaops</tp:taxon-name-part><tp:taxon-name-part taxon-name-part-type="species" reg="karrawarla">karrawarla</tp:taxon-name-part></tp:taxon-name></italic>, blue = <italic><tp:taxon-name><tp:taxon-name-part taxon-name-part-type="genus" reg="Karaops">Karaops</tp:taxon-name-part><tp:taxon-name-part taxon-name-part-type="species" reg="durrantorum">durrantorum</tp:taxon-name-part></tp:taxon-name></italic> sp. nov., brown = <italic><tp:taxon-name><tp:taxon-name-part taxon-name-part-type="genus" reg="Karaops">Karaops</tp:taxon-name-part><tp:taxon-name-part taxon-name-part-type="species" reg="burbidgei">burbidgei</tp:taxon-name-part></tp:taxon-name></italic>, green = <italic><tp:taxon-name><tp:taxon-name-part taxon-name-part-type="genus" reg="Karaops">Karaops</tp:taxon-name-part><tp:taxon-name-part taxon-name-part-type="species" reg="martamarta">martamarta</tp:taxon-name-part></tp:taxon-name></italic>, purple = <italic><tp:taxon-name><tp:taxon-name-part taxon-name-part-type="genus" reg="Karaops">Karaops</tp:taxon-name-part><tp:taxon-name-part taxon-name-part-type="species" reg="nyangumarta">nyangumarta</tp:taxon-name-part></tp:taxon-name></italic>, black = <italic><tp:taxon-name><tp:taxon-name-part taxon-name-part-type="genus" reg="Karaops">Karaops</tp:taxon-name-part><tp:taxon-name-part taxon-name-part-type="species" reg="banyjima">banyjima</tp:taxon-name-part></tp:taxon-name></italic>, yellow = <italic><tp:taxon-name><tp:taxon-name-part taxon-name-part-type="genus" reg="Karaops">Karaops</tp:taxon-name-part><tp:taxon-name-part taxon-name-part-type="species" reg="morganoconnelli">morganoconnelli</tp:taxon-name-part></tp:taxon-name></italic> sp. nov., gray = <italic><tp:taxon-name><tp:taxon-name-part taxon-name-part-type="genus" reg="Karaops">Karaops</tp:taxon-name-part><tp:taxon-name-part taxon-name-part-type="species" reg="nyiyaparli">nyiyaparli</tp:taxon-name-part></tp:taxon-name></italic>, red-brown = <italic><tp:taxon-name><tp:taxon-name-part taxon-name-part-type="genus" reg="Karaops">Karaops</tp:taxon-name-part><tp:taxon-name-part taxon-name-part-type="species" reg="feedtime">feedtime</tp:taxon-name-part></tp:taxon-name></italic>, bright pink = <italic><tp:taxon-name><tp:taxon-name-part taxon-name-part-type="genus" reg="Karaops">Karaops</tp:taxon-name-part><tp:taxon-name-part taxon-name-part-type="species" reg="nyamal">nyamal</tp:taxon-name-part></tp:taxon-name></italic> (probably, see text), white = <italic><tp:taxon-name><tp:taxon-name-part taxon-name-part-type="genus" reg="Karaops">Karaops</tp:taxon-name-part><tp:taxon-name-part taxon-name-part-type="species" reg="kariyarra">kariyarra</tp:taxon-name-part></tp:taxon-name></italic>, bright green = <italic><tp:taxon-name><tp:taxon-name-part taxon-name-part-type="genus" reg="Karaops">Karaops</tp:taxon-name-part><tp:taxon-name-part taxon-name-part-type="species" reg="yurlburr">yurlburr</tp:taxon-name-part></tp:taxon-name></italic>, orange = <italic><tp:taxon-name><tp:taxon-name-part taxon-name-part-type="genus" reg="Karaops">Karaops</tp:taxon-name-part><tp:taxon-name-part taxon-name-part-type="species" reg="ngarluma">ngarluma</tp:taxon-name-part></tp:taxon-name></italic>, tan = <italic><tp:taxon-name><tp:taxon-name-part taxon-name-part-type="genus" reg="Karaops">Karaops</tp:taxon-name-part><tp:taxon-name-part taxon-name-part-type="species" reg="jaburrara">jaburrara</tp:taxon-name-part></tp:taxon-name></italic>, peach = <italic><tp:taxon-name><tp:taxon-name-part taxon-name-part-type="genus" reg="Karaops">Karaops</tp:taxon-name-part><tp:taxon-name-part taxon-name-part-type="species" reg="forteyi">forteyi</tp:taxon-name-part></tp:taxon-name></italic>, teal = new species yet undescribed; small white diamonds are unidentifiable immatures for which no molecular data are available <bold>B</bold> boxed area expanded for clarity.</p></caption><graphic xmlns:xlink="http://www.w3.org/1999/xlink" xlink:href="zookeys-1150-001_article-93760__-g057.jpg" position="float" orientation="portrait" xlink:type="simple" id="oo_816437.jpg"><uri content-type="original_file" xlink:type="simple">https://binary.pensoft.net/fig/816437</uri></graphic></fig><supplementary-material xmlns:xlink="http://www.w3.org/1999/xlink" id="S2" position="float" orientation="portrait" xlink:type="simple"><object-id content-type="doi" xlink:type="simple">10.3897/zookeys.1150.93760.suppl2</object-id><object-id content-type="zenodo_dep_id" xlink:type="simple">7687713</object-id><object-id content-type="arpha" xlink:type="simple">EF0E359C-25FC-59E2-9D4F-BF09392EAC72</object-id><label>Supplementary material 2</label><caption><p>These data provide information related to the possible times of the year that adults of a species may be found in a particular region or subregion as determined by the <abbrev xlink:title="The Interim Biogeographic Regionalisation of Australia" id="ABBRID0EK2HO" xlink:type="simple">IBRA</abbrev></p></caption><statement content-type="dataType"><label>Data type</label><p>tables (word file)</p></statement><statement content-type="notes"><label>Explanation note</label><p>Information related to the possible times of the year that adults of a species may be found in a particular region or subregion as determined by the <abbrev xlink:title="The Interim Biogeographic Regionalisation of Australia" id="ABBRID0ES2HO" xlink:type="simple">IBRA</abbrev>. <italic><tp:taxon-name><tp:taxon-name-part taxon-name-part-type="genus" reg="Karaops">Karaops</tp:taxon-name-part><tp:taxon-name-part taxon-name-part-type="species" reg="nitmiluk">nitmiluk</tp:taxon-name-part></tp:taxon-name></italic> sp. nov., <italic><tp:taxon-name><tp:taxon-name-part taxon-name-part-type="genus" reg="Karaops">Karaops</tp:taxon-name-part><tp:taxon-name-part taxon-name-part-type="species" reg="jawayway">jawayway</tp:taxon-name-part></tp:taxon-name></italic> sp. nov., <italic><tp:taxon-name><tp:taxon-name-part taxon-name-part-type="genus" reg="Karaops">Karaops</tp:taxon-name-part><tp:taxon-name-part taxon-name-part-type="species" reg="yumbu">yumbu</tp:taxon-name-part></tp:taxon-name></italic> – Tanami, <italic><tp:taxon-name><tp:taxon-name-part taxon-name-part-type="genus" reg="Karaops">Karaops</tp:taxon-name-part><tp:taxon-name-part taxon-name-part-type="species" reg="yumbu">yumbu</tp:taxon-name-part></tp:taxon-name></italic> – O Victoria Plain, <italic><tp:taxon-name><tp:taxon-name-part taxon-name-part-type="genus" reg="Karaops">Karaops</tp:taxon-name-part><tp:taxon-name-part taxon-name-part-type="species" reg="keithlongbottomi">keithlongbottomi</tp:taxon-name-part></tp:taxon-name></italic>, <italic><tp:taxon-name><tp:taxon-name-part taxon-name-part-type="genus" reg="Karaops">Karaops</tp:taxon-name-part><tp:taxon-name-part taxon-name-part-type="species" reg="dejongi">dejongi</tp:taxon-name-part></tp:taxon-name></italic> sp. nov., <italic><tp:taxon-name><tp:taxon-name-part taxon-name-part-type="genus" reg="Karaops">Karaops</tp:taxon-name-part><tp:taxon-name-part taxon-name-part-type="species" reg="dalmanyi">dalmanyi</tp:taxon-name-part></tp:taxon-name></italic> sp. nov., <italic><tp:taxon-name><tp:taxon-name-part taxon-name-part-type="genus" reg="Karaops">Karaops</tp:taxon-name-part><tp:taxon-name-part taxon-name-part-type="species" reg="jenniferae">jenniferae</tp:taxon-name-part></tp:taxon-name></italic>, <italic><tp:taxon-name><tp:taxon-name-part taxon-name-part-type="genus" reg="Karaops">Karaops</tp:taxon-name-part><tp:taxon-name-part taxon-name-part-type="species" reg="malumbu">malumbu</tp:taxon-name-part></tp:taxon-name></italic> sp. nov., <italic><tp:taxon-name><tp:taxon-name-part taxon-name-part-type="genus" reg="Karaops">Karaops</tp:taxon-name-part><tp:taxon-name-part taxon-name-part-type="species" reg="garyodwyeri">garyodwyeri</tp:taxon-name-part></tp:taxon-name></italic> sp. nov., <italic><tp:taxon-name><tp:taxon-name-part taxon-name-part-type="genus" reg="Karaops">Karaops</tp:taxon-name-part><tp:taxon-name-part taxon-name-part-type="species" reg="yumbubaarnji">yumbubaarnji</tp:taxon-name-part></tp:taxon-name></italic> sp. nov., <italic><tp:taxon-name><tp:taxon-name-part taxon-name-part-type="genus" reg="Karaops">Karaops</tp:taxon-name-part><tp:taxon-name-part taxon-name-part-type="species" reg="kennerleyorum">kennerleyorum</tp:taxon-name-part></tp:taxon-name></italic> sp. nov., <italic><tp:taxon-name><tp:taxon-name-part taxon-name-part-type="genus" reg="Karaops">Karaops</tp:taxon-name-part><tp:taxon-name-part taxon-name-part-type="species" reg="markharveyi">markharveyi</tp:taxon-name-part></tp:taxon-name></italic> sp. nov., <italic><tp:taxon-name><tp:taxon-name-part taxon-name-part-type="genus" reg="Karaops">Karaops</tp:taxon-name-part><tp:taxon-name-part taxon-name-part-type="species" reg="badgeradda">badgeradda</tp:taxon-name-part></tp:taxon-name></italic>, <italic><tp:taxon-name><tp:taxon-name-part taxon-name-part-type="genus" reg="Karaops">Karaops</tp:taxon-name-part><tp:taxon-name-part taxon-name-part-type="species" reg="joehaeneri">joehaeneri</tp:taxon-name-part></tp:taxon-name></italic> sp. nov., <italic><tp:taxon-name><tp:taxon-name-part taxon-name-part-type="genus" reg="Karaops">Karaops</tp:taxon-name-part><tp:taxon-name-part taxon-name-part-type="species" reg="morganoconnelli">morganoconnelli</tp:taxon-name-part></tp:taxon-name></italic> sp. nov., <italic><tp:taxon-name><tp:taxon-name-part taxon-name-part-type="genus" reg="Karaops">Karaops</tp:taxon-name-part><tp:taxon-name-part taxon-name-part-type="species" reg="nyangumarta">nyangumarta</tp:taxon-name-part></tp:taxon-name></italic> sp. nov., <italic><tp:taxon-name><tp:taxon-name-part taxon-name-part-type="genus" reg="Karaops">Karaops</tp:taxon-name-part><tp:taxon-name-part taxon-name-part-type="species" reg="nyiyaparli">nyiyaparli</tp:taxon-name-part></tp:taxon-name></italic>, <italic><tp:taxon-name><tp:taxon-name-part taxon-name-part-type="genus" reg="Karaops">Karaops</tp:taxon-name-part><tp:taxon-name-part taxon-name-part-type="species" reg="durrantorum">durrantorum</tp:taxon-name-part></tp:taxon-name></italic> sp. nov., <italic><tp:taxon-name><tp:taxon-name-part taxon-name-part-type="genus" reg="Karaops">Karaops</tp:taxon-name-part><tp:taxon-name-part taxon-name-part-type="species" reg="banyjima">banyjima</tp:taxon-name-part></tp:taxon-name></italic>.</p></statement><media xlink:href="zookeys-1150-001_article-93760__-s002.docx" mimetype="application" mime-subtype="vnd.openxmlformats-officedocument.wordprocessingml.document" position="float" orientation="portrait" xlink:type="simple" id="oo_816464.docx"><uri content-type="original_file" xlink:type="simple">https://binary.pensoft.net/file/816464</uri></media><permissions><license xlink:type="simple"><license-p>This dataset is made available under the Open Database License (http://opendatacommons.org/licenses/odbl/1.0/). The Open Database License (ODbL) is a license agreement intended to allow users to freely share, modify, and use this Dataset while maintaining this same freedom for others, provided that the original source and author(s) are credited.</license-p></license></permissions><attrib specific-use="authors">Sarah C. Crews</attrib></supplementary-material><supplementary-material xmlns:xlink="http://www.w3.org/1999/xlink" id="S1" position="float" orientation="portrait" xlink:type="simple"><object-id content-type="doi" xlink:type="simple">10.3897/zookeys.1150.93760.suppl1</object-id><object-id content-type="zenodo_dep_id" xlink:type="simple">7687709</object-id><object-id content-type="arpha" xlink:type="simple">2B70519F-82AB-5390-BDAC-13A7C088E1EA</object-id><label>Supplementary material 1</label><caption><p>Tree from the IQTree full dataset (CO1, H3, 16S) analysis</p></caption><statement content-type="dataType"><label>Data type</label><p>.eps file</p></statement><statement content-type="notes"><label>Explanation note</label><p>Tree from the IQTree full dataset (CO1, H3, 16S) analysis. Orange = Central Desert species group; purple = Kimberley species group; blue = <tp:taxon-name><tp:taxon-name-part taxon-name-part-type="genus" reg="Karaops"/><tp:taxon-name-part taxon-name-part-type="species" reg="strayamate">strayamate</tp:taxon-name-part></tp:taxon-name> species group; green = <tp:taxon-name><tp:taxon-name-part taxon-name-part-type="genus" reg="Karaops"/><tp:taxon-name-part taxon-name-part-type="species" reg="dawara">dawara</tp:taxon-name-part></tp:taxon-name> species group; yellow = <tp:taxon-name><tp:taxon-name-part taxon-name-part-type="genus" reg="Karaops"/><tp:taxon-name-part taxon-name-part-type="species" reg="francesae">francesae</tp:taxon-name-part></tp:taxon-name> species group; red = <tp:taxon-name><tp:taxon-name-part taxon-name-part-type="genus" reg="Karaops"/><tp:taxon-name-part taxon-name-part-type="species" reg="raveni">raveni</tp:taxon-name-part></tp:taxon-name> species group; teal = Pilbara-Gascoyne species group. The lineages without a color are not assigned to a species group.</p></statement><media xlink:href="zookeys-1150-001_article-93760__-s001.eps" mimetype="application" mime-subtype="postscript" position="float" orientation="portrait" xlink:type="simple" id="oo_816463.eps"><uri content-type="original_file" xlink:type="simple">https://binary.pensoft.net/file/816463</uri></media><permissions><license xlink:type="simple"><license-p>This dataset is made available under the Open Database License (http://opendatacommons.org/licenses/odbl/1.0/). The Open Database License (ODbL) is a license agreement intended to allow users to freely share, modify, and use this Dataset while maintaining this same freedom for others, provided that the original source and author(s) are credited.</license-p></license></permissions><attrib specific-use="authors">Sarah C. Crews</attrib></supplementary-material></tp:treatment-sec><ref-list><ref id="B11"><mixed-citation xmlns:xlink="http://www.w3.org/1999/xlink" xlink:type="simple"><person-group><name name-style="western"><surname>Crews</surname><given-names>SC</given-names></name></person-group> (<year>2013</year>) <article-title>Thirteen new species of the spider genus <italic><tp:taxon-name><tp:taxon-name-part taxon-name-part-type="genus">Karaops</tp:taxon-name-part></tp:taxon-name></italic> (<tp:taxon-name><tp:taxon-name-part taxon-name-part-type="order">Araneae</tp:taxon-name-part></tp:taxon-name>: <tp:taxon-name><tp:taxon-name-part taxon-name-part-type="family">Selenopidae</tp:taxon-name-part></tp:taxon-name>) from Western Australia.</article-title><source>Zootaxa</source><volume>3647</volume>(<issue>3</issue>): <fpage>443</fpage>–<lpage>469</lpage>. <ext-link xlink:href="10.11646/zootaxa.3647.3.3" ext-link-type="doi" xlink:type="simple">https://doi.org/10.11646/zootaxa.3647.3.3</ext-link></mixed-citation></ref></ref-list></tp:taxon-treatment>
